# Supplementary material for: A scalable platform to discover antimicrobials of ribosomal origin
Source: Nat Commun. 2022 Oct 17;13:6135. doi: 10.1038/s41467-022-33890-w (PMC9576775; doi:10.1038/s41467-022-33890-w)
Supplement: Supplementary file 4 — Supplementary Data 1 [file 41467_2022_33890_MOESM4_ESM.xlsx]

## Sheet: 96 RiPP clusters
Cluster_num	RiPP class	FAST-RiPPs identifier	Number of genes	NCBI Accession ID	Putative gene function	Precursor peptide sequence	Bacterial strain	Phylum
40	Class I lanthipeptide	LanI-50	3	WP_047454104.1	Precursor	MKKLTKLKFDKKVINELTKVEQSSVKGGALELEQEVGVSKDFDTPTFNDKCFDGGSTTFRKACTWCGFFHSTKW	Chryseobacterium sp. OV715	Bacteroidota
				WP_072923193.1	LanC
				WP_072923194.1	LanB
41	Class I lanthipeptide	LanI-12	3	WP_063750158.1	Precursor	MRTEILVQQDTDLDLDLRIAEVSEQTQEFGQGTYTSPSSYAIGTRCPICC	Kitasatospora cheerisanensis	Actinomycetota
				WP_167574068.1	LanC
				WP_084224214.1	LanB
53	Class I lanthipeptide	LanI-12	4	EMF28541.1	Precursor	MRTEIVLSQDAPELDLDLDLRVSDLPEQAESFGQGTYTSPSSYAIGTRCPVCC	Streptomyces gancidicus BKS 13-15	Actinomycetota
				EMF28543.1	LanC
				EMF28542.1	LanB
				EMF28535.1	Alcohol dehydrogenase
68	Class I lanthipeptide	LanI-123	5	EOS70402.1	Precursor	MSNFKDFDLDLRNVASGGNAEPNGTTLVCVASKMTIKQKCNSVETPTTGMTSACCKKKNAADEPQCV	Lachnospiraceae bacterium MD308	Bacillota
				WP_016224249.1	LanC
				WP_016224250.1	LanB
				WP_016224252.1	LanC
				WP_016224255.1	NADPH-dependent FMN reductase
69	Class I lanthipeptide	LanI-101	5	WP_157607478.1	Precursor	MKKQLSKLNLKTDKVVNLSKDNSQGVVGGRPQSNPNSKVYCLSDLCTFTGATFSC	Runella limosa	Bacteroidota
				WP_157607477.1	Precursor	MKKQLSKLHLKTDSIVVLSKNDTLAIKGGAPAVKTLSCQVGRCWPNG
				WP_084332119.1	LanC
				WP_028522718.1	LanB
				WP_028522721.1	Phosphoribosyl-ATP pyrophosphohydrolase
70	Class I lanthipeptide	LanI-27	5	WP_025141519.1	Precursor	MEKKKNSTDRKLSLKKKAISNLNDLALDQVQGGNTFCLCTKVGDAHILKEPETTVIHFSCGS	Pedobacter jeongneungensis	Bacteroidota
				WP_025141520.1	Precursor	MKKKNLTDRKLSLNKKAISNLDESNLDQIQGGATFTCCTEVVIKTKASEELAEDTSVHYSCGK
				WP_025141518.1	LanB
				WP_025141521.1	LanC
				WP_025141522.1	Alcohol dehydrogenase GroES-like domain
71	Class I lanthipeptide	LanI-S278	4	WP_055914114.1	Precursor	MKKIKLSLDKLTVGSLTEAEERKIMGGENESAGSQLVLNHVCVGSTSPAITTNIINGCTVTVPPTISCKTGIMNSCL	Pedobacter sp. Leaf216	Bacteroidota
				WP_157255503.1	Precursor	MKKNKLTLEKLTVGSLTEAEGKKVMGGNSSGSNLLVNTVCISAGISVS
				WP_082458894.1	LanC
				WP_055914111.1	LanB
1	Class II lanthipeptide	LanII-2D	2	WP_006126649.1	Precursor	MNLVRAWKDPEYRATLSEAPANPAGLVELADDQLDGVAGGTTWACATVTLTVTVCSPTGTLCGSCSMGTRGCC	Streptomyces sp. ADI96-02	Actinomycetota
				WP_124272025.1	LanM
2	Class II lanthipeptide	LanII-2C	2	WP_006100521.1	Precursor	MSNLDIIRAWKDEEYRNSLSDEQRAQLPENPAGMIELSDEDMGAISGGFAASRSVSRQGGCSCSCGGNCCSKPQIQNIAALL	Coleofasciculus chthonoplastes	Cyanobacteria
				WP_006100547.1	LanM
3	Class II lanthipeptide	LanII-2A	2	WP_017747623.1	Precursor	MSNIDIIRAWKDEEYRNSLSEEQLSQLPENPAGMVELSDKEMETFMGGGDVHIAMSCCGTKATNQSKKLPIQDSSILAEVSSLEKG	Scytonema hofmannii	Cyanobacteria
				WP_017747624.1	LanM
4	Class II lanthipeptide	LanII-2B	2	WP_043402004.1	Precursor	MKKESIVRAWKDPAFRASLSAEERASLPESPSGRALTELDESELLGVTGG KAALEPSTGCTDGVPTCGIVPFCDLEVA	Archangium violaceum	Pseudomonadota
				WP_043402002.1	LanM
5	Class II lanthipeptide	LanII	2	WP_043693394.1	Precursor	MNNDMNFASNSVSRAAQWRTQADKNNPAGALFANEFAEADIIGGTDMLVTDCAMCTGSIKNTIHIYCA	Dyella sp. 333MFSha	Pseudomonadota
				WP_090355743.1	LanM
6	Class II lanthipeptide	LanII-56	2	WP_030242611.1	Precursor	MQPTAEQVRALKDEDFRLTLGQGHQVHPAGEPADEVYVTGAVQASTCGGWSSCGSVCSF	Streptomyces sp. NRRL S-350	Actinomycetota
				WP_030242606.1	LanM
7	Class II lanthipeptide	LanII-2E	2	WP_069969409.1	Precursor	MFNLDIIRAWKDENYRDSLTEAQRSQLPENPAGLIELTDEDMSSVSGG CCCGSSACSSLVHHMGVEESSTLA	Desertifilum sp. IPPAS B-1220	Cyanobacteria
				WP_069969407.1	LanM
10	Class II lanthipeptide	LanII-23	2	WP_018601025.1	Precursor	MSEKILNMSGDFDFEFNAYQAPANTGEILATTMECNTFGTCTNIGCSTIGC	Pseudomonas ogarae	Pseudomonadota
				WP_095963141.1	LanM
42	Class II lanthipeptide	LanII-57	3	WP_049659012.1	Precursor	MSDNSTARAWKDPEDAARAVAPAHPSGEVDLGLFVGGLSDEEGGSEALGTGGCCPTWATGTHC	Kitasatospora xanthocidica	Actinomycetota
				WP_074003146.1	Precursor	MSNEDIVRSWKDPETARTAPGHPVGEPDLTALSGGEEQITVYDICTTNQTGCGTCGSFSFGCC
				WP_117485621.1	LanM
55	Class II lanthipeptide	LanII-21	4	WP_026528694.1	Precursor	MTIKDFYDKAAGDDAMKKKIAEMTKAGKSLEDFIAEFGIEGTVDDLKAYAETLSQEGKLDKSQLDAVAGGTTPVTTITTVGVAVGTYSLAAC	Butyrivibrio sp. VCD2006	Bacillota
				WP_081674439.1	LanM
				WP_026528692.1	radical SAM C-methyltransferase
				WP_081674440.1	LanM
77	Class II lanthipeptide	LanII-13	6	WP_043622380.1	Precursor	MAESLYILGDEDRKKFARLIAAAWSADEVKTRYGREPRQMLAEYGIAYPEGVATPPLPPKPAGEFSIEELEVAAGTEAPADGCMGSASSVSTIGGCAFTAATFGCGASVE; MPENPEDPTLSPELRTRLARFVAQAWSDESLRREFERDPRAALAAAGVDWPRELPPPGLPDHPGQAIDLESLESSAGGALGTIGTVSCPTGCFSGAQST; MAESVYVLGDEDRRKFARLVAAAWEDDELRGRYEAEPRALLSQYGIAYPEGVPTPPLPPKPEGEFDIADLESAAGSTVGTISTQSCVPITIGCDPGMCAESLTYPPGGAQ	Nonomuraea candida	Actinomycetota
				WP_043622386.1	Precursor	MPENPEDPTLSPELRTRLARFVAQAWSDESLRREFERDPRAALAAAGVDWPRELPPPGLPDHPGQAIDLESLESSAGGALGTIGTVSCPTGCFSGAQST
				WP_043622406.1	Precursor	MAESVYVLGDEDRRKFARLVAAAWEDDELRGRYEAEPRALLSQYGIAYPEGVPTPPLPPKPEGEFDIADLESAAGSTVGTISTQSCVPITI
				WP_043622401.1	LanM
				WP_052422916.1	YcaO
				WP_052422917.1	Dehydrogenase
82	Class II lanthipeptide	LanII-15	5	WP_158071904.1	Precursor	MAQNEINKDEQFDIEVEELDTVNGGVSVSSLLSAACPVSSFSSISNAAAE	Kitasatospora sp. CB01950	Actinomycetota
				WP_073811374.1	LanM
				WP_073811371.1	Dehydrogenase
				WP_073811373.1	YcaO
				WP_073811381.1	cytochrome P450
88	Class II lanthipeptide	LanII-13	8	WP_062337246.1	Precursor	MAESIYVLGDEDRQKFARLIAAAWSDEDVKTRFEAEPRTVLAEYGVVIPEGIPTPPLPARPEGEFSVEELEMAAGA QAEGTAGTAGTLGTIGGCFGTAGTYGSAAAAM	Herbidospora sakaeratensis	Actinomycetota
				WP_062337248.1	Precursor	MAESIYILGDEDRAKFARLIAAAWADEDVKARFDQEPRELLAEYGVVIPEGVPTPLLPARPEGEFSVEDLQVAAGA QVEGCVGTAGTLGTIGGCAGTAGTYGCA
				WP_062337252.1	Precursor	MPEDSTLPPELRTRFARFSALAWSDETLREDFEQDPRAALAAAGIDWPGDLPVPPLPARPENAIDLESLEASAGA ALSTIGTVSCPTGCFSRQNS
				WP_062337266.1	Precursor	MAESMYVLGEDDRKKLARLIAAAWSDAELQARYATEPRVVLREFGIVYPAGVPTPPLPAKPEGEFEIADLESAAGA AGLTTGSVGEPCASCYSQGATWITGNH
				WP_062337268.1	Precursor	MAEYLYIFGDEDRKKFARLIAVSWSDGELLARYEAEPRVVLGEYGIAYPEGLATPPLPARPRGEFDITEMEFAAGA ENGALATISTVGCIALCHSDPR
				WP_062337260.1	LanM
				WP_062337262.1	YcaO
				WP_062337264.1	Dehydrogenase
8	Class III lanthipeptide	LanIII	2	WP_046714561.1	Precursor	MSNKPTHVDVELNDAQLDQVVGGQEVLSLQMMDVGQAEVPNCVSSVSCNSSASCESSASAVVSAAT	Myxococcus fulvus	Pseudomonadota
				WP_083560159.1	LanKC
9	Class III lanthipeptide	LanIII-43	2	WP_100910529.1	Precursor	MSRFDVLSLQSLKKHKNNDKPIGSNVSVNCKTQSGLSLFFCVSPK	Bacillus cereus	Bacillota
				WP_106823414.1	LanKC
34	Class III lanthipeptide	LanIII-10	2	WP_200939673.1	Precursor	MNRVLQLQTLQASNPAPAEWSTVSNHCGSHQLA	Deinococcus sp. Leaf326	Deinococcota
				WP_056296948.1	LanKC
28	Class III lanthipeptide	LanIII-6	3	WP_014469909.1	Precursor	MKDVLELQQLNEGTEVEASKGKGGLLTLITTIVGSSTISNNC	Bacillus amyloliquefaciens	Bacillota
				WP_181185673.1	Precursor	MNNVLALQQLNNSAEVEPQVGPTITTITVIPTMVISLISNYCDNHAS
				WP_125122232.1	LanKC
52	Class III lanthipeptide	LanIII-67	4	WP_156319412.1	Precursor	MQNKILDLQKFETRSKVGHKKSLVSIACGNGSTVSLFACPGHPAK	Secundilactobacillus paracollinoides	Bacillota
				WP_083215482.1	LanKC
				WP_054712514.1	DUF3923
				WP_082409443.1	DUF3923
56	Class III lanthipeptide	LanIII	4	SMD17762.1	Precursor	MQSDVLELQTLPETDTEQLNPVMCCDTDWTSGSCTDPPRCKE	Kibdelosporangium aridum	Actinomycetota
				SMD17766.1	LanKC
				SMD17757.1	LanKC
				SMD17752.1	FAD binding domain
57	Class III lanthipeptide	LanIII	4	AHH99304.1	Precursor	MLELQALPETEVEPLGPVMCCDTDWTSGQCTDIGPRCHA	Kutzneria albida DSM 43870	Actinomycetota
				AHH99305.1	LanKC
				AHH99303.1	LanKC
				AHH99302.1	FAD binding domain
11	Class IV lanthipeptide	LanIV	2	WP_050432093.1	Precursor	MTMKNQFGDVRGDMTEILDQARKDAAFSEELLTNGMPMAKEEDESDGATVRKCMLLTII	Chondromyces crocatus	Pseudomonadota
				WP_082362670.1	LanL
12	Class IV lanthipeptide	LanIV-3	2	SCE51647.1	Precursor	MIDNTMTVDVDELQTLEGEESVALAGCTRTCTWTCSITSIEQQ	Streptomyces sp. Termitatium-T10T-6	Actinomycetota
				SCE51665.1	LanL
13	Class IV lanthipeptide	LanIV-5	2	WP_157849740.1	Precursor	MENTVDFETDLAALQNLPETESVELTGHGNGCQYTCLILTCLLFTVS	Streptomyces sp. novacaesareae	Actinomycetota
				WP_051830099.1	LanL
27	Class IV Lanthipeptide	LanIV	2	CUM36598.1	Precursor	MTEYDIDALQVLPEEVRTEDARGEEHAAALITACRWLTSGC	Streptomyces venezuelae	Actinomycetota
				CUM36599.1	LanL
35	Class IV Lanthipeptide	LanIV-S3	2	WP_044199331.1	Precursor	MNETIQDIRSKVQDLLNRAQVDASFRQSMQMNPAAALCTAGVPNAVALVSQDEIADCSWTCLWTCSWTS	Hyalangium minutum	Pseudomonadota
				WP_044199333.1	LanL
36	Class IV Lanthipeptide	LanIV	3	Non-annotated	Precursor	MAAGHRQPFRTPDRHPSRPKETEMMEHDIDALQVLPEDVRTEDARGEEHAAALITACRWHTSGC	Streptomyces sp. SID4936	Streptomyces
				Non-annotated	Precursor	MHRRGPARCRSPAVSYPGTGHNDGDPARSSDRTGSPCVRWTCGDLNPRPPRCERGALPDCATGPCNE
				WP_093539966.1	LanL
44	Class IV lanthipeptide	LanIV-S13	3	Non-annotated	Precursor	MTTDIDVLQTMPSGTREHGRWPQTPTCTVSCTTSCMPLTCDSTF	Nonomurea coxensis	Actinomycetota
				WP_020542534.1	LanL
				WP_033408692.1	mycofactocin radical SAM maturase
14	graspetide	Gra-5	2	WP_110429224.1	Precursor	MQNQKFKTLTNEQATQVTGGCLWPEARPVQIVPPRETITPDPHKNKLPVVITLALGEDGGDWKPFI	Glaciecola sp. KUL10	Pseudomonadota
				WP_110429223.1	ATP-grasp ligase
15	graspetide	Gra-8	2	Non-annotated	Precursor	MSQNEQTRLIGRMVAIEVSMSEDGGNEVSFAAASTFVRTQPFNEIDRTDNGDQIP	Lysobacter capsici	Pseudomonadota
				WP_051546700.1	ATP-grasp ligase
16	graspetide	Gra-4	2	WP_124608906.1	Precursor	MGPLTVLLGSPLDTEKKSGIIRIVTPKGDVISIQAKDVISSSNADAGGDLKRYAIPGDAIVTIEVTGSVLRGLDATTDTVMKWVDDGGTISKSRDDT	Burkholderia seminalis	Pseudomonadota
				WP_124608905.1	ATP-grasp ligase
30	graspetide	Gra-6	2	WP_053828222.1	Precursor	MRVFGSLFLEKMQGNKVCGNWSWEPANPEIKDVYASGANTNTRMSTYEAEKDNRSDSDKPNEGMLAV	Helicobacter heilmannii	Pseudomonadota
				WP_053828221.1	ATP-grasp ligase
31	graspetide	Gra-1	2	Non-annotated	Precursor	MTIPDIVDTPAVAPGRRSLYDILAQEIDGELDGPYLTTSTSVETTDADPVIVFS	Frankia sp. QA3	Actinomycetota
				WP_035921188.1	ATP-grasp ligase
37	graspetide	Gra-3	3	WP_121868133.1	Precursor	MAKHLLLEKIHIYDRNHDKQSGTENSKYSLERGFWLDTHTSQPLVQNPRRPLPSTKKHDVERGEDLK	Bacillus sp. S66	Bacillota
				WP_121868132.1	ATP-grasp ligase
				WP_121868131.1	Hypothetical protein
43	graspetide	Gra-2	3	SBO92263.1	Precursor	MTQTGVYTDPVTHRPIEAGRHGTNRQKPSPTAPPTGDGQDENAPRGKPDSTTDWVQD	Nonomuraea gerenzanensis	Actinomycetota
				SBO92264.1	ATP-grasp ligase
				SBO92265.1	Protein-L-isoaspartate O-methyltransferase
46	graspetide	Gra-7	3	WP_106184355.1	Precursor	MRKQTQKDRTLAYKTANLITNEDLLKISGGANPGCNTTRYTTKQTFDTHGNWDVGADIEWD	Legionella pneumophila	Pseudomonadota
				Non-annotated	Precursor	MKQYNRILAYKKSIELSLEHLLEISGGSSKATVNRTQKLTNVYPSGNDFEFDQVWD
				WP_106184356.1	ATP-grasp ligase
54	graspetide	Gra-10	4	Non-annotated	Precursor	MKKFQKISETKFNQIPEDQLSSITGGRLAITLCDIRDTEYTDGSQRMDAEVDQE	Aquimarina sp. AU58	Bacteroidota
				WP_109851912.1	ATP-grasp ligase
				WP_109851913.1	tetratricopeptide repeat
				WP_109851911.1	SPASM domain maturase
75	Graspetide	Gra-9	5	WP_109608672.1	Precursor	MEALNSKKFKTLEKEELKNVMGGLQQPTTQSIWTYGYDEVPSHWDDSVSEDAPSGPIYT	Mucilaginibacter oryzae	Bacteroidota
				WP_109608673.1	ATP-grasp ligase
				WP_109608674.1	SPASM domain maturase
				WP_109608670.1	Hypothetical protein
				WP_146203143.1	Hypothetical protein
76	Graspetide	Gra-11	6	WP_120258768.1	Precursor	MKKLRKLSFTELTKSEMKQVTGGFTDPRPYSTTSSTTIVGITFVDGKENKQDHYTDDETTNDYQMDYA	Sphingobacterium detergens	Bacteroidota
				WP_120258769.1	ATP-grasp ligase
				WP_120258770.1	SPASM domain maturase
				WP_147420379.1	Hypothetical protein
				WP_120258772.1	glycerol-3-phosphate cytidylyltransferase
				WP_120258773.1	glycosyltransferase
17	epipeptide		2	WP_085032534.1	Precursor	MPRTDVERFVNDLGKKGSLLEDLKPRATGLASIVAIGKSLNYNITLDEVQSYIRLNSRQKSPSKKLDAIAGRKRGSSRAALTSLVQTNALANNATDVPTSLVQVAEKGTSFAAVVLLVVVVVVVAT	Ensifer aridi	Pseudomonadota
				WP_085032535.1	rSAM epimerase
18	epipeptide	Epi-3	2	WP_068645838.1	Precursor	MTHQALLQTQIINKAWEDPSFKAQLLSDPKRAIKEALGVIIPEHIKLQMVEETSDLFYLVLPSNPSENNSKNNVSKITW	Paenibacillus antarcticus	Bacillota
				WP_068645839.1	rSAM epimerase
66	epipeptide	Epi-1	5	KJS38424.1	Precursor	MATKTAASRRDLEARVIANAWRDPKYKKALLKDPKAVLESELRKIDPTISLPDTLKVQVHEEAADTFHLVLPRDPRDVKLSDVLSDDQLEAVAPQTIAVVTNGVGVCAVVTGPVTIAYPTNVVTCVVA	Rhodospirillaceae bacterium BRH_c57	Pseudomonadota
				KJS38423.1	Precursor	MAAPAPASRRDLEARIIANAWRDPKYKEALLKDPKAVLESELRKIDPTISLPDTLKVQVHEEAADTFHLVLPRDPRDVKLSDVLSDDQLEAVAPQTIAVVVAVVGIGVVAGNTLGVVNNVGAGNAVAAGNVATTGNAVANTNVIA
				KJS38422.1	rSAM epimerase
				KJS38421.1	Methyltransferase
				KJS38420.1	DUF4135
81	epipeptide	Epi-2	7	WP_017740068.1	Precursor	MSNPNQTLEERIIAKAMNDEAYKQQLMSNPRLIIEQELGRSWPQEVEIEVVQQTKKKVYLVLPPNTDELPNQELSEQQLEAVAGGVGAEAQTTPFCAVVIFSIAVCRR	Scytonema hofmannii PCC 7110	Cyanobacteria
				WP_017740071.1	Precursor	MSIESANAFYQRITTDEAFRTQLQNTASEGRTAIIQAAGYDFTPEEWEAATADILEASEANTELNDAQLEAIAGGILPVAAYGVILPPNLRWPKPKL
				WP_017740064.1	Precursor	MHEELKQIISQAMNNRFEFEQKLIQRAWEDENFKQELLSNPKAVYARESGEELPNDLKIEVIQETGNKVYLMLPNNPASAITNEGELSEEALEAVAGGKYCVQRSAAHNTEGCSWFSSAYTRSANNKV
				WP_017740073.1	rSAM epimerase
				WP_017740073.1_2	rSAM epimerase
				WP_017740069.1	LanC
				WP_017740066.1	LanC
59	linaridin	Lin-1	4	WP_018824030.1	Precursor	MASIADFMNAQLLGPIEQGMTKGNGVPVMATPAVAVPASVKITAAVVAFTVPVAAYVAGRAVN	Salinispora pacifica	Actinomycetota
				WP_050563923.1	Dehydratase
				WP_050563924.1	Methyltransferase
				WP_018824032.1	Dehydratase
60	linaridin	Lin-2	4	WP_091675007.1	Precursor	MSNVEAFANQNADGVLNPLQVTSAVGPVLATPAYAGYAAGAGVVFTLGLISDAVEDHHADEVSPTGPVPSYGSVDELLGMRVASIN	Amycolatopsis marina	Actinomycetota
				WP_091675006.1	Dehydratase
				WP_091675005.1	Dehydratase
				WP_091675004.1	Dehydratase
61	linaridin	Lin-3	4	WP_107052797.1	Precursor	MSVVAEFANTNLVDVQPGRIGSDAAPTMMTPLATVATPEAVSAGIAVTCATAIALNQVTHNVQHG	Streptomyces sp. NRRL S-1448	Actinomycetota
				WP_030414971.1	Dehydratase
				WP_030414972.1	Methyltransferase
				WP_030414970.1	Dehydratase
38	linaridin	Lin-4	3	WP_033306962.1	Precursor	MSVLTERVNASSVLAELPLRADRAQQMDELAPVLATPATAVAFAAGVGVGVAVTNAFGAGLAAGGSKQPS	Streptomyces iakyrus	Actinomycetota
				WP_051814463.1	Dehydratase
				WP_063739297.1	Methyltransferase
26	glycocin	Glk-4	2	WP_002382821.1	Precursor	MESRLLFLRIKNNYTQSFVSNYIHCSQSAYSRYESGATMVPVDILVKLSLLYSTSVDYILCLTDNPECYTKLNCITISNRK	Enterococcus faecalis	Bacillota
				WP_065535858.1	glycosyltransferase
29	glycocin	Glk-2	2	EOK06278.1	Precursor	MSKLLRELTDKEIQTSLSNGGSTCSMYKALLPGHIAACAASAYFYGSSGCTAMRYVSEYIRKNC	Enterococcus faecalis ATCC 6055	Bacillota
				EOK06279.1	glycosyltransferase
32	glycocin	Glk-3	2	SOB49554.1	Precursor	MSKLLRKLTDEEIEKADASAGSSCSWYKAMLPGYVAACTVALSRGGSCGCAEMKRARSYIAKHC	Dellaglioa algida
				SOB49557.1	glycosyltransferase
33	glycocin	Glk-1	2	ANC17028.1	Precursor	MKTLNKENSLLKNLEEIELEEINGGGWRDHLRWGADFGRGLVSFPYGCGMGDAYIKGSTYTSSGGGYLKGSYGSR	Bacillus cereus	Bacillota
				ANC17027.1	glycosyltransferase
67	glycocin	Glk-5	5	WP_090559617.1	Precursor	MEKLKLKSLGLGATDILSRAQMKNVWGGADCTVTNTSSSGTTVTNITWPGGSGASCSYMSSWAGSYASSQQGQCGGHTTYDCGCDGWGN	Pedobacter westerhofensis	Bacteroidota
				WP_142528859.1	glycosyltransferase
				WP_142528860.1	thio-disulfide oxidoreductase
				WP_142528862.1	thio-disulfide oxidoreductase
				WP_142528865.1	UDP-galactopyranose mutase
39	lasso peptide	Las-1	3	Non-annotated	Precursor	MRHIRLWRPYQPKRKENVMNEDVLIDLGAISEKTNGTIGQVAESEQPLYEG	Woeseia oceani	Pseudomonadota
				ANO50070.1	lasso cyclase
				ANO50071.1	leader peptidase
47	lasso peptide	Las-3	4	WP_124197249.1	Precursor	MMSERNSKRYEAPELTEYGTVESITQQDKVGTGDDQWSDGTPLTGSVF	Natrarchaeobius chitinivorans	Euryarchaeota
				WP_124197268.1	lasso cyclase
				WP_124197250.1	leader peptidase
				WP_124197251.1	RiPP Recognization Element
48	lasso peptide	Las-6	4	Non-annotated	Precursor	VADTTEQSNEYMAPALVEVGEFNEDTLGGWGTVPDWFFNMKW	Streptacidiphilus melanogenes	Actinomycetota
				WP052434589.1	lasso cyclase
				WP042385008.1	RiPP Recognization Element
				WP042385006.1	leader peptidase
49	lasso peptide	Las-2	4	Non-annotated	Precursor	MDQEKTIEKVSFEEPEIFKEGNLEELTGGMSGRIPDGFHGGRGF	Bacillus cereus	Bacillota
				WP074615751.1	lasso cyclase
				WP074615752.1	RiPP Recognization Element
				WP074615750.1	leader peptidase
50	lasso peptide	Las-4	4	ERN40677.1	Precursor	MQTSIDSKKQYQEPRIVCVGDAVKMTLSFGQSLIRDARWRFPIDPSA	Rubidibacter lacunae KORDI 51-2	Cyanobacteria
				WP022608083.1	lasso cyclase
				WP022608084.1	RiPP Recognization Element
				WP022608085.1	leader peptidase
51	lasso peptide	Las-5	4	WP_015209840.1	Precursor	MTTLNPTKKQYSQPEIIEIGDAVRTTLGHHRWGRREHHRRYYYRWH	Cylindrospermum stagnale PCC 7417	Cyanobacteria
				AFZ26601.1	lasso cyclase
				AFZ26602.1	RiPP Recognization Element
				AFZ26603.1	leader peptidase
73	lasso peptide	Las-7	5	WP_104531482.1	Precursor	MDAKTHYEAPALFEIGGFSEKTRWVNVGWLYDFFGTFGG	Streptomyces sparsogenes	Actinomycetota
				WP_158080346.1	lasso cyclase
				WP_065967560.1	RiPP Recognization Element
				WP_065967559.1	leader peptidase
				WP_065967558.1	Cupin superfamily protein
78	lasso peptide	Las-8	6	WP_170847160.1	Precursor	MVRLHAKGMIMANNGISVKAWRKPIVTDLGSVSELTKGGAGSGKDRTQRGGKPGPINP	Mycobacterium sp. UNC267MFSha1.1M11	Actinomycetota
				WP_090355204.1	lasso cyclase
				WP_090355197.1	RiPP Recognization Element
				WP_090355207.1	leader peptidase
				WP_090355188.1	HExxH domain
				WP_090355201.1	Aldo/keto reductase
84	lasso peptide	Las-9	7	WP_159397763.1		MDHQETVTEQHDVVEAEVEIEFIGALEEVTRGWTGPTDDWWDGDWTP	Sorangium cellulosum	Actinomycetota
				WP_104984724.1	lasso cyclase
				WP_104984725.1	RiPP Recognization Element
				WP_104984723.1	leader peptidase
				WP_104984722.1	PhyH dioxygenase
				WP_104984726.1	Hopene cyclase
				WP_104984727.1	FAD binding domain
89	lasso peptide	Las-10	8	WP_141711665.1	Precursor	MAYEAPTLEEIGSVRELTLAASGRGRSDQVQWFRYDNDPGGVLS	Jiangella alba	Actinomycetota
				WP_119661185.1	Precursor
				WP_141711666.1	lasso cyclase
				WP_069112553.1	RiPP Recognization Element
				WP_069112555.1	leader peptidase
				WP_069112552.1	EFTU domain
				WP_069112551.1	PAPS reductase
				WP_141711667.1	HPr kinase
19	ranthipeptide	Ran-1	2	WP_084052741.1	Precursor	MKKAHIKTINPQNLQRTIKTGGCGECQTSCQSACKTSCTVGNQACQNN	Desulfonispora thiosulfatigenes DSM 11270	Bacillota
				WP_084052769.1	radical SAM
20	ranthipeptide	Ran-2	2	Non-annotated	Precursor	MLKAINKSAKEGYFENAHAACTKCDPQDVCKLCDVRDSCTQCDSEWCWPLVKDWV	Clostridiales bacterium mt11	Bacillota
				WP_053965318.1	radical SAM
21	ranthipeptide	Ran-3	2	AEY67467.1	Precursor	MFELENEEQMLESDNCFLIDSIFKCIFCDGGSGDWEQ	Clostridium sp. BNL1100	Bacillota
				AEY67466.1	radical SAM
22	sactipeptide	Sac-1	2	WP_016271601.1	Precursor	MGKQIAKLGIRPEDLKDKMVTSEQLEKTKGGKAAGSEECVCYCGCYTDDSAFGVDFNWWSRD	Bacteroides uniformis	Bacteroidota
				WP_016271602.1	radical SAM
23	sactipeptide	Sac-2	2	Non-annotated	Precursor	MKIVFEGNKNRVNAMSNCGCACYPSIGAIGNNKPSLQVAH	Ruminococcus sp. OF02-6	Bacillota
				WP_118516217.1	radical SAM
24	sactipeptide	Sac-3	2	WP_084414564.1	Precursor	MEFVNPTGRTAGSGVQPRACMCSTGYAGYRGNDDGCVHCGCGCGSDGAYRTGNRVNATTTF	Lachnoclostridium sp. YL32	Bacillota
				WP_065547563.1	radical SAM
25	sactipeptide	Sac-4	2	WP_115481724.1	Precursor	MFEKVNPYLKDELSKEAVAHKCGCRCVSESKTVGNAINLGISINGCYVTCRGTANRNANYSAAKNDKKY	Anaerosacchariphilus polymeriproducens	Bacillota
				WP_115481725.1	radical SAM
45	sactipeptide	Sac-4A	3	WP_101870836.1	Precursor	MFIANEGKKNLEAKANFIDPRGGCGCATSSVRSMTRDSVCTCACGSSGVLNSAKTAGKNV	Ruminococcus gnavus	Bacillota
		Sac-4B		WP_101870837.1	Precursor	MKIANEGKKNLEPKANYIEPRGCGCNPGSLLSSARDYGCACGCTTSSNSSSAKNVGVNL
				WP_118044036.1	radical SAM
58	Linear azole-containing peptides	Lap-2	4	WP_013733760.1	Precursor	MASVPAEHRTRFARLVADAWSDPTLANRYQLDPAAVLAEYGIVLGAGDEIPDLPPAPGEIAVEDLSTTAGAAMATIGTVSCPGACVGMSA	Micromonospora maris	Actinomycetota
				WP_013733767.1	Cyclodehydratase
				WP_013733766.1	Dehydrogenase
				WP_013733768.1	Dehydratase
62	Linear azole-containing peptides	Lap-3	4	WP_001934596.1	Precursor	MNKKQTIVKKSLSKKYSNKPLSIAYYNSNDKNYFIKDSALVISAGRCSSTSSSCCCCCGGYGE	Helicobacter pylori	Pseudomonadota
				WP_001934597.1	E1-like protein
				WP_001934599.1	Cyclodehydratase
				WP_001934600.1	Dehydrogenase
63	Linear azole-containing peptides	Lap-4	4	WP_015137447.1	Precursor	MLAEKTLTEKTIEMRLVDSEDKLEQVLLSDQERATWEKLASQGLLAPMGNRCASCFGCSRCGGCGRCFGCGRCFGCGRCFGCGKCGGCSKCGGCGVASASAVTEEDSDMGFGY	Nostoc sp. PCC 7524	Cyanobacteria
				WP_015137446.1	ThiF
				WP_015137445.1	Cyclodehydratase
				WP_015137444.1	Dehydrogenase
64	Linear azole-containing peptides	Lap-1	5	WP_010770535.1	Precursor	MVSSSKNKSKIQETLFSTNNFSSFRKHGFDSVSFSATSISLSKGNSNGGGGGGGGGGGCCCCCCCCCGSGSATLEEIGK	Enterococcus caccae	Bacillota
				WP_010770536.1	E1-like protein
				WP_034859983.1	Dehydrogenase
				WP_010770538.1	Cyclodehydratase
				WP_010770539.1	Cyclodehydratase
65	Linear azole-containing peptides	Lap-5	5	WP_002519913.1	Precursor	MQITVKTIKDHRVRTVQTAMSSALGIGSQVDMLAPGGSTSSSSGSCCSCSTCAVVAQPQD	Cutibacterium	Actinomycetota
				WP_002519916.1	Cyclodehydratase
				WP_002519917.1	ThiF
				WP_002519918.1	Dehydrogenase
				WP_002519919.1	EXLDI protein
72	Linear azole-containing peptides	Lap-6	5	WP_201777510.1	Precursor	MEMSDLMAEGLTVDDLTIEELNDVAAGGCVSSASSVSTPVSSVGSLASACL	Streptacidiphilus jiangxiensis	Actinomycetota
				WP_052438266.1	Cyclodehydratase
				WP_082014642.1	Dehydrogenase
				SEK89325.1	Lantibiotic dehydratase
				WP_042441786.1	Lantibiotic dehydratase
79	Linear azole-containing peptides	Lap-7	6	WP_080934127.1	Precursor	MEEVQLASTADLLELEIETFEIEELRYLDANVPAAVSTSSTTSSTTSSCCCV	Xanthomonas albilineans	Pseudomonadota
				WP_196297785.1	Cyclodehydratase
				WP_045758145.1	Dehydrogenase
				WP_045758144.1	ThiF
				WP_045758142.1	Lantibiotic dehydratase
				WP_196297784.1	Lantibiotic dehydratase
80	Linear azole-containing peptides	Lap-8	6	WP_127897176.1	Precursor	MLNHTSLTRQSHRFDIVLDSPSMPSDGIDLLVEELPETLHFASDCASTGSSVSTASTAGCGCIATASCIGTMGSVTSSGS	Enterobacterales	Pseudomonadota
				WP_099782438.1	Lantibiotic dehydratase
				WP_050594440.1	Cyclodehydratase
				WP_099782437.1	ThiF
				WP_099782436.1	Dehydrogenase
				WP_099782434.1	Lantibiotic dehydratase
83	Linear azole-containing peptides	Lap-9	7	Non-annotated	Precursor	MSHTRLDSIAREILALETETFEVSDYADVTEAVLAGSTSCTSSTTSSTSCGSSCSSTSCCSSCSSAA	Jiangella alba	Actinomycetota
				SEE57540.1	ThiF
				SEE57563.1	Cyclodehydratase
				SEE57516.1	Dehydrogenase
				SEE57495.1	Lantibiotic dehydratase
				SEE57472.1	Lantibiotic dehydratase
				SEE57387.1	Cyclodehydratase
94	Linear azole-containing peptides	Lap-10	9	WP_012241676.1	Precursor	MSLSAPSSRMLTIQNTESMIETQTTAGATDVVDTKAGVQRLELTLKKISEKSNETLQAIPLSSACCSGCFSSVSSISVSSNSSLDGLDEGQLESVIRMHDKALDVMGQDALVSAAIAKGVELGAGTK	Sorangium cellulosum	Pseudomonadota
				WP_012241677.1	Cyclodehydratase
				WP_012241678.1	Cyclodehydratase
				WP_012241679.1	Dehydrogenase
				WP_080599218.1	Dehydrogenase
				WP_012241681.1	Lantibiotic dehydratase
				WP_012241682.1	Lantibiotic dehydratase
				WP_012241684.1	TfuA
				WP_012241683.1	YcaO
90	Thioamitides	Tha-1	8	WP_051284026.1	Precursor	MSLDDAKKMIEKLKTEKGLMEKVKAADNEGKKKIAKDMGLAFTADEMKEAIKADSKLSDEDLDTVAGGASATWVTVGVTSVGAAATCGW	Desulforegula conservatrix Mb1Pa	Pseudomonadota
				WP_027359228.1	Precursor	MSLDHAKKMLEKLKTDKDLMEKVKAADNEGKKKIAEDMGLTFTAEEMKEAIKADSSLSDEDLATVAGGASGTWVAVGAGAAGAAAACGW
				WP_027359227.1	Cyclodehydratase
				WP_027359226.1	TfuA
				WP_027359225.1	glycosyltransferase
				WP_084156207.1	rSAM methyltransferase
				WP_027360743.1	ThiS
				WP_051284544.1	ThiF
95	Thioamitides	Tha-2	9	REJ68231.1	Precursor	MSNEEQLTAFLDKVESDAALQEEVRKVKSVSDLVALGKQSGFSFDEDTAKSYFQEQAQSGGDVELSEDGRRRVLSGRGLWLLCLQVHSRTPWRGAEQGWLSVVNWTPLTGPR	Planctomycetes bacterium	Planctomycetes
				REJ68232.1	Precursor	MHHHHHHAMSSNEQVAAFFVKLESDEQLLERVKNVKSVDELVALASEAGFEVTEDEVKSYFETELAPSEENQELSEEELEKVAGGLIYAADSGNFIYKSILGRRGGGDGGGRLGKASKR
				REJ68229.1	Cyclodehydratase
				REJ68230.1	TfuA
				REJ68228.1	Sulfotransferase
				REJ98808.1	ThiS
				REJ76522.1	ThiF
				REJ68227.1	rSAM methyltransferase
				REJ68226.1	Cyclodehydratase
74	Thiopeptide	Thp-1	5	WP_157747279.1	Precursor	MTATLADLEDLNLADLEVSDLLEVHAVRESVALPETGASASTSAVWQWLGYSSCAAQLPQ	Micromonospora echinofusca	Actinomycetota
				WP_089003128.1	[4+2] cycloaddition
				WP_157747278.1	Lantibiotic dehydratase
				WP_089003126.1	Lantibiotic dehydratase/Dehydrogenase
				WP_089003127.1	Cyclodehydratase/ThiF
85	Thiopeptide	Thp-2		WP_073704895.1	Precursor	MAMQDSPVIDLPDLDFNDMEVMSVREAVAVPETGATSGSSSCTSTSCCGSSSCCSSGSCG	Nocardiopsis sp. TSRI0078	Actinomycetota
				WP_073704895.1	[4+2] cycloaddition
				WP_073704894.1	Lantibiotic dehydratase
				WP_073704896.1	Ocin-ThiF-like
				WP_143181833.1	Cyclodehydratase
				WP_073704897.1	Dehydrogenase
				WP_073704898.1	Lantibiotic dehydratase
86	Thiopeptide	Thp-3	7	OKI16193.1	Precursor	MTASKPVLSLDDLAVETIGVVPAVGPEDFTQGHGLTELGASSDDCDRAGECASCECEYGRM	Saccharothrix sp. CB00851	Actinomycetota
				OKI16190.1	[4+2] cycloaddition
				OKI16192.1	Lantibiotic dehydratase
				OKI16191.1	Lantibiotic dehydratase
				OKI16194.1	Dehydrogenase
				OKI16196.1	Ocin-ThiF-like
				OKI16195.1	Cyclodehydratase
87	Thiopeptide	Thp-4	7	WP_122195756.1	Precursor	MSKDFADLSDLPVDSIDVLPADGIEALDIGHGMTEVSASCGHEFTRPCGSCGAPHDGELDEF	Actinomadura harenae	Actinomycetota
				WP_158628276.1	Lantibiotic dehydratase
				WP_122195757.1	[4+2] cycloaddition
				WP_122195758.1	Lantibiotic dehydratase
				WP_147481546.1	Dehydrogenase
				WP_147481545.1	Ocin-ThiF-like
				WP_158628275.1	Cyclodehydratase
91	Thiopeptide	Thp-5	8	AUG81084.1	Precursor	MIEPAPAFELEDLDLGDLTVTSMRDTIALPEGGASNGGSSTSCGSSSCAVPQLPIHQY	Kitasatospora sp. MMS16-BH015	Actinomycetota
				AUG81085.1	Precursor	MHHHHHHAMSENTNGAEFELEELDLSDISVSSMRDSSALPEGGASWGSCSCQGSSSCQPVQQPPTLPV
				AUG81082.1	[4+2] cycloaddition
				AUG81078.1	Alpha/beta hydrolase
				AUG81079.1	Lantibiotic dehydratase
				AUG81080.1	Cyclodehydratase
				AUG81081.1	Ocin-ThiF-like
				AUG81083.1	Lantibiotic dehydratase
92	Thiopeptide	Thp-6	8	WP_037914258	Precursor	MSIDFGAFDVTELEVLEAGDGVALPDMGASIVVIVAATPDGEEILGEADLGVSGSLSTSCC	Streptomyces yeochonensis	Actinomycetota
				WP_037914261.1	[4+2] cycloaddition
				WP_037914262.1	Lantibiotic dehydratase
				WP_051951744.1	Lantibiotic dehydratase
				WP_037914266.1	Dehydrogenase
				WP_037914264.1	Dehydrogenase
				WP_037914263.1	Ocin-ThiF-like
				WP_051951743.1	Cyclodehydratase
93	Thiopeptide	Thp-7	8	WP_172417978.1	Precursor	MNEQNTTATSEVIELNDLHLEDVSVAVEEDAYALPEAGASASPKYSCTVVIKPN	Deinococcus indicus	Deinococcus-thermus
				WP_088248048.1	[4+2] cycloaddition
				WP_143342008.1	Lantibiotic dehydratase
				WP_088248047.1	Lantibiotic dehydratase
				WP_088248044.1	Dehydrogenase
				WP_088248046.1	Ocin-ThiF-like
				WP_088248045.1	Cyclodehydratase
				WP_088248050.1	Cyclodehydratase
96	Thiopeptide	Thp-8	9	Non-annotated	Precursor	MSNGTLNSVESLLQEIESIEVMEVSESMMLSETGATSGSSSSGSTSCCGSCSCVSCGACTSCGG	Bacillus sp. Leaf406	Bacillota
				WP_162244083.1	Lantibiotic dehydratase
				WP_056533125.1	[4+2] cycloaddition
				WP_056533128.1	Ocin-ThiF-like
				WP_056533131.1	Cyclodehydratase/ThiF
				WP_056533134.1	Dehydrogenase
				WP_082529593.1	Lantibiotic dehydratase
				WP_056533140.1	Dehydrogenase
				WP_056533143.1	Ocin-ThiF-like

## Sheet: Optimized nucleotide sequences
Accession ID	Optimized nucleotide sequences
WP_124272025.1	atgccagatgatgcttccgaacatcctactgtacgtcctgatggtgtgcatctgccatggcaccgtgcagcaacgctgtcagaacgtttgggtggaacaccatcgcgttcggatccagttcgtggtgagaaacgcttggcgatgtggcgtgagcttgctccgctcacgggtgaacgtgccaccttagatgcacgtttagctccgcttggtgttgatgcggcggaactgaccgcgttacttggcgagtcagatgatagtcttgcagcccgtaccgccgacgaaccggattggcatcgtacctttcgtcgctggtgggcagaagggatggccactacggatgcagcccgtcgtttggatccggatatgggcttgcttgaagtgattcgtccgctggtcgaa…
WP_006100547.1	atgcatcagaccagtttccagagtagcgcgtggtacaatgccatcccgttgaccgaacgtattacctttcttcgcactcaacagtcgaaaacgccgaaagtggaagtcaacgtggccttggcccaacgtcgcatgcaacgttggaaaagccagttcccgtttaccaatgattcgtattttgatcagcgtctgaccatggacgctattacggaaaaggaattcatctacctcttaggtgaacctaccgatgttatgaaaacacgcttttcggctatcccggactggctgacagatttggctcaagcattcttccaccctacttattctaacgcaaccattatcctgccgccacaaaagcttggcgagcagaaggagtcaggtttcctgtatgccattgaa…
WP_017747624.1	atgtcaaaattttcgttccataactcggtttggtacaactccattacgctgactgaacgcatcattagtttacagaacacccagaaagaaacctacattaccaatattgacacgaaacttgccaagaagaaaatgcaacagtggaagagtcaattaccgtttaccaatgattcgttctttgcacagcgtctgacaattgatcgcattactgaggacgatttcttcaatattctcggcgaaccgattgaaggcgtgaagaatcgtctgccagacctgccgcactggctgaaacagctggcacaagctttcttccaccctacccactctcaggctaaaattctgctggccccggagaaactgggcgaaggtaaggaagctggcttcctgtatatcatcgag…
WP_043402002.1	atgcaattcattgccccggtgtttccatggaagaaagctgcctttctgcacgagcgtgcaactgcaaaacatgaagatccgccacccgaatgtgaaccggtactccaggaagcagagcgtcgcgcgagcgcgtggcgtcaactgatggccggagatgatgccacactggatgaacgtttgaaaagcgtgggtcttgatcgtgaagcatttctccgtattctggtccgcagtggcaatcaagaggatgcaccagaagataatggtccgtgggtttctctgattgaggaagttttggaacagcgccatgctggagaacctttaccaccatctcttcaaccaccgtcaggtccgggacaacctgggttggcgttttccggattcgttcagcccttcttgcgc…
WP_090355743.1	atgacctcgtcaactgatgcggatgattttagtgaaagcctgggttgtttgattgccgatgcaatggttgatttggctgctcgcttggcaggtgtggcgggactcacctgcgccgaacgtggtgtagttgccgatgcgacgcgtgcgtccctgacagaggctttgcatggtcgtctcggacgtgtcttactgcttgaactgcacgcggcagttgaagatggcctgctcgtggcagctgattcggcaggccgttggcatgaatttattgaacgtagttcgagtccagccttttgggaagaattgactacacattatcccactctgatggatcgtgtgaatcgtttagttgaacaacgttgtgcgtccgctctggcatttgctactcattttgcaaccgat…
WP_030242606.1	atggttgacgctagtcattttcttcgtgccgccgctcgtgccgttccactgcatgcacgcggccgcgccgctcctgatggcactggcccacatagcgaagcggcaggattagccgaacgtgcagcacgtgctgcgcgtaaattggaacgttggcgttcccaggctccctttgatcgtgatggttggtttgaacgtcgtcttgctgctgatggattaactccggaagcattaggagcattattggccgaacaccctgatgcgttagctgatcgtctgggtccgccaccttgggcggaacgtttagcagaagcatttcgctcagaagctgaacctgatgcgcctgatgctcaagcggaaccagcagccgtagtagcgccagctgcccctgccgatccggcc…
WP_069969407.1	atggatctgtctgttttccagggtttcaagggtgagcgcgcactgaccctgtccgaacgtagcctggccttatcccaggaaaaggggtcgagcgcactgccaatgaacgctgaattttccgaccgccgccgccagcgttggcaaaccgaatttcgcgggaacacggcattctttcaacagcacctggcccagattggaattaccgaaagccagtttcgctatctgctgggtgagtttccggaaaatcttcgcaagcgccatccggaactgttagcatgggagactcaaattcaaacagcctttgcgcagtttccacctcagtcccaagagagtggcttctttagcgcgatcgcgccactcattgaacaaggtaaaacccgtttatcccagcagctgtca…
WP_083560159.1	atggctgcttggcttcgtcctggtgccccgcccgcaaactccaatactccgcgctgcacggctggtacagcatggagtcattcgtcactgatgtgtccaggcatcggaagctttcatacgcaaccgttcctgccttcgagtggaacaattcgcccgccgttgaatcacaatcatcctgcaggtcctgcccgccacccgcgcgatagcctgcaggcacctgcctttctgccgccgcgtacgtccatgttcctgacctttctgtcacctgagtactatgaaacactggaacgtcatcgtccgagcgctgaatacctggatctggtaaagccgcatcttgatgcaggctggaaagttattccgggcgggtattggacccgttgttggccgaaggaagggcat…
WP_106823414.1	atggataaccgctatatcaaatacatcaataagaatccatattatagcgtagccgatgagatcagccaagggctgcttaacgtggactatcccttcgataactacgttctgatcgatggggagcattggacaaatttgatgagtaagagcgctcgtctgcccaaacagggctggaagattcatgtgtcaacggacatccgcgaatctcaaaagacattagacatcgttagcaaactgatgattgaacgcaacatcagctttaagtatgtgcgttctaacaaagagctggtcttgaaagattcgaagtacggggatcgcggttcttccggtaagtttatcacgatctatccagaaaacaacgatcaattcattgatctgcttcgcctgctggaatctaat…
WP_095963141.1	atgctggtaaacgcattaaagttagatcaacgcggcaagtatggcttttcatcggaaggttgcattgccttatttgaaaacaacctgagccgtctgcatacggacgatcaggcgctgctggaccatttcggcgtggatcgtgaacaacttgtatcacacattaatagtccccttgacaacgaaccgctgcctatcgatggcgatacggtgctcaatgccctgaagaagaaattggcccgtctggatagcattaacatggaaaccaatacgagctccagcgacaaagataacttctactggttcgggtaccgcttctttctgtatgcaattgaaatcttccagaccgatggccgctattcgcatgccagcacatatatcaatgaaccagctttcttcacg…
WP_082362670.1	atgaatcccgaatctaatgcatctcttcgttgcctgcctggagcagatggtttctttgacattattcagagtgcgtgtttctcaccgcgtgcacgcgcttccggacgtcgtccacgtgctcctgcgggaccgtgggatccgtggatttgtgtgttgggagaagaatatcctgcacctgcccaaggctggaaattgcatttatccgcgacggttggctcggctgaagaaattctgcgccgtgcacttccgatcctgctcgcagaagatgcagtctttaaagttgcatcatcgacgacaaccctggcggctctgaaccaaggtgaatctggacttggtcaagtaggtaaatttatcacagtgtatccccgtgatgatgcacatgcagtgcgtttagcggcg…
SCE51665.1	atgtcaaccgatcgtgatgaacatgattcagggagtttctttgcactggatactggcttactgcctggtattgttggcggtgtattacaccgtcgcggcgtaacgggttgggcagttgaacaaggtgaattttggtgtagcgttcgcccgcgtggccatcgttctggtgaacaagggtggaagcttcatttaagcgcaacgccattaagtgcagcattggtattagccgttgcggcggatgtcttaattgaagaacgcgcgagctttaaatttgcaggcgcactggaccgtgttgcattattgacgggcggtcgtgctgatcgtggtggtggtggtaagttcattacagtatacccggatgatccggagctgttccgtcgtttagcacgtcgtctgcat…
WP_051830099.1	atggcaggggcaggttctcgtggtggagatggtggatgggatgtcacagtaggcggcttttggtgtactgcgcgtccttccgctagtagctcactgcgtgatttgccggagcatggatggaaattgcacgtgtcagctgcgtcagttgtcggcgaacaagtgctcgcggcggttgtccgtgtactggcagaagatccttgttcctttaaatttgcagctggacaggaacgtttacgtgaacttaatagtcgcaatagtgaacgtggttccgttggaaaatttattactgtttacccagccgatgatgcccaatttcaacgtcttgcagcaggccttgatcgtgcgacagcaggcttgccaggtcctgtagtattgagtgatcgtccttatcgtcccggg…
WP_110429223.1	atggatagcccaatcctgcttattggttcacttcgctcggaaaatatccagctgcttgtgaaccattgccagcgcaaccagcaggcgtatatctgtatggatgcccaagtgttctttgacaacaacgcgatgttcattgataacaagaatcaattactgttaaatgttgacaacttcatttacccgattaagcacttcaaggggatcttctgggatagcatctcactgccacagggagataacgttacgcagctgaacttctcgtcatggcttcaggtgttctttaaacaacgccatccgaactggtgcaattcatgggacgccttccagttccacaaaacaaaacctttgcaattagcgctggcaaaacgcctcggcgcaaaagtcccggacagcttc…
WP_051546700.1	atgaccactttaatcgttagcgatccctgggatattcatgcacgtgcggtcgcgtgggcgttagagcatgagggcgagaaagttcatttgtggtatacgcatgattttccacagaaacatggcgcaagccttcgcgtggatagcgcgggcgcaggcgctgatccagcgcaagttaccttgcattgcgcgcgtcaccaccgcgatttcggcagtcacgatattgataccgtatggctgcgtcgctggtatcagcctcaggcaagtcccgacttgcatccggccgacacccgtttcgcacagactgaagcaaatgaattcattcgtgcgaccatcgggcttttagatgaaagcccgcgcttctggattaacccggttgcggcgaaagcacgcgcggaccgt…
WP_124608905.1	atgaacccgcagattgtaattctgtcgcaccgcgaagatgaacacgccttagcggcactctccgctttcagcgctaatgtaactccgttcctgctggacattggccgtgcaggcattgacttcatggcgacgagccatggcgacggcacactggaactgaacacgcgcggcggtcagcgtattatcttcagcaaggccgcattctggtggaaccgtcgtccgcgcgtcaatcattgcgcaggcgccgattatcactatcgcgcggtccaagaagcagaatatgaagccttttggaaaggtgtgttccgtcacggcgccggcggtcattggtgtaacccgtttgataatcaggtggcggcgcaggataagatctatcagtttcatgccgcgagcagcatc…
WP_085032535.1	atgccgtcaggccttaaagacgcggcaactcgcacccacttacactcgcaggacgagcactggcgtcaaattttcgaacgtcgcactcctgagcagcgtcgcaccctgagtcatgttaaacgctttatggaacgtctggcaggcgacatgaaatttcgtaccgcgctgagcgagaacgtggatgccccgcgtgccgtaacagaacgttacggaattgaagtagatcctgcggaaatgcttccgttatggcgcggcgactatctcaaatatcgttttaccccggagtcggcgccatggccgctggcgatgatgtgggatgattatatgcgcgctgttctgcgtcaccgtgatctcttacgtgatcagggtgaaatgagcattattagtccgcgttttcat…
WP_068645839.1	atgcaaacacaggaccagtataatcgcagcttgcgtgatcttcgtatttcaattacagatcgttgtaactttcgttgtcgttactgtatgcccgaagaaattttcgacactaactatgcctttctgccgaagaaacagatgatgagtgtagacgaaattattcgtctggcccagcttttcactgcgctgggtgtgcaaaagattcgcattacgggtggggaaccgctcttacgcaaagatttgccggaaattatcgagcgcgtttcccagatcccggaaatcgaggatgtggctctgacaaccaatggcagtctgttagccaaacatgcacagttgttaaaggactccggcctgatgcgtgtagcagtgagcctggatagcctggatgattccaccttc…
WP_084052769.1	atgcacaaattcaccttcgatgatttgaatattcttattgatatcaatacaggtatcttgcatgtgatcgacgagacaacgttcgacctgttggataaagtggaaggcttaggttcctttgaggcagcacaggacagcctgaagaacaaatacacggagtctgaattgaccgaatccacgacggagctgcaggatcttatctcaaaaggtatgctgttcaccccggaaaaggagattttggaatacaaaccgacgtccaaccctatcgtcaaagccctttgccttcacattgcgcacgactgtaacctgcgctgtacatattgttttgccgggcagggtccgtacggcggtgatcgcagtctgatgagtgaagaagttggtaagaagagcatcgatttc…
WP_053965318.1	atggacaacaacgcactgaaccttaaaacgcacaaaatctttgagtacaagggatcaaattacctgtttatcagcgacaccgccagcctgttcgaaattgatgaggatctgaaacgcgcgattgacagcgagaataacatctttcgtactcgcaaccttaacaataaggatgagattatcaactcattagacaaagcgggtttcctgaaggatagctttcgtgaaccagacctgctgggtatcatcgaggagcaggaccccaccgccctcgttctgatgctgtcgcaaaactgcaacttacgctgcacttattgttatgccggcgacggcgaatactccaacaagggttttatgagtaaagaaatcgctaagaaggccatcgattacgtattcatgaac…
AEY67466.1	atgtataagccgcaagacaagatcaatttcaaagagtacatggagttttgcgaaaacaataagaattacatttataccatcgacgatggcaaggttttccacgtggatgataagaccctgcgtttgctgcaacagtccgggcgttcttacaatgagatctgtgagaacatttcggatgtgtttagtcgtgatgaattggacggcattttggagaaaatgtcgaagtacaactttatcacctcgggcgtgcttccgaaaggtgagccgagtccgaaactgacgaacgatattagcaccctgacgctgctggtcacccaggcctgtaacttacgctgtagttactgctacggagaggacggttcttacaatgataatggtatcatggatattcagacggcg…
WP_016271602.1	atggaaaagcagaaagcaaataaatttcccctcgtgaaactgttcaccgtcgatggtgcgagctgttatctgtatgatggccgcgcaaatatgttcttgagcctgtcagagactgaaaagaacctggtatgcgaatacatggcgtcgtacggcacaagcgagggcgaaccgtgtcccgcttcattttcaagcgatgctgcggccttcattgcacgtctgaacggtaacggaattctgctgcccgggccgctggaagcacgcactccttcgcgtatgcgcggtgaagaagaattgtggcagcagtgggaagaagaggcaatcccgaagaaattgactctggaaatgacaaatacgtgtaacctgcgctgtcgttattgcccatatacgattaatgagcag…
WP_118516217.1	atggtcgacaaaatgtataaaatcttttacagcaaaagcaataaacgctacttgtacgacagcatttcgaataatttcttcgaggtggataacgaatccttcagcctgttgaatgcgctggaaggcaagacccaagaactgcagtgcctggggactgaattttgggaatctgtatacggcaagggacccatcgtgaaacttgaccagatgccggcaatcaccgatattgatgagacgcccgaaattcttgtccttgaactgacgcaacaatgcaactttcgctgcgagtactgcgtatattcaggacactacaaatacgaacgcaaacaccagaatattcgtatgtcaaaagaaattgtggacgagattgtagataagtacttccgcaccgaaaaggcg…
WP_065547563.1	atgaatgagaaattacgcaaccagattattgaacttttacatctgattgagaagaacggtcgtccggcacgcctcgggaaaaccttttccaccgataagaattattactactatgatgcgggcacggggaaagtggccaaactgaaggtgaatgtctatctggttttaaaatgcattctggaaaaggataatccggacgaggttatgaaactttcgctgaacacccaggatattaaagatgccattttcgaaatccagcacgcgatgaaggaagagaacattttacaggcgcccccagtgaaaaccttaaccggagaagccgtgaagaacttggacgatattctggaaaatggggtcgaaaacgttacccttgaagttaccgaaaagtgtaatttgcgt…
WP_115481725.1	atgagcgccctggaagagggaaaactgctgacccttaacgatctgatgattcgcattagcgactataagaaacacaaaccgaatcagtctatcgattcgatgggaatgttctttgaaaccagcaacaatatttatttcttcgacacaggaacgggaaaggcactgcgcattgaccacgatctgcatgactttcttagtcagctgctgtatcgcgactgcgatgttgaagaattagaaaagactgcaaatcagaagggcttaaacatctcggatatcctcgcttatattgagaaagaggacttatttaaaggcacgaccggcgagcagttgtataacgacgagttcctgaagaaagctaaacgtgaaattggcagcaactgtcgtcagttgattttggag…
WP_065535858.1	atgtactcggaaaacttcattgccaacgattggtttaacgttgaagtctttaacaagaacaaatacacgctgaccaaccaagagaataaagacgttaccgaactgtggctgcagattcttaagggcctgaagtttccgaacgagctcaaggagacagtgagctactcaaagaatttgaaagagctgtctcttaagacccatgccgaagtgtcagtgtgcattattgcgaagaacgaacaagactcgattcgcaaatgcatcaattcgatctacgagttttccgacgaaattattttcattgacaccggttccattgactccacgaagaagatcgtcaaagagatcgcgagcgagaaggtcaaaatcttcgattacacctggcaggacgacttcagtgac…
CUM36598.1	atggattggtcagtggaacagggtgaattttggtgccatgtagttcctggtgaacccgttggtcgtgcccaaggctggaaaattcatgtgcctgcgactccacttagcgcctcactggttctcgcgcgtagcgcagaagtcttagttgctcatcgtgctgcgttcaaatttgccggctcgccagcacgtattgctgcgcttgtgagtggccgctttgcacgtggtggcggtggtaaattcttaacagtatatccagctgatgatgatcgctttcgcttgttagcagaagagttgcaccgtgcgacggaaggattaccaggaccagctgtacttagcgatcgtcgctatcgtcctgatagtcaggttttctatcgctatggagtattccgtggcgtacgt…
WP_125122232.1	atggataagaagctggtctactttcagcatatgagcgaggattctaagtactatatcgagaaaagtccgaacgccgaaaccgatccgtatgaagtgcacaacattccaaactattataccgtgagcacggaatataagagcccatggaaattctacaacaatcctaatcatactcttaaagagcaaggttggaaaatccatgtgtcagcaactatgaataacgcccaggatattctcgaggtggtgagccagattatctttaagcaccaaatcccgttcaagcacattaaggataagcagagtctctttaatatgaactctaagcatggaaatcgtacgtcctcaggcaaattcattgctatttacccttcctctaataacatgttcttccgtttactg…
EOK06279.1	atgctccgcaacttcagtgtaattattatctgtaagaatgaggaacgcgtgattaagcgttgtattgaaagcattcagaagaacctgaagaacaacgatgaaatcatcgtggttgacaccggcagcaccgacaacaccatcaaaatcatctcatccatcgaaaatgtgaaactgtttaactatgaatggaaggatgattttgccgatgctcgcaatttcggcatcagcaaggcgaagaaagactggattttcttcattgacagtgatgaaattatgagtaaaggctgcctggaacagctcaacgcgtcaattaacgaggctatggcgtactcggaaaacaatgagaaactcgtgttcagccccaaagcgatcaacacggatgatagcgtcttttataat…
WP_053828221.1	atgatcctgatcttagcagatgctttcgatgcgcacgctgaccgtgtagaacgctccttgaaacaggaaggggtagcgtatttccgctttaacctcgacttctttagtttaagcaaaaccctggtgagctttgatggcagctgctggttcctgcgcgtcggcgagcgttcggtttcatctgatatgtttagctgcgtgtggtgccgccgtgcgttcgtagaattgagcctggaagaacgccgtgcgtttgaacgtgataacgattttaagatttggcgtgcggaatggaacgccactctgttaggtatttacacatctttacgcagcttaccgtggctgaacccgctgcgtaaagcattacaaggggaaaataaatactatcagatggaattagcacat…
WP_035921188.1	atgatccaagttgaatctgtgggcgggcaaggattagtagacctgggcagtgcgcaccgcggttggatccgtcgtccgctgccgcctgcgtggaatcacggtgttgtgacgggtagcaaacagtcggctatcaacagcggttggcagagtctggtggcgtttcttgcccgcaatccccgttgttcatggctgacaggtttcgatgccctgttgagtgcggaaaataaattaacccagggcgtggcggcatctagcttaggcatcgaagcacctcgtacgtttgtaggggatgtcctggatggagatctgcctgatgtggaactggtggtggccaaacccctcggtatggaactcttttggttggatcgcagccgcagtttaaaggtgtttgcttccgct…
SOB49557.1	atgaacaagaatatcagcatcgcgatcatttgcaaggatgaggaacgcgtgattgagcgttgtctgtcggccatcagcaaagattcgagcatgaacgacgagatcattgtcatcgataccggtagcacggacaacaccctgaagattctttcgacgattaagaacatcaagatctatcacttcacatgggatgacgacttcagtaaagcccgtaacttcgcgatcagcaaagcgaccaaagactgggtgttcttcattgactcggacgaagtgctggtcgaggagagtctggataacttgcgcaacacgatcgaaaagtgtatgaacactgcgaacaagaaagatactatcgtcttttcgcctcgtgttattaacagcgacgacaccgttgtatacaat…
ANC17027.1	atgaccaactttaattacgtatcaaaagagttgcgctacaacatcaacttctttgaaattgcgtgcaacaaactgcttacgatgaacattgatgacaatagccttctgaagaaagtgaagaagcgtctggcactgctgaaccacattcacaagtatagcgaagaggttaacgaactcttatccgagctccatagcgggactgttgacgaaattaatcacctgagtgatattcagttcatcgagatgctgaagtccttcctggtgacgaagcgcattaaggtaagcgtaaacattatgaccctgaatgaagaacgctgcattgaacgctgtattcgctctatcaagaactttgccgatgaaatcatcgtgctggataccggtagtaccgacaaaaccctg…
WP_056296948.1	atgaccagtggtgcaaacttagtcccgcctcgcttcaacatgcaacaggttgtgaaacacctgcatctgcgcagcgatttctacgagccgtttgagcgttatcagcccggtgatgcgttcttcaaaattattgaagcccagattccgcttaccagtcgcatcctgcgtgaagccttctggactcatgttcaaccgttgggcggtgaagtaccaatgcagggctggaaaattcacgtctctgccacacagaagaacgccccgagcattttgtcgaaagtagcggagatttgttgcgccgcgcgtgttcctttcaaatttgcctcggatccgttcgtcctgtccctcttgttgggcaaaggttgcgcacgcggctcctcgggaaaatttatgaccatttat…
WP_044199331.1	atgactgcagatccctttcttgagcttatttctgaagcgtgtgcaagtcatccgggttttcaagatggttggcagttgcacccgccgtctcgtggatggattcgcgtgactccgttgcactctacgcttcctaaacaaggctggaaattgcacctgaccgccggcgagcagagtagccgccaaattttgacacaggccttgcccgtcttactggaagaacaagcagcattcaaagtggctgctagtcaacaagtgttgggcgatttgaacgaaggtcgtagtggattaagtcaagtgggtaaatttcttactatttacccgcgtgatgaggcacatgccgtgcgtctggcgacccgtctggatgaagcgacacgcggactttctggccctcaaattccg…
WP_093539966.1	atgtcagcattaccagaaactgattcaccgtccggccctggtcctcgtcatagtcgtgctgaacgtgccgccgatcttgcgctgttaccagatttggtccgtgcagttattgcccgtcaggcagcgggtgccgaacaagaatggtctgtcgatcagggcgaattttggtgccaagttgtaccaccaggtgctgtgcgtcgtgcccagggatggaaactgcatgtatctgcaaccccgcttgcggcgcctttaacccttgcccgtgcggccgaagtattagttgcccatcgttgtcgttttaaatttgcgggaagccctgcccgtgttgcgggactggttagtggtcgttttgcacgcggcggttcgggtaaatttattacagtgtatcctgctgatgat…
WP_121868132.1	atgaacctggttaacgtactggtcatcagtgacaaatatgactttaccaccgatttcgtatgcatcgaactggagaacaagcgtgtgaactatctgcgcctgaatcgcgatgagtttcagaactataaaatccatctcgacacctctaatttcgatatctacgtgacgatcgaagaacatgaatatattatttccaacgagagcctcaatagcatctattaccgcgcaccaatcttcctgcgtgagatgaaccagaccgaacgtagcattgaagagcagctctacagcgaacaatggatgtcgttcgtgcgcaacctgttaattttcgaggaagttgtgtggatcaacaatcccgagattacatacaaggcagagaataaaatcgttcagttaaaatac…
WP_121868131.1	atgaagaacttctttaagatgctcctctacgcggttctgcctatgatttactgcaattcctttaacgggtcgattaaaagtgagcagaaaacaacctggggcaaaattgaaaaccaggaaccactgtccgatgtgcagaaatttgtgcgtattgaaaccgacgacgcagaatatttagtcaagggcatccgtgacaatatcacgtcgctgcaggataaggcgaaagtgaccgccgtcgcggttaccctggcgtttagcatggtaggtggtatcagtgcatatatgctgaacttaaaagaaaagctgtacattaatgggtttctgaccggtacgctggtattctttgtgattgccagctgcttctatttaatcatggcgggctgctactcccttctcaca…
WP_051814463.1	atgcgcgcagtgttgtccccaccaaatgtttcgcgtgccaaggcgttatccctgtcggagcgcctttccgctgcgactcatcttgcatcatcgttggagtacctgacaaccgatcgtgaccgccgtcccggtggtttgaataactgggaagtcaaccgcgaagccttcagtacgtggagcccacgtttagttaaggtattagacttcgccgctcgtcctcgcgtcacacgtgccgttcacgtagcccgtgttggggccgccgttgccctgctggcaccgtcccctcgtccggtgcgcgtagccgcaaacgctgtgttatctggcacgtcgcttctgctgtaccctatcaatcactatgggaccgacggctcggatcaagtctcttttctcgttcaatcg…
WP_063739297.1	atgtcggacatccaggatcttggatatggtcgccaattcgctgatttctacaatcgtattttcccaccaggtgatgatacagtgaagcgcttagccgaccttcatcctggagacgggacagctagccttgaactgggtgtgggtacgggtcgtatcgctctgcccttagctgaccaagccggcgaagttgtgggcgtcgacagctcaccagaaatgctccaagttttacgcgaagccctggcacgtgaaccgcgcccagtaactgccgtgcatggtgatattcgtacgtatcgtagcgagcgcaagcacggtttagtcttttgtgtatgtggtactttatcaatgcttttagatcccgccgaacaacagcaggtgttggagacttgcgcgcaagccctt…
ANO50070.1	atgtatgaacagaaccatggctgtggcacggtgttgggatccattttccgccgcgacggcaccgacaaccgtcccagccctgaaaacttacagaccacgaaaggtgaatgtttggtagaacagttctggggaagctacgttgccattctgaaggaagatcatggtcctcgcgtgtgggtcttgcgcgatcccaccggtcatctcccgtgctttgttaccgacttcgggcgcattcatgttatcttcagccatgtggacgattgtgttgcgttacaactgattgatgcctcaattaactgggaccatgtggcggcctacctgtggtttgatcatctggtgacgagtgaaactggcctggaaggagtacgtcaagtacaggcgggcgaacgtcttgagatt…
ANO50071.1	atgacggagtcccctgcgaaactggcgaagcatgcctatgtttgtttagcggatgagcgtctgattttcagcgatgtacgtcacgatcgttaccaatgcctggatctgcgtaacacccagaccgcgctccgcttattcccgcagatccgctccctggacctgctgggcagctctgattctgatcaggaacaggtaaagcgtatcgatctggcattaaagggcgcgggcttactcgtggatggaaacagcgatggtaaactgagcgtaccggtacgcatcgctgccccgaagaagagcttcgatttgcgtcagaacaacggttgtccgcaggcaagccactgcatggccttcctgaaagctgcgttgagcgcctcggccaaatatcgcttcctgtccctg…
WP_072923193.1	atggaaaagcgcgacgagctgaatacgctgattcgcatttgtgagaaagaaattaaagaggacatcgtcgatttgggcatctttactggttacccgggcctcgcactgtattacttcgaaaagcacaagctctttaacgattctgaagcgtttgaaaagttcgaacactacttagataaaagtttaaacggtctgcaggaagataaggttttctcactgtgctctggctcagtaggcatctactatctgatcttttacctcacaaagaacgaatattttgacgagccgatcgaagaaagcttcgaggaattcccggagtacgcagatgatctgctggaatattacgcgggcaagcgcaattttgattacctgcatggtttcatgggtgtactgttcttg…
WP_072923194.1	atgaacattgaatttatcgataagatgattctccgcacaccgatcggcagcgtggatgatctgaaacctattcgtgagattaaagatatcaccacagaaggcctcaagtttgtagagaaaacttttaccggccatttccgcctggccctgctgtacgcaacgaagaatctgttcgaagagattaccaaagcgctcgaaaccaaggatttgcctgaaaagatgttctttagctatgttaaatactatgtgcgttactgcacgcgcagcacccctttcggccttttctcaacctacggcatttgcgatttcaaagaaggcggcgatgctttctccgtaaagatggaagaaagtgaaatccgcatgcgcatcagccttagttatatttacgagcttagccgt…
WP_167574068.1	atgaccgttactgagccttccggagccacttcacaccgtgccggtttacgtgaagccgccggagctgttagtgatcgtatcctcgatcgtttagccgatcctgcagccactattgcggctacacgtatcccggcagaagccgctgatgatggagtacctgaaggagtctgggctgaattgacgctcggcagtgggagtcccggcctgagtttggcttttagcggtggtgcacgtcccggaaccgatcgtgctgctcgtgcccatggttggcttgcagtggcgacacgtgcagcagctgatggggatactaccccgagtggtatctttaaaggtcctggagcattagcgttcgcagttctggcagctaatcgtgcgaccggtggttatactactgccctt…
WP_084224214.1	atgctcgtacgtatggcatctaccccacgcaccggcgccgaagcacgcatcgatccagatgatcctgcacctggcgcacgtcgtttagcagctgacccacttttacgccaggcagttgaagttgcgagcggttcccttgctttatcattacaacgccttggcgaaccggacggagcagcagccttgggtcgtaaacgtacagttagtgccgcccgtaccttgacacgctatgcacgtcgttctggtggtcgtcccaccccctttggcttattcgccggcgttggtcgtgcccgttttggcgcggctgccaaatcctcaccagttggcgctggtcaacttcgtgtacgtcttgatggtggatggttacatcgccgtgttctggcctggttagcagttccg…
WP_117485621.1	atgccgtcaaatactccaccggatgccgcagccgcagcgccaccatggtcacgtgtgaatcgtagtcctttgacgggttcatggtgggcacgtggcctgtggctggcggaacgcttatcaggtgagggagatccgcctgcaccagtagcagataatccagcggaaggttcattaggatggcgtgcggatcgtcgtctggcacgttggcgttcggcctttaccgatcatgcccctgatacagccgaagcacaagcccgtgcactcgggattgatccacctctgcttcgccgtttgcttgcagaacatcctgattcattagccgctcgtacagcgaaaccggcttgggcacgcttcgttgaagatgttgttgcacgtgctcctcgtctgccgccggcccct…
SBO92264.1	atgtctactaccgtgcttgttattgcgtgttcagatgatccgacggcagacttggttttagacgaactgcatgaacgtgatgcacgtgttgtacgcttcgatccgggagccgatttccctgctgagattgcacttagcgcgacctttgattcgagcggactggccggatctattgagacgcctactcgtcacctggatctgtcaggcgtgggcgcagtttattggcgtcaacctaccccataccgtcccgcacctggtccggatcaaagtagtgccgcatgggcagccgatcaagcgcgttttggccttggcggcgtgcttgcagcgctgccagatgcattttatctgaaccatccttttcgtaaccgcgatgccgagtataaacctctccaactgaca…
SBO92265.1	atgtctgatgccgccggtcgtctgcgtcaagaacttgctgctttgttagtagaaggtggagcattaaccgatccgggttggcgtcgtgcagtggaagttgttccgcgtgagcgctttctgggtgaggccgttttccatcaagacgaaggcatggccggtgatgaatggcgtcctcttcttcgctcttctttaagcgaagaggaatggcttgaactggcttacagtgaccagacctgggtaactcaggtagacggtattccggcagaagccgctggccatacggtagctggatcgccgacaagtagttccacgatgccgtcgttagtagttcgtatgttagaacgtgcgggtattggtgatgcggaaaaggtgctcgaaatcggtacgggaacgggttac…
WP_020542534.1	atggaaaatgctattccgccgcatggtacgagcttagggaatgatccggcagatgatgcagaatctttgctggccgatattgccgatgctgtactgcgtcgtcgtgctgcatcaggatggaccagcgcccgttccggattttggcatcgtgtcgaaccacctcattggacccgtcgcgcacagggttggaaacttcatgtatctgctaccccgttaagctcacccgttgtcctggcccgtgcagcagaagtcttagttcgtcgtggttgtccatttaaatttgcagcgggtttgaaagaagttgtcttattggtttcacgtaattatgatcgcggtggcgccggaaaattcattaccgcctatcctgcaggcgatgatgagtgtgcaatccttgccgaa…
WP_033408692.1	atgagcgatttacctgatggcgtgatctgggacgtcacctatgcatgtccgttgcgttgcgtgcactgttattcggaaagcggccgtcgtccatcacgtcgcttatctgatgcggatatgttacgcgtggcagacgccattgtcgcgatgcgtcctcaaggcgtcgccattgccggcggtgaacctcttctggtccgtaatatcgtggaagttattgatcgcatggcgggtgcgggcttggaagtagcattatatacaagtggttgggcgatgacgggcgaaactgcacgtcgtttggccgaaacctgcggtcgtatcgcagtcagcgtggatggtgccacgccgggcacgcatgatcgtattcgcgcgcgtaaaggaagtttcgcacatgctatgcgt…
WP_118044036.1	atgggtgaaaacaaccagattttacaggaaatgatcaaggagctgcagaagaaattacccgacggccgtcctattgggattacgttcagcaccgaagagaagaaatattactacgataccgtcactggcaaaatcatcacgtgcgacgatttagcctaccaaatcgtcgagaaaattttggacggcaaagtaaacgaaatcgtacaactgagcgagtcagaaaacctgattgaatccattcgtaacattattaacgtgattgagcacgagaaaatcttcgcactttcgaaatttgaaaagatggtggattttggtgagtacgaggacctgattcaaaaccagctggaacagctgaccctggaattaactgagaaatgcaacctgcgttgcggatattgt…
WP_106184356.1	atgaatgtacttatcattaccgagccggatgatgtccatgcgacgctggtacagctggcgctggaaaagaagaacgttggttgtcgcctgttcttcagcgcagatatgccaagcatccaaaagaacaatattctgatcagcgataaacagttcgcatggcactctttcgacaatcattcagatgaactcattcgttccgacgaactgtttgacagcatttggtggcgccgtccgcgccgtccttatcttgatgagattgtccaccaagaggacaagttattcgcacgtaaagagaacaatattttccacgactcaatccctcatctgtttcgcggagatgcctggtgggttaacccgattaatagccaccagaaaagcaagagtaaaatcattcaactg…
WP_124197268.1	atgcatgatcgtttagggcaccgtgggccggatggaggaggacgttggtgcgcgggtccggtgggtctgggtcaccaactcctgtcaaccacacccgaagcgcgctttgatgatcagcccgtgcgtgatggtgatcttgtgggcgtggtggacgcacgcattgacaatcgcgaagaactgctgcgcacgctcccaactgcaggtgcatccaatcgcgttccggattcagaattagttgtcctggcctatcgtcgctggggtagtcgttgtgttgatcatctgatcggtgccttcgcatttgcaatttggaaccgtaccgaaaagactttattttgtgcgcgcgatcatgttggtatcaaaccgttttactaccatcgctctgcggatcgttttgcgttt…
WP052434589.1	atgagcagcggatttatggtcttaccggatcgcccccaagcagagcgtttatttcctcgtgtgccattagatggtgcacgtgttatcccacacgcctctggccgtccttggattgtaggccgttggcccgctgatgcggttacggtagtcgaatcgggcccagttcgtttagttgtggttggggatgctccagcatcacgcgcgcgtctcgcgcagaccgcaggtcgtatcactggtccggcagatgctgcgcgcgctttggtcggattgcgcggtagttgtcatttaggtgtttcattaccagattggtcgcgttttcaaggttccgcgagtggactgcgccgcctgtttcacacacgtgctggcgcagttgcattagcagcggatcgcgcagattta…
WP042385008.1	atgcgcctgcacccagatgtttcgatgactgatacggacgatggtacagttcttctgcacggtcgtactggacgttattttcaattaaatttgacgggccgcgaagttttacgtggtctgttagacggccacgcccctgcacaagtagctgatggtcttgcggcggcccatgggattggcgctgagcgtgccaaggacgatgtcaaagcggtactggctcagttagcatcggccgaactggtacttccataagtcgtccgcggagcactctggtaacgcttatggtccatagcacattcatcg
WP042385006.1	atgtcagttcaaatgtcacttgaccatcgtgctactcttcctgttcgtcatcgtgcgttgcctctgttagcagttgcagcagctcgcgtcttagctcgtgtaaagcctgcccgcctgcgtcaggtgctgcaatttgctcgtcgcggtggtcgtcctgcttcagaggaagaagcacaacgcgctcgtgacgagattgttgctgtctcaatgcgctgtgccggtaataattgcctgcaacgctctattgccgctgccctgttatgtcgtatgcgtggtagctggcctacgtggtgtactggcgtacgtacacacccatttgcagcacatgcatggattcaggtggatggcgagccagtaggtgagccgcatcccagtggttattttcgtaccttgcttagt…
WP074615751.1	atgcgcttcgataccaagatgcaaggcgaattcacccctaatttctctgtgatttctaagaatttgatgctgaatgggtttctgtgggcgaatcattcgagtattaacaatggttggtttcattctctcttaaagcagcaagagcgcgaagccgcgctggaactgatgaacctgtttgcaatcaaaggcccacatccgctgcgcgatatcgacgggtcattcttgctggcagtccacgatcagaaacgcggacgcagttatctgtaccgctccctgctgtgcaaaatgtccctctattaccgcatcgataacggtaatctgcgctggtccactaatccgcttgagttgctcgattccaaatgtagcatctatgatcagattcaaaaggacctgcttgtt…
WP074615752.1	atgaaatactatcaatttctgatgaccggagacgactactttcataaagtgccgcgcgtcaatctgatcaccaaagtttgcctgattttcttcaccctgaaatttatgtcgatcttcaagaaaaccggtggcaacgaatctctgaaatgtttggagaaaattaaaccgatcaccaacagtaacttctcgaataaacaggagaaatatctgttcgcgcgcaaggtaaacagttttgtacagcgttggattaatattaaccataaacaagctctgtgtctggaacgcgccgtggtaatttgcgccgccctgcgttacgtgggcctgccaacccaagtcgtcattggccgccgcagcacgatgatgagcgtattggacttcgaatttcacgcatgggtagaa…
WP074615750.1	atgtataacccgagcccacaggtcaaagttacaactctttatgatgatatcatccttctgaacacgaacacgggcgaatatttaagcttcaatgagacgggacgtctgttctggcaggtactggtgaacaccaagaacgaagatgaagcacttcagatcttactcaaacaagttgatgccccgtttgatactctgaaggaaagcctgcatcgctttaaggataagttgctgcaggcaggtctgattgaaggcaagtaagcataaagaggacctctagttcctttacaaagtacaggttcgcct
WP022608083.1	atgaagcgttggttctgcggcagcgtcaagggcaatgaggaaaacaacaacctcgaactgctggagccgttaaaaggtaaaagtatttggaccggtctgtcgtcgttttggctgtgcggcagctggcaggaacagcagtatatttcgctgacggaaggaagcgtgaaggtggttttcgtgggaacgtgcctgagcagccgcgagaatctggtgcgcaaactgaaagccgccaaacagcttcgtaattactcattgttgatgcaactgccgggaaattataacctgattgtacagtcaggcgaagatacttacattttcgtggatgcaatgggcgtccgtctgatcttctatgcaagttggaactcgtcaattatttatagtagcattagcttgagcctg…
WP022608084.1	atgaatgatactcgtattccaagttacgtgtcgactacctacttccaagattcggcaattattctggattcgcgtaagaacacgtattacactcttaacgactcggctgccaccttttggaagctgttaatcgaactgaactccatcgtagaagctattgaacaagtgaagaacctgtatgatctgccgtcggacaccctggtccaagacatgaaactgtttgcgaccacgcttgaggacttgggtctgattaaacgcgtttaataccgcaactacactaagctgagataactccgtagttga
WP022608085.1	atggataccgatatgtcggttgaactgattaacctctcattaaagccgcgcgaatatttaaaggggcttaccaccattgtaattgcgtatctcgcggtgaatctgctgagtttggaacgcatcggcgcgctgctccgtaaatttaaacgctccagctgtcaggagttaaacacctgcgaggctgaaattatttgggccgcaattcacaagtctagtttgtactttccaggccgtgtagcctgcttggaattatctctggcgtttactatctatgccctgatctccaagcgcagctcgatctggtgcgtaggggtagctgtagatccaattcgcgcgcatgcgtgggtagaggttgaacagaaaccgttccacgaaaagaatgatttatatttatacttc…
AFZ26601.1	atgaaacattggttctgtggtttcgttatccaagacgactgtcttttaaccaacttgcctaaaccatccaatggaaaactgctgtgggaagataccaattatttgtggctgtgtggggattggaagaaacgccaggtgatcaaattttcagaaagcctggtcaagcttgccattattggtagttgtttggccagttatgaaaccgtcgtaaaattatttaagaaggcagtgcgcgaaagtgaatattcgcagctgatgcgtttgcccgggatctataatttaattgtacaagacaacgcggatacttacgtgtttgttgatagcgcgggtgttaaaacagcgttctatgccgtccacaacagcgtaattacctacagctcgctggccatcgcactgcaa…
AFZ26602.1	atgaaagaagttagtatcccgcaccatatttatacgtccttctttgaggaaagtgcggtcctgctggacgcgaagaagaacatttactacgcgttgaacgattccgcagccgacttttggaaacttcttgtgaaatcggattctgttgaggaaacactgaaggagatttccgatctctacgagtgcagttcaacggtcgtgctgaaagatatggaagccctggtagatcgccttctgaaagcggggcttttggaaattaaacgttcaaatttgtaatcttattcacagtcggtcatattgggg
AFZ26603.1	atggatgatcgcatgtctttaacccccattgatatcaacctgaaatggtcagagcgcctgaccgggctgtttgttgtgattgttgcatatattgccatccgttgcttgagcattttccgcatcagcaaaattctgagcgtcttaaaacgctactgcctgcgtgaaattacgtacgaagaggcggagatcgtgtgggctgcagtgcgcaaatctaattttctgcttctgggtcgtctggcgtgtctggaatttagcctcgcgtttgtactgtttgcgttaacaaaaggactgtcatcaacgtggtgtgttggagtttcaaacgagccagttcaagcgcatgcctgggttgaaatttcagatacgccgtttcgcgaggtggataacttcgaatatcatttc…
WP_083215482.1	atggacatccgctatacagatttcttgaacaaaggtacaattttctacagcccgacgcaacatgaaagtaagccgtatgatgcaccggaagtggaattggatgattggattatctcttcggataaagattggaaatattatatcaaccgtaccaactctttggccaagcaggggtggaaaattcatatcacgagcacgctgggcgaatcgcagaattgcctgaatgtagtctcgtcgtggctcatcgcgaaccaaattagcttcaaatacgtgcccaacgtgctgaatttgctgtcgaagaactcgaagtacggtgaccgtgcctcagctggtaaattcattacggtgtaccctaagaatacccaagagttttgcagcgctctgaaaggacttgctgat…
WP_054712514.1	atgaaacacggttatctgattacaaaccttatcttagccgtaatcttcattttactgtcagcggtgatcttcttacgtaaaacggatggcgcgggcttagctcagtcccctcacctgcgcctggtaacgttcgtcgtcctggtgattttctttgcgctgattgtggtgggcgaattaatcgtgttcgcagtatcacatcgccgccgcgtgtaactagaagcccggcagagttagttcgaacctaatgccacaaatgagacaggacgccaatgggtaccggacattaggtcgagctcagttcgg
WP_082409443.1	atgaagcacggctacctgattaccaacattatcctggcagtaattttcattctgctgtctgcggtgattttcttacgtaaaaccgatggcgcgggtttggcgcagagtccccatctccgcctggtgacttttgtagttctcgttatcttctttgccctgattctggtgggcgaactgattgtatttgcggtgtcacgtcgtaaacaggcctaactagaagcccggcagagttagttcgaacctaatgccacaaatgagacaggacgccaatgggtaccggacattaggtcgagctcagttcgg
EMF28543.1	atgtcagcggaaattttagatcgcttgagtgaccctgcagccactatggcagcaacccgcatccctgccgaggcggcagacgatgggcgtgcagaacccgtttgggcagagctgacattagggtcaggaagtcctggactggcattagcgtttgcaggtgcggctcgtgatgcggcacgtcaagttcctcgcgcacatgcctatcttactactggaacccgtgcggttagcggtggtgcggccgcagcttccggcatctttaaaggcccaggtgcgctggcatttgctgtattagttgctcatcgtaccacgggcggttatgttagtgcattagaacgttttgatgcatatcaacgtgatcttgttcgtaccgttttacccccagtcgaagatcgtcct…
EMF28542.1	atggcatctcgtccccgtggaacagcgcttgcaggagttgacgcagcggatccagtgcccggagcccgtcgcttagcagcggatccattactcggtcaagctgttcgtgttgcgtcgggaagtctcgcactgggtttggatcgtttaacgtcagatgaaggcgttgcagcgcttggtcgcaaacgtaccttgtcagctgcacgcaccttaacccgttacgcgcgtcgtgccgctgcccgtcctacaccatttggcttatttgcgggtgtagggaccgcccgttttggttgtgcagcaaaagctgaacccggtactggcgaagtggctgtacgtctggatggtgcgtggttacgtcgtcgtgtccttgcatggttggcagaaccgagtgttcgtcgtcgt…
EMF28535.1	atgagcggacatactatgcgtgctgtcacaatttcggaattcggtggtcctgaagtcttaaccccggaagatgttgcccgtcctgaacctctgcctactgaagtactcgtgcgtgtacatgcagctggcgtaaatccagtagactggaaaactcgcgttggtcaaggtatggcgggattacaaacatttccgctgatcttaggttgggatgtttcaggtgttgtggaacaggttgggtttggtgttacgacacttcgtcctggagatgaagtgtacggtatgccatggttccctcgtgcaggcggcgcgtatgccgaatatgtgacggcgcctgcacgccaatgggctcgtaaaccagctaccgtagatcatgttcacgcagcagcactgccccttgct…
WP_109851912.1	atgattctcattgtgtctcagcatgcgggcgaacatagcacggaagaagtaatcgactggctggaccacaagaaggccgattactttcgcctgaacggtaacgaccttatcgaacactgcaatttcaaaattgacgttgccaataatgaagccaccttatctttcccagagcgcgaaattgaactgagcaaagtgaaagcgttctggtatcgccgctggttaagcggtgcttaccactattccaaatatgaggagctcatggacactccgtttaacaagatgcgctttagtcagaaactgaatagcgagctgctgaaaattaaagagtacctgcgctcttcccagaaagaaaagccgtggctcagcaacatggagaaggtcaaagtcaacaaactggat…
WP_109851913.1	atgaaactgaagctgaataccacgctttgcttaactattctgtgcgttagcatttcgctttcccagaataacatggataacccggagttgaagaaactgtataaagaggaccaggcggatcgtaaaacggaaaaggttgattggaagttgatttcggaacgcgacagtctgcgccgtaaacgtgtctatgagctgctgaaatcagataaagttaagaccgccaacgattattcgaacgccgcgatgatctttcagcatggtaaagacagcattgcatttggcatggccgtcaaattaatgaagaaagcggtcagcctggatgcgactatctcaaaatggttgctggcggccgccatcgatcgcgaactgatgtcccgtgatcagccgcagatctacggc…
WP_109851911.1	atgcgcaatagcggcaaattcttcaaactttacgcgtcgtgcctgccggtgctgggtgccaaccgctcaacgatctgcgatgtggaacgcaataagctgcacttcattccgaatattttgtgcgagattcttgttgagcacgccaccaaatccatcgaagagatcaaacaattttacaataacgaagccgacgacatcattgacgagtacttcgattttctgattgagcacgaattaattttcttcaccgaagaaccggatctcttcccgccgctggatctgacatggaagagccccagcatcatcaccaacgccctcatcgatgtggattccaaatcggaacatgatttcgctaaaatcttcaaggagctggatgaatttaattgcaaggcgttggag…
WP_081674439.1	atgtgggctttaggtgatgtgtgtcctcaaggtgccttcttcttgtggggcaccatgaagaacgtgttttcattcctgaaacctttcattgaaggtgaacgtgcaggtttcttagctaaaggcgaattcaccgaagaaggcgcccagagcgccttagacctgttggagaaacgcctgatcaatctggttgatccgattgttagtcagatgtacacggatgaactgtatcgcatcgtgccagcggcgatcattggcttatcgtttgtcagcaacgaggataaagagaaagcacgcgacgaggtgattcgtcgcatcaacggcggtgaaaaccctttctccaaatatccggatttagactattaccgccgtctgatctgcgataactttcaaattttcatc…
WP_026528692.1	atggttgtgaaggacgatattaagtgggaaattgacggtaaatatgatgtggtccttctgagcgccccgtttctttacccgccgcagccatcctttgcgctgtctttgtttaaagaacgtttaagcgggtcagggattagtagtaaagttatctatccgatgttcttcatgagccatgttctgggtaaagaaattagcatggagagtgccatctatccgggcatcgtaggcattcccgagttttgcttcgctcatcttaccgatgtggagttcaattacagtgtcaacgattatatcaaaggcctgattattgaagagcttcttgaggacaagaaaggctttcgtgagttcattcataccgtgcgcgatgccgcggaactgtgtgtagaggttaccgcg…
WP_081674440.1	atgaacaccatgcgcctgagcttgatcaatctgaaagaagagtgccgtaatatcatgtccaaagaagcagccctggatgaagcgttattcatcgcctcaggcattccggacgcggattccggctttgagaatttatcttttatgagtggtgcccttggccgcgcggttttcctgtcagccgcggaagtctttgaggaaaatttagagaaacgctttgaatacaaggcgtaccgtgacaaggcctacgcctgcattagtgaggaactctcagtattgcctttacaggaaaccggcaacattaccatggatatttcgttagcctgtggtttgagcggtattatccactctcttctgctgattcacaagatcacaggtcagttgaacactagcctgttcaac…
SMD17766.1	atgttagggaccgaagccccggggtggactttacaagatggcgcaacatggtgtatggtaactcctgccttacatacccatcgccgtcagggatggaaactgcatgtgagtgcaattgcgtcaaccgcccatcacgtgcttgaagcagtgacccccattctggccgagcaccgttgcgcgtttaagtttgcgtcttgcccacgtgtactgattgatctgactggggtccgcgctccacgtgcgcaatcagggaaattcttgactgtgtatccaaccgatgatgaccaactgcgtgaattagcacaacgtctgcatgaagcaacaattggcctggccggtccagcaattctgtcggatcgtcgttatcgcccggattcagtagtgcattatcgttatggt…
SMD17757.1	atgattacgttagatgctattacggctttggtaggagaaccccgtccggcgcctcaatgcgtacgcccggctctcgccgatggcggccctggcctggttttagcttttaaccaattggatcgttgtctgccaggtcagggctggcgtgccatggccgaaaattatcttgatgcaacagttgccggcgtacaccgcttgggtggtctgggtgcgagccccggtatgtatggtggacttgcaggcgttgcgttcgcagcgtggatgctcgcacgtgacgtacccgatatccatgagtctgtggtgcgtcaggccattgcgcgcagccgtgccttgggtggcggttcacaacgcgaagtagatttaattagtgggttaactggtactggagcatatatgctt…
SMD17752.1	atggataccgaagttctcattgccggcgccggtccgacaggcctcgttctggcgatcgaactggcgcgtcgcggtgttgacgttcgtattgtggataaagtagacgcatatccgacaagctcccgtggtgatgcgcttgtacctcgcacacttacggtgtttgatgatttgggtgtactggatgaagtattggccgcaggccatgcaaaatatccagtgcagacctatcgcgatggtgccctcagccaccgtcgcgaacgcatcacccacacgggtcaacgtccgaatatgtggttattaggacaagcgcgtactgagcagctgcttcgtgatcgtctggctgcgctgggtgtgcgtgtacaactcggtactgcggtgactgggctgtctcaggacgcc…
AHH99305.1	atggcccttccttcgattgcccaacgtgttctgcgtggctggactttatcccagggtgaaacgtggtgcagtgccaccccacctggacacgttccgcgtcgtcagggatggaaactgcatgtgagcgccacagcggctagcgctccacgcgttttagaacgtgctttaccagtgttggcggaacacgcatgtgcatttaaatttgcagtcaccactcgtgttttggctgaactcaccgctgctcgtggcccacgtgcacagtctggaaaatttctgacagtttatccagcggatgatgagcagctccgtgaattagcggaaggactgcatcgtgcgactctgggcttggcaggtccggttgttttatcggatcgtcgttatcaacccggctctcttgta…
AHH99303.1	atgtcttggcaagcagttcatggtctggccggtcgtccccgtcatacaccagatcgtgtccgtccggatttagcggatggcggaccaggtttagcactcgcttatcatcagcttgatcgttgtcagcccggtcgtggttggggcgaaatggctcgtggttatttagcagcaagcgcagctggtgctcaacgtctgggtggtaccggagcagcgcctggtttatatggtggccttgcaggtctggcactcgccgcatggattgtcacaggtgatcctggcgtattgccagaagtgcatgatagtgtccttcgccaagcacttgttcgtgccgaagcacttgcagatccagcaccagaacgtgctgtcgatctcattagcggattgactggaacagcagca…
AHH99302.1	atggatgtcgttgttgccggagcaggtcccaccgggttagtcgttgctatcgaacttgcccgccgtggtgtgggcgttcgcgttgttgatcgtgcggcggaatttgctgcaaattcgcgctcggatagtctgcgtccacgtacgcttgaagtgtttgaagatctgggcgtgctggatgcggtcttagccgctggaagccataaatatccgatgcgtgtacaccacaatggcgttcctgtggccgaacgttccacctcacgtcgccaagaacctactcctgaccgtccatatccaaatatgtggctccttggacaagcgcgtacggaacaagttcttcgtgatcgtctggccgaattcggagtgcgtgttgaacttgattgtgcagtgacgggcgtagaa…
WP_013733767.1	atgacaattcgcccgcgtgttcgtcgcaaccttcgtgttgagaatctgcctggcgaagcagtgtacgtgttcagtgaacgtggtcatcaagtgattgaaggcgaattgactgaacgtgtgctgccgctgctggatggcaaacacgatgtggacgacgtacttgacgcgctggcggatgaaccgccagaacgcgttctgtatctcatcgaacgtttaattcgcatgggtgtagttttacgtgtagatccagagcttccccagcgtgaatcggcgttttgggacatggcaggaacttcagcagaagtagtggcggatcgcttagctgcagccacggttggcttaagcgtcgttggcgaagtggataccgaaccgctgcttgcagcactgggagctgctggt…
WP_013733766.1	atgaccttaactcagtctacacgtccgtatgaacgtttacttcgtcttgacccttcgtctcgcttgacgagcggtggtggccaactggctctttggtcacgctttggccgtgtagctgtcggtgaacgtgatcgcccgatggtcgccgttctgcaagctcttgcaacgaccgaagttactccaaccgacttagaacgtttagcactggcaaccgcgggagctaccgctacagatgatgaaattgcggttcttgctcgtttacattggttgcttgatcgcattggcaatgccttggagcagcaaattggccccgctggtgagcccggctggctgcgcgttaccgctcttacaggagatctgcgttttacccaccgtccttatactggaaacgcgccagtt…
WP_013733768.1	atgaccacaacgagcgcatcattaggtttaggcgcaatgtctgcaccggataccctgctgggcttgggcggagcggatgaacgtctcctgaacgttattgctttggcggcaccctttgacgaacgtgaagcgggagtttactttgccccggttcgtacgggtggacgtcgtaaattggcggaacgctcacaacgttggctgcgtagcgcggttgccgatgatgacgttagcttgcgtgcgttactgctgcatcgtcaacagacgaaccgtgatctgggagcaggtctggttgatgttgttgttcgcgatccgggaaaattacccgattgggcttatgcccttgtagatttcttgttagcacaaccgccaaccgccgctcaggaccctgcagcagaatta…
WP_050563923.1	atgctcacgcatagtatctttgacgaactgcgtcgtgtgtttctgaaaatcttgcaggcactgacgagcaccattttccgtccggtgccggtttcacgcaatcgcgcgatggggttatcggaacgcctcgcagcgctgaccactcttagttcttcgctggaatacttaagtcagcgccgccagatggagccaggtggactcaacgattgggatattatgaaggaatcccctgaggcaaaatcagtggctttgcgtaagctgacggatcttgtatcaggacgcaaaactacgatcgcattgcatgcggcacgtgcagccgtcgctgtcggcctgttactgccgggtaacgctcgctggcgcggagctggcagtttattcctttcaggcaccacgtcgctg…
WP_050563924.1	atgtcttctattgtagatgatatcggctacggacgtcagtttgctacgtggtatgaccgtcttttccctatgaacgccgacgtcactgcgacggttggaaccctcgcgcgttttcacccggatccagccaccgggactctggagtttggcgtgggcaccggtcgtatcgccattccgttatcgggaaaggtcggtccggtgatcggagtggacagttcgcgtgaaatgctggatattcttgttgctgcaccgcgttcgcgtgaggtaactggtgttgaaggtaatattcgtgactacacggatacccgctcatacgggctcgtttacgctgtttgtggcaccttaagtatgctgctgacttcggaagatcaacaggccgtaatttgtcgcgcggccgag…
WP_018824032.1	atgctcctgaaagatacttttaccggtcctggctcactggcacgtcttgttggcgcggcggccttagtggcaaccgtagcggcacaacacccccacccagcctttaaccgtgccgtcagcaaggacattttctcgcaaattccgaattggaaattctttgcgcccaatcccgcagttcatgattttcattatgtatatcgcgtactcgatcacgcgggtgaaacctcagagtgggctgaaattgagatgatcgagccacgcaaactgcgtcaagccttctggttcgcaacgcgccgtcccgagaaagccgtgttcgatttgtgcaccgccattctgcagcagacggcgcgtagcggtgtcgctggcattcgtaccaacagctcatatcgtgtgttggct…
WP_091675006.1	atgtccatctccgcctttctcgaaaagcgtttcacgagcagcgacgctcaaagtagttccgaacaggacaaagccctgaccatggtagagcagttgacgggccttggggctgccgtgtcatcgctggaatacctggccagctcccgcgactttgaccgtggtgagttgttgtcgtgggacaccgcgcgtacccgttaccgttggatgacgggcaagtcggagaaagcactggctacggtattcgacaagccgggaatccaagccttatttggtatgcgtgtgctggccgccgcaactctgatcaatccgaatgcgactgcccaatcgaaaactgttgctgccacttacttagccggtaccaattttgccgtacatgcgcgctctccgtacgggagtgac…
WP_091675005.1	atgtcaacaacaaattacggtgagccagcgggccgtcttgtgggagtgggcgcgggctgtcgtcacgtgcgtgaacatggagctcgttcggcagcccctactgttgttcttgagagcggcttggccagccccttacaaacgtgggagtgggtacagcgctcgttaggagagtcagttcaaactattgcctatgagcgcgcgggctgtggttggtctacgccgggtagtggccctcgttctgtccctcgtctggccggcgaattacgtgaactgctcaccgccctgggagtcgaaggtcccgttgttttagtcggacattcctttggtggactgatcacccgttgttacgccgaaacttggccggacgatgtggccggtgttgttttcgtagatgcctta…
WP_091675004.1	atgacttcgaaaacggcacgcggtgccttgtatggtcttttcgctacctggttcggtcttacagttgtgggccagaagttataccgcgatcagtctcgtcgcagtcgttgggacaagttgtacttgattgtgccggactggcgtttcttcgcccctaatccgggcattcacgaccaccatcttctcttgcgcgatcagctggcagatggtacgttgaccggctggcgtgagatcagcagcttggaagagcgcacgctgctccattccgtctggcatccacatcgtcgcgcggaaaagacagtattcgatacttctgcagagttactccgtttcatcggtcaacacgggcaactcgacggcaacgccgacccgactgtgcaattaagcgtgccctacctc…
WP_030414971.1	atggccagccttgaacgtcaatttgccgtgggattagcaggccttgcgggagcatcactgttgactggtgccgttacccgcttcactggtcgtcgtgaacgcgcgcgccgctatttgcttcacgaacgtcctgacggttccttagtagaggtcgccgtgcatattccaccccaagcgcgccgtgtcgtgctccttgacaacggcttaggcgcccctcacgagtattgggactgggtgtgtggtgcccttccagatgatatgggctatgtgcgctttaaccgtcctggttatggattgagcaccccagtaacgcaatatggattacaccgccatttcgaattgcttcaagaactccgtgatacatacattgccgaccttccggtggtcttagccggtcac…
WP_030414972.1	atggagaatggagttcaagacattggatatggacgccaatttgcgggttggtatgatcgcctcttaccggatgacgctatcacagccgctgcggtggaaggtcttgcagcacttcaccccgacccagaaggcggtacccttgaattcggcgtaggcacgggtcgcattgccctgccgttaagtgagaagatcggtcacgtgacgggtgttgactccagcccagagatgctggacgctctccgcgttaaacttgaggatggtgctggcgacgtcacgccggtacatggagatatccgtacttacacgtcagaaagtcgttactctttagtatactgtgtctgtgcaacattatccgttctgacgacccctgaggatcagcaacaagcggtccgtcgtgca…
WP_030414970.1	atgattgttaaggtgaacacggagcgcgttaagacggtggcagtaacggcatccctcgcggcatggttagtagcaacggctgcaggtcaactgccagagaatcgttttgataatctcctgcgtcgtggccgctggcaaattccggtgcctaactggcgtttctttggcccgaacccaggggttaaggacaatcatttgttataccgcgacatcgtagacggcaagccgggagaatgggaagaagttcccatcacgcgcgaccgcccttggtacgcgctggcttggaacgcgcgcaaccgtagtcccaaggccttattcgatgcatcgcaagacactatcgggcgctccgtcgcattcggaccagaattacacttagttaccctgggctctggttaccgt…
WP_001934597.1	atgttcagcaagaaggtgtttcaagtattacctacattaaagtgcaacattatcgagtctaataaggttcaattacgcttccctaacagtcaatgccttacgatcgactacaattcaaaggtgatttctcgtatcctgaattacaaaggtagccagaataagaatgcgtggattatctatatgaagcagtcgggcgtgtacaatccggatcagctcttcgacctgttcacgaatattggcgctctgtgtatcaatgaggacaatgagatctcggagatcattgacgcgaatcttctgttcgagagtcataagacgtaccttgtgcgcaataccatcttaaacattccgcattttaagaccatccagatcgttggagagggtgaacttttcagcttgtgt…
WP_001934599.1	atgctcaagatctgtgaattactggacttgcttttagactttgagtgcggactgatcacgtacatcaccgagattcctacgcaacacctcgagcctctcatccagatctacgttgcggagttccagaatccgtgtagccttacaagcaacgatcgtgtcatgcccatcacaaaccgccaagtcagtggtgcaggtttgacaaaggaagaggcattgttagcgaccattggcgaggcgttagagcgctatagcatctcccaaagcgcacacatcaacagcatctacgactaccctagcaacctgtacggagccaaagaattcctcgaaacctttatcttgtttagcgagcatgactacaagaagaaaacagcgccgtttaagaagccgaacttgaacaat…
WP_001934600.1	atgattaagaagtatattaccctgactagctttgagactagcgagctcaacgacatcatggacttccacaaccagacaaagttatacccaatcagcagcatggagactgccctgaaaacagggtgctatacagattccaagcgcggcagtgaagagctgagcaagaactatcacgtaatgccttcgaagcataccgaggttatcgacattaagatcccgaagaacttcgtgaaggcaattaacaagcgccgtagcagctatcaatttagtcaaaaggcgccttttgatcgtacctctattttgaaagcgctgaaaacttgcgcgatcaacaagaaggttcgtagttcagtggaccacaatattgttttctataagcgtccttacccaagcccgggtgcc…
WP_015137446.1	atgaagcttaatgacaaccaacgtttacgcctgctggagcacttggtgattcgcgtaatgtcgtctgacaccgacgaagatcgcgaaaccatgctgttcaacaccactcgccgtactctgaaggtcgatggccaagcactgcaagacgttgagaaaatgctgttcccattattagacgggacgcgtaccatcggtgagatccgtgcggcagtatgggacaagcttaccgatagcagtctgaatgagtgcttagaattcttgatcaagaatcgtctcgttgaggagcacccggaagatcgtcttaacttgtatagcccaagccagctccaaccccagttaagcctctaccatgagttaggcttcaagcagcaagacgcagaggaacgtcttgccaacgcg…
WP_015137445.1	atgttctcaggcaccgacgcaccgtatatcttacacacctttctgtccggatcacccttcgggctcgaggcaaatattgtgaacacagccgttgtatcgccaagttggcgtgatttggtttcgccacacacaggtattatccgcaccgttgatcgtctcaccaagccctacacagagttcgagcttccggttttgtggcaagttgagttggcgcactttaacatctaccagcaacctgatgacttacgttatggagtgggcaagggaatgacggacgaacaagcgattttaggagcagtcggcgaagcattagagcgttactgcggctcgatctttgatcgtaatcagattatcattagttcatacgcggagctgggtgataaagccgttcccccgcaa…
WP_015137444.1	atgcacaagatcaacgaaccgctcgaactgaccctgctgtaccactggaactcactgccgcctgagggttacgtgaagcgtgtgccagccacggagatgcgttatatgccagaggccacggttctcgagcttcctacggttccccaagataattactttacaaacctgttgcgccaacgtcactctgttcgcgcatttaagaatactcatatgactttaattaccttggctcaattgctggacgccgcttgcgggattaatggcttgcgtcaagcagagggcaacccctacgagggccgcaacgcacccagcgccggcggattattccctatcgagatgttcgtgtcgatccaagctgttgaggacctcagtaatggtttataccactatgagccacgc…
WP_010770536.1	atggagttcgaagtaaaaccgtacttgatctactcactgaatgaggaagagacgaccatcgtccaaacgcgtgagagttcattcgccacaaagtcagcggaactgatcgagttcctgtcttaccttgaaatcaataagattgagaagatcagctttgaggatatgatcacaatgttcggttcgcatgatcttgcacaaagtagtattgagttcctgctttcgtacagtatccttaaacccttccaaaccaagtatcttactaagaaggaagaaattacgttcttctcaaacgatgactcctttaacgaccttgtcaatattttctggaaggaccgcaatgtggattcgcaggaactcaaagagttcgaactgttcgataaggaaaacaacttggtgatc…
WP_034859983.1	atgaataagaactactggaatgagttgggctctcagctggtcgaccgcgagattgagaagaaaatccaaaagatgtatcaatattcgctgcctaagcgtaagatcgacttgaatgagaagaaggagatgtccaagggctctaagattcgcacgccagatattgttctgaaccgcatcgaagtcgtcgactgccagtacgaggctcttacgtctatcttttataatctccgcaaatacatcgaggtcaatcaattctctctttgttttcccgtcatgtactttgcaggcaattcatcaagcgacatggagcgtggtagttatatgttcgactttgagaagaatcaaattgtacagatcgggaaagatccaattgtcactgaaaacacggcgggccttttc…
WP_010770538.1	atgaatcaaattttgctcctggttcgtcgtgttatcaacattttcagcaagatctaccaagagtacggagtgtcaaacagcttcgagatcaacaagtggaagttattctatttaaacggtaagaagctcaaaattggcaattattatttcccgtcagatggtactgccatcaatcgcaccaaagaactgtcgattcgtaagtcatactcagaatacctggagcgtttccgcctgggcatcggcgggtacaccgattctggagtgcacatcacgtacggtgagaatgacgtgtatggctacatcgacaccaccggcactgcaaccggcactatgagttctcaattgatctacaagggcctgagtgaactcatcgagaagaacgagctgtttctgttttgg…
WP_010770539.1	atgcgtgggttccttcaaaattccgccgaaattttctctcaacgtggtatgttcttaaatcatcatttcaataattatatggtgcgtgaggagaagcgcatcgttgaagcttacgaggtagggtttgagaaccgcagttcaaatttaaagaaaatcttcggggaattcttcgagcgcgaggttttaatcaataccaacgtgtcaaagaacttggacatctacacatcatcgctggtgaaacgtgcgactaagaagttcccgtccggcattttcattgcgaaggaccgtttcgtggattcgtgtggcatggccagccacacgaactcgtcagacgttattaaaacgagcttcttcgagttctttgagcgccaatcgttgattaccagctatctgagcaag…
WP_002519916.1	atgaaactgcgtcaagattcggaccctgtggagacggcagcacgtttacgtcgtcgtacctacagcccgttgtgtggtcttgtgacgtctgtcggttatagcttacacccagcattgggtccccgcgtacgcgtaaatggcggggagctgaccggtatgcacgcgctcctggatcgccctgacccgaagcccggtagttatcatattggtggcgtaggcctgaatgagtttgaagcagagattaaggtatacgctgaggctgtagagcgctactgcgccgggactggtattctccattccccgttcgagcgccgttgggctacccgtcaagagcttcttgcacgcacggaagatgaagtccttgatttgggcgcattcggcttcgcacaacgcgtggcg…
WP_002519917.1	atgatggtaccttattcgatggaccgtgtagaatttcgtcgtggcgtatggaatgcggaaagcacgacgttagaggacgatgatgctacggggaccctttggccggcccttgacttattatcacagggtctgcagccccctgaaattgttagccgcgttccggggctcacacgcgcggccctggatgatgttatggcgcatctggcgagcattggcgcacttgtggagaacgtggaagataagatggatggcggacgtgagacacgcccagtgtgggtgttttcggatgatgcacttttggcgggtgacattcaacagattttagaaggggaaggcttacaggcgacggtgcttgcagacgacacgcaaccgtctgcaacactgttcgcaggcctgcgt…
WP_002519918.1	atggtggcaactccgggtggactgcgtaaggcctcttctgcgattacgtcctatcgcgcccagtctccagggacagagggcgtgggcttccgtacacacgaattccgttgcgacaatactgacggcccagggttatcaaacgcagcagcggattttctgttggccagccgcatcgcccgtggtgatatggagttcaacgtgtccgtgggcgattattttgtcgaccccatgattgtgacttatggtcaaatggatcgtgatactttcgcggccgacgttatcgaactgccgcgtagctcacgtgttcgtgcacccctcgaacaagtcatcgctcgtcgtcgttcaggtcgcaattacaccggcgagagtttggatctccgcgatgtggcggcctttctg…
WP_002519919.1	atgtgcattattatcgtggtacctacccgtaacgtgtacgtaagtgaagatgaccttgacttgttcgcggaagcgaccgagattgcaggtggcttgagcgcggcggtattggaagctctgcgtagttatgtagatcgtcatcaccgcgcagccggcggcttcgacgaaattgagcttgagctccaaaatgatggcattgaccaccgtgtaacctttatgggacgccgtctcattcacatccgccgccccgaccctgaggggactcgcattgataccgtctatttgacggccaagcaccaattcgccgttgccacaaagattcaacgccgcttaccagactggacggcgggtcacgagcacatttggtcggatcctgagacttggaatcgtgagttctgg…
KJS38422.1	atgaccaccaccaccatcatgccatggctgcccctgcgcctgccagtcgccgtgatttggaagcccgtatcatcgcgaacgcctggcgtgatccgaaatataaagaagcgttgttgaaggatccgaaagcagtgttggaaagtgaactccgtaaaattgatccgacaatttcattaccggataccctgaaagtccaggtgcacgaagaggcagcagatacctttcacctcgtgctgcctcgcgatccgcgtgatgtgaaacttagtgacgtgcttagtgatgaccagctggaagccgttgccccacagacgatcgcggtggtggtagcggtggtgggcattggcgtagttgctggaaacacactgggcgtagttaataacgttggcgccggaaacgccg…
KJS38421.1	atgtcacaaatctcccatatcgatccggcagcggcagatgcgttacgctcttacttagatcacagtggtttcagcggtatctataaatttattgtgggcgccaacctgtataccgttttgccgtcggtgatcaatacctcatccgtgggtcaggtcacgggcttctttgatgaagttttgggcgacgacccagacgtgactctgctgcgctgcttgatcgcaggcgaaaccgtcgagcgcgaacgcctggacggccgtcagagcgaattagcagatggcctcattgaaggtggcatcttgcaggggcgcgatggacgcatcggcccgactacatttcagcttatttcggccttcggacgcgacctgctgattgatcgccgtatcaattttggtggtggc…
KJS38420.1	atggcgccggatcctggtattcgtctgaacaaattattttctgcacgcatcgcccgcgctgcaacccgtttctgccgcacagccccgcaagcagcattgttatcaccggcagcacttgcatcagctcaagcagaattattgcagcgtcttatggatcgtgcaagtcccgctttgttagaagatgcagcgctccgtttggcagcacgtcaaggcgcctggggtaatgcagccccgttcgcccctgccgatcttgccgccgctcttaccttagcggattgcgaagaagtgttggaaacactgccggttctggcggcgctgctggaccgcactgaggatgattgggccacagccttagatcgcatgacacgctctttggcacgctttctgacagatcctgcg…
WP_142528859.1	atgatgcaggcccttaataatttgctgtgtgcgtccgacaacgaagtaaacacggtgtatatgtatttacgtcttttgaacgtgccggtgagtcgccatgccgtaaaatcggcgctgatgaatcatccagacgccaattcgttactgagcgttagcgataccatctcaggtttcggtgtggaaaacgtggcggcaatggtcagcagcgacgaacttgaccagatttcggccccattcttggtccgtacgcagtcgggcgaaggcttgagcctggcaattgtaaaagaaatcaaccatgacagcgtgacgtatatgccgagtgggcagcagcgctggcagcgcatccgcaaagatgtgttcttacaggattttcagcgcctcgttctggttggtgcagtg…
WP_142528860.1	atgaacattaaactgccgttctttcttatcatttccggcgcgttaatttcatatagcagccatgacaaaccaggccgcccgctgctctgcgaggccggcaccgtcgtggtatccgtcgcgctcaaaccccacgagagtctggtgttcaatagcttcgatcgttacagccgcaagtacgaatttaagaactatattgagaaagacaccctgatcacgcgccaaattaagctgagccgccctgccctgtggcaatatggaaactttcttgtcttgcccactgggcccgtcctgaaaatctatagccttctgttattaccgggtgatacggtactgctgaaaggagtgaatgacggagccattgcgatgactaaatcatcagggtaccagaaactgctggat…
WP_142528862.1	atgattaaagaacaatatggcgtaagcgtaatcatgcccacctacaaccagggagctttcattcgcggtgcgctgaccggtctgtttgaacagacctttgaaaattgggagcttattattattaatgacggctctaccgactatacggaacaagttattgcggggcatttaaccgatgcccgcgtgcgttactttaagaacgagcagaacaaaggcttaggctactgcctgaacctgggtattgctcaggctcgccacacctacatttgttatcttccgagcgatgacatcatttacaagaatcacctgcagagtttgtatgagaaactgaccgctacccgtaatgcagttctgtcatatgcgggcgcatgctttcacaataacgacagctatgcaacc…
WP_142528865.1	atggcgaacgtgaaatacgattacctcattgtggggagcggcttatttggttcggtgtttgcgtatgaagcgaataaggccgggaagaaatgcctcgtgatcgatcgccgtagtcattctggcggaaacgttcattgtcagaacctggaaggcattaacgttcactcgtacggtgcccatatctttcataccgatagcctgcagatctggaactatatcaaccaatttgcggatttcaaccactacattaacagccctctggccttgtcagaaggaaatctgtacaacttaccattcaacatgaatactttctaccagttatggggcgttaaaactcccgcagaagcgcgttccatcatcgaagccgaagtcaacagctcaaattttaagaaccctgcc…
WP_016224249.1	atggtactgagtgatttacagctgcgtatgaaagtggaagccgccgtgtcgcagtatgtaggttactttattaatgaatttcgtcgcggcgagatcaagaaagaggcgtacgacgatgtactgttattttgtgccgaaattctcgaaaactctgtattggtagcgtaccaagaagatattaacagcattatcgtcgcaattctgaataacctgaaagatgatatttatcagggcggcacccaggatatttcatttatgggcgtgtacaaaggcatcggctcattcgccttcggcctgcgcattcttaacgagaaaggcatgcacctgacccagtttcagacgtactttgatgacctgatcgaagcctattacgatagtcatatccgtctttattatgaa…
WP_016224250.1	atgaaagccgaatgccaggattactacgtcgtgcgtacgcccaatctgcccattgagtatttgaacaaatacgagtgccaagaacaggatatctacgaatttatcagtcaagatgctgaattggaccgtttctttcgcaaagccctgctgattgcctcgcccacgttgtacaattcctatgttaataaaccaatggatgagaagaagtacaagaatttaacggaaagtttgctcaaatacttcctgcgctctgttggacgtccgactccgtatggctacttcgcgagcgttagcttaggcaagtttgatgagtcaacgcgtttactgcgcggcaaacaagtgctggacttacgtgtggataacaattggctgaaccagatcgtgtcgatgttagaacag…
WP_016224252.1	atgcgtagcgaaattggcaaagaaattcgtacctatatccaatacatttacgagcaccgtaacgactttgccgataagtacgaagcgtatattccgatgcttttattcttcagtcaaatgttgttggaaaagaagctgagcaccgatgaacgcatcatttcatctatggcccagaccctggtcggtcagattggcaaagtgccggaccgctgtttatcaagctcagatattggtatgtacggtggcttaggccagcttgcgttcagcattcacacaatcaaggagaacaccggcgaacttaaagaaacgagcgaattactgaaccgttttctcttagaacaagcatgtaagaaagtgaaagtgttttgtcagcgtaaactgagcttcgatttctatgac…
WP_016224255.1	atgaaaattttcgataatttctacgaaacttcaactcgtaagtcaatgaaagtcatcggttatgcgggcagtaacagcgccttttcgaaaagcatttgcatgggagaaatgttgaaaaccattctgaaagagcagtctatcgaaatggagctgtacaccgcccgcaataacattgttcgcgagtgcatcggttgcggcaaatgtttcgaagagggcacatgcccgcaggatcagcaggatagcatgcagtgcatccgcgagaaaattctggaagtagatcttgtaattctctttagcccggtatacctgaacaacgtgagtggcgcgatgaaaacctttctggatcgcattggcagttgggtccacaccctgacgctttcaggtaaactgggtattgta…
WP_084332119.1	atgctgacatcggaagattttagtactgactgtcgtaccattttggatcgtatctatcaccacattgccagtcagccgacagatgggcacgcgagtttattaggcggtcagatgggttacgcgttgtttgaagcgtattatcatcgccacttcggtattaaggatgatggccgtatttgggaacgcgtaagttcaagcctgaatgatattcaagaaggtaaattaatccatagctttgcgggcggcatcgcgggtgttgcctggggcttcttacatctcttcaatgaaggcttgctgcaggacgatgaaattgatccacagtcaatcgtcgaggacctggatgaaggcctgtttgaatcggcgatgttgctcctggcagatggcaatttcgattacctt…
WP_028522718.1	atgccactgcttaaatcgaagaagcctcgcttcgcgcccctgtttcttagccaggccgactcccccgccaattttaccaagaaatcagcgaccgtcatgtccactacctacttcagcaccgccttcgtgcgtgtcccgctggccggctcggaagcaattgaaaatatcgattgggagaaattatcgcgtcaactgactcagccggctttcctcgaggcgctgtatattgcttctcccgccctttacgaggaagtacagaaactggacgtaacccagcaaccggacgaaaagtctaaacgcattatttattcgttaatcaaatatttggcccgctactcaactcgctgcactccgtttggcttatttggcggatttgcgacgttaccgatttcaactgcg…
WP_028522721.1	atggagaaactggattgccttaaccaagtggccgagttccatcgcacctttaaacatccgattctttcaatcccgcaaatcccgtctgaggaccgctgcaatttgcgcgtggcccttatcgccgaggaactgaaagaattagaggtggcgatcctggagaaagatatcgtgggcgtggcagatgcactggcagatattcagtacgtgttgagcggtgccgtgttggagtttgggttaggcgaacagtttaaagccctgttcgacgaggttcaacgcagcaatatgtctaaagcatgtaataccgaagaagaggcccaggccactgtcaaacatttccaggataaaggtacggaatgctactacgttgaggatgccggtaaatatttagtctatcgtaca…
WP_025141518.1	atgagtaattttaagaacaattacagcttcacggataatttcgttgtgcgtctgccggtgtttccctaccagacggcatataccggggaagaagttaaaacctactttaaaacgagcgaacttttccgcgaagctgtctttcttgcctcgcccatcctgtacgcggaagcagataaatggatcaataatcagattgagtctaagcaagaggcagataaaattctggtttcactcaccaagtatctgatccgcatgtctacccgttgtacaccgtttgggctgtttgccacctgctcatctgcgaaatgggagaaccgtaacgacagcgccattagcgataagctgagccgcaaaacccgttttgacatgctgtacttatgtgaactcgctaaatcgctg…
WP_025141521.1	atgttcaatccgactttattcagtgattctttacagaaatctgattatagcggcgattcactgctggcgggctcaatgggtcattgtatttgccaacacctcatcagccagctgaacaaggacctgctgaataccgatcgtaccttcgatatcgttgcagatgtgtttgatcgccttagttcctcgagctcatcgctcaccaacacctcgatgggaaccggtctttctggttttaccagcgtaattgcatacttgattgaacaggaagttttcgatgatagtgttcttactgaactgactgatatcgaccaaatcatcttcaaaggcgcgactctgcaagcaaatctgggacacaccgacttcctgtttggttgtagtggaccgttgagctattttctg…
WP_025141522.1	atgaagtcgctggcactgtttccgcccaatggtcccgaacgtctcggtttcaaatatagtacccttattcatcatcaaccgttcaattttggaattctgaaaactccgaaaccgattccggacgacgaagataagctgggtgattacaaagtgttagttagcaagaaggccatttccattaattttcgtgatttgtcgatgttgtttacactgaacaataacctgaaacaatcgcccagcggccaccatttcttcggtagcgactttgtggcggaagtcgtgggcgttggtaagaaagttcgtagtatcaaagtgggagatcgtgtaatccccaactgcgattactttattaaaccgcttcgtggggtgagccgcaagggtatcccgagcaaccgtgcc…
WP_082458894.1	atggacgcaaatcagtcagcgatcattcgtgatcacctgtcagaagatattcatctttggatgtcggaaaagaaaggtctggcgtgctttgacgataattactccttgttctgtggtattggtggatggctgttgagtcaggccctgcagatgctggaagggcgcgataaccaggatgaccttgaagaggctattcaggcaatgctgaaacatatcgcttccaaagatagcctgagcccgaccctctgcgacgggttagctggccaggcactcttcctgatgtatttaaaagacaacgatattttattctataacgaacaggaattcttcttccacattgaccagtacctggccagctgcatgcagtactatttaatggaaggcaattgggacttcttg…
WP_055914111.1	atggcggactatttctactttccgcgctttctgtttcgcactccgacgttcgaccatcgtttcttggcggcgaacgatcctgcgaagaacgatttgattaaagaatcaatcttcctggcgagcccggaacttcatctggcaatcgagaaaggtcgtagcaaaggtttaagtgataagctttccagcacagtgcgtaaatacacgacgcgcatgtcaacgcgttgtaccccgtttgggatcttcgctgcatcaggagttggccgcattgaaaagcagacgcagtttaacattccgactttgccggaaatgaccgctgttacaagcctgaatctcggtttctacgcgttcattattgaacagctgaactcgattcgtgaatttacccaaaagcaacgctac…
WP_025141522.1	atgaagtcgctggcactgtttccgcccaatggtcccgaacgtctcggtttcaaatatagtacccttattcatcatcaaccgttcaattttggaattctgaaaactccgaaaccgattccggacgacgaagataagctgggtgattacaaagtgttagttagcaagaaggccatttccattaattttcgtgatttgtcgatgttgtttacactgaacaataacctgaaacaatcgcccagcggccaccatttcttcggtagcgactttgtggcggaagtcgtgggcgttggtaagaaagttcgtagtatcaaagtgggagatcgtgtaatccccaactgcgattactttattaaaccgcttcgtggggtgagccgcaagggtatcccgagcaaccgtgcc…
WP_052438266.1	atgcgtatgacggttcgttttaaacgttttatgcgcgcggatgtagtcgccggcgatggtgtgtatcttacctcagagcgttcaggtcaaattcgtctgcaaggtgcccttgtagagagcttagcaccgtggttagatggaaaacacgaccgcggtgaaattttgagcgctctggccgatcgcttcagcgttgaacgcgtgaatgccgtgttggataaactggtgtctgtaggccacgtgattgaaggcgagctggcggaagatgaacgtgccgcgggcttctgggaaatgcatggccgtaacggcgacgctgcgctgacttccgtacgtgattcgcgcgttcagtttgtacgttttggtgacgtgtctgaagagggtattgctgccgcggccgcggct…
WP_082014642.1	atgcagaatagttcgaccttggccaccctcgccccgcctgcagcgccagccgaaattcgtgaatgccccgtcggcttccgcagtgatgttgtaatcgacgtgcgcgatggcgtgcttcgtttgctttcgcctattggtgggtatgcgttaaatggggttgcaccggccgtcgttgaagccttgcgtgacattgttgcaagtggcacagcgcttgcggatggggtggagaaactgagcgacacggaagcggggcaactttatacaatcgccgaacgcgctccgaaactggcagaatttggcatcttgctgggcggtcgtttactggttaaactggaagcgactgcccgcgatgcgcattatgagaaagccgccgttcctctggatgttcgtgtcaagtta…
SEK89325.1	atgaccgcacttcgtgttcctgacattggaaccttaccgcccgcacaagatgcgaaaccgcatgtcagtttagtcactgttctgcgtgcagccgggttaccagccgctgcagttgatgagttggcagcgcctggtacgatgcgtgcactccgcgaagctgcccgtcatgaatcaactgccgcagaattggcggcggtgctgacggatgatctgtatcgcgtagttccatcattggaagataaacgtggtcgtcgtgcggctgtagcgttacgccgtgatgttcataatggtcgtctgagtgcggcaggtgaagctcgtttgcaggttctcgcaccgtcactcagtgatgcgttacatggccgtattgaacgttgggcgggattattacgtacggcaggt…
WP_042441786.1	atgggagaacgtctggcgactacggcagtaccggctgatgaatggttgtactatcgtattcatgtggatgcggctgatgccggcgatcgtctccttcgtgaagtagtatccccagttatcggccagttgtctgccggcctgcctgaagatagtcgttttcgctggttcttcttacgcttcgcggatcccagcggcctgcatattcgcctgcgtctgaacgcgtcccgtcatagcttaggagaggtggaacgcactttagatgcagccttgtcagctgcagcgcgtcaggaaacgcctatctgtgattcgtatcgtaaatatctgtatgcacccgaaggatggaaatttggggccggcgcaggtattcgccatgcggaagaattattccaggcaggtagc…
WP_158080346.1	atggggtcgtggaatcctggtgctgccctctgtgttgaagctggtccttccaaaattgtgcttttaggagcggcgcatagtacggaaccggaacttttagtccagcttgagaaagttcgtactgtccgcgaactcggccgtatcgtagagcgtacggccggctcatttcatttagtcgcgagtattgatggttttgttcgcgctcaaggctccctgtccggcgcgcgtgaactgttctctacaagcattgcgggaatcacgattgcggcaaatcgcatctctgcactgggcgaactccgtcgcctgacgttggctgaagaacaactggctatgcacttattagcgtttgcaccgccttggccactgagcgaacgcagcgtttggcgtgaagttgatcct…
WP_065967560.1	atggcggacatcgcgctgagcccgtttgttaccatgattgaaagtgaagatggcatggtgtttctgaaccagcgcaccggccgctattggcaacttaatggcaccggttcggaagtagtccgtttacttcttagcggcgaaactgtggagtcagcggcaagtcgtttacaagagaaatacccggaagcatcaggccaggcagttagcgatgtgcgtacgttagtccgccgcttgcaggctgccaaacttctggcccgctaactagaagcccggcagagttagttcgaacctaatgccacaaat
WP_065967559.1	atgagtattagtatggtaaatgaacgcgcagtcagcccgccaccgctctggattcgtccgctggcacgctccgcagttttgctggctcgtggtattgcgaaactgagtccggaacgtcagtttgccttgctgggagcctttcgtcgtggtgcccgcgcgagttccgcagatgaagcgcatcgcgcacgtaatgcagtattgtttgtgagcgttatgtgtactggcccgtggtgcttacaacgctcaatggcgacggcactgctgtgccgtatttgtggtacgtggccggaatggtgtgttggtgtccgcacagaacccttttctgctcacgcgtgggtacaggtggatggtattcccatcgacgaggatacagaacagttagagagctttcataaaatg…
WP_065967558.1	atgacccgtgcacatggttttgatttacttactgcagaatccgatagcgtaattgaacgtgcttggggcgaacgcactagttcactgtctgtcgcaccaagtttcttggcatcgttagatcgtattaccattgatcgcctgctcgaggaacgttctctgcgtccgcctgatattacctttgcgcagaaaggtcgtcaactgccagatcgtgaggttacagtcgggcgtacccgcgccgcgaataccgatgccggcttgcttgatcgtatgaaagcgcgctgtctgctggcggatggcgcgactgcgatggtttatcacgcacaccacttaattggccctcttggagccgtagcagctcatattagttccgcgttgcgcgcgtcttgcgatacaaccgtg…
WP_089003128.1	atgaccgaaccatcgacaactgtaacaggcctgaccccgaccaccgatgtggtttgtcactatcatgaagaagcaaaagcacctctgctccgtgatgccgtcctgccgctggcggaacgccttcgtggtgcaggtctgtctgtccatcttgaacgccactggttgcatgggcctcatgtgcgtttgcgtttacgtggacccgaagcacatcgcgcgagtgcggcggccgaggcagcggaacgccttcgtgcacatcttgcggttgcaccctcgcgtgctggtttagatgaagaattattattacgccgtagcgaagcagcggggcgtgcggaacttgttccgccgccctatgaccctattcgtcctgataacactgtattagtaacggatggcgatcag…
WP_157747278.1	atgaccaccactcgccaaagtccggcaccgccacctacgccagcagccggtggtcgtgttgcgtcagccgttcaggttgcaccatacgttttgattcgtcgtacagccgttgatcaacccgcagcaggtcctgctgggcgtcatctgcgtcgcctgcaagatcagctggttgatcgcttagtagagtgccgcacgcttggaccggaactcactgaagaactgtaccgtctgggcggtcaagcaccgacagctcatcgtcgttccgttctgcttccgttacgtcgtgatgttcataatggccgttctcctgctggtgatttgcgtgatcgccttggtgatttaccagatcgtttgccggcactgggttgttggcttcgtgcacgtgctgagattgatcgt…
WP_089003126.1	atgggtcgttggtctgctcttcacgtgcatcttcatgccggatctgaaggtactgaaactgtgttgcgtgaacatattgtacctactacgaccgatttactggcacgtggcgaaatttccagttggttctttgttcgctattgggaaggcggtccacatctgcgctggcgtgtagcagacgctactcctgaaacattacgtcgtatgcgcgcgggacttgtcgaagcagtagcagctttaccgccgccggctcgcgaactgcgccctgcagattggtatgctcagttcggcgtgcataccagtgatcgcactgatgtcggtcatggtgccggtggtggcccagaactgggatggcatccgcacggtactgttctggaacaaccgtatcgtccggaagta…
WP_089003127.1	atggaagcaacttggggtgaagttacattgcgtcctggtgccttagtacgtgtcgttgaaggtggcttgctggttggtggttggtggtcaggctcagtcgtgacgtgtccgcctgtagcaggggaattgtggcgtcgtctggaacctttgttgcgtcgtggtttagatccagcaaccgcgacgccaggtttgcctgatcaaactgcgcgtgctgttggttggttacttggtttattggcagagcatgatgttcttgtagatgtgcgtgttgcacgcgatgcccatcctttagccgcctgtctcgcaggtctggcacacgatcccactggtgcactggatgcggtgtcacgttgtgcagtagaagttactggcgaaggtgatttgcctttggcagtacgc…
WP_109608673.1	atgattttagtcgtgtcggagaagaatgaccagtcgacttatgaagtgatgcagtggctgaagcgctataacgttccacatttccgtattaatggcgaggatgttctgaatattaagatgctggacctgaacaaagaagtgattctggacgttcagggcaatgagatccccttgtccaaagtatccgtactgtggtaccgccgtgggtcgtttaacttccgtaaatctgtggcggaaaactacgaaggcatcattgatacggaaagcaaagttttaaacaattacctcttcaaataccttgacacgaagaagcattgtctcaacaacttcctgtacgcttttgtcaacaagttgtatgtgttggaactcgcccaggatgcaggtttaaacatcccacgt…
WP_109608674.1	atgcgctataagcccgacgattatatggtgatggtggcaaactgtatcccggtgaaaggctactcgcgcagtattatttatgatttgtatcgcgaaaccttcgattttatcccaaatgaccttttcgacttgatttcgaaatataacaaacaggaactggcacaggtgttcggtgacacccctagtgaattccatcatgttctggatgagtatattcattttctgctcgaaaaggaatatattctgctgactgatcgcccgaatgagctggcgtgctttccagatttaaacttagaatgggacatgcccgcgaccattacaaatgctattattgatattggttctgcgcgttttgacatcgccgattataccggcattctgcgcgatcttaacgatctg…
WP_109608670.1	atgaaatatagcttgtacctgatcgggttggcactgctcttctctggcgacatctttgcccaaacatctcccccgccggcatactttcaattggtaaaacaggcagataccctgttccaggaaaagaaatatcagctgtcagcatcgacctataacgaagcgtttagcacctttaatggccgtgcgattttgaatgatcgctacaatgccgcatgtgcttgggcacgttcaggtaagccagactcagctttctttcatcttttcaaagtggcatcagccggaaagtacgccgacgagcagcacttagccattgattctgacttagtgtcaatccacaaggattcccgctggaaggatctgatgacaattgtgcgcaataacaaaactgcattagaagca…
WP_146203143.1	atgaaaaccattctgatgctgtgcattctgggagcttttagcatgccgttccaccgtaataatcacaatagcaccggcggtgtgatgaacaaggtcaactcgatctatggtgagtggtcagagaagaataacgaaacggatagtgcacgcacgttccgcatgatcttcttcccgggtggcaaagtaaacgtgatccgcgagctgcataactacatcggttacttcaaaattcgtaacgataaaatcgactacgtggacggtagtatcacctttgcagacaagtatccgttcactgcgaccttcatcgcgccgaaccaaattaaactggtgattaattaccgcgataaagccgagacaaagtatctcacgaaaaccaaggaaattaaatcgggtttccag…
WP_120258769.1	atgagcattgctatcgtttcgacggacggtgaccagtcgaccttcaatgtaatcgactggatccacttttacaaaggcgaagcgttgctgctgacaaatacggaaaagatttgtctgaacaagattgaagtgtccaagggtaacaaaatgtcgtttgcgtacggtaacgagcaaatcaacctcgacaagattgagagcttttggcaccgccgcggaaattttagcattcagagttataaccaggtattctcaaacgatttcccgttcttcgcagaactgacgcagcacctcagccttgaggaacgcaaattgaaagaatttattgcgtatcagctgaagagcaaacgccacttgggcaacatcttcaagtcgagccttaacaaactgattgtcctcgaa…
WP_120258770.1	atgttcgatgaatcgatcaaggacaaatacttcaagacatatgccaactgcatcccggtgaaaggtgcgagccgcagcctgatttgcgatgtgcaacgcggctcctatgactttatcaccaacgacctgtatgacatcctgctggaccagtcaaatgccccgattaaagatattttaagcttctatggggatgagaatgaggaagtgcttcttgaatactttgattttctgcacagccgcgagtatatcttcttctgcgacccgcacgagcttgacttatttccagatcttgacttaagctggcatagtccttccttgctgaccaacgcgattattgacgtggggatcaattttcagcacaacttcgttaaattattcaaggaaatcgaagcgttgggc…
WP_147420379.1	atgaaaattaaccttatcctgagcagcattctggtgattctcatgtcactgttttacagcattagtctggcgcagaatatcgcggattacaacaagaacattcgcttagcggagaaattttacctggaaaaggaatatcgtagtgccgcgaacttgtactcaacagcgttcactgctaacggcaaccgcggcacagtccgcgatcgttatgaagcagcccgttgctggtcgctggcaggcatcccggattcggcgttcttgtacctgaccaagattagccaggcgggcttcactgaattcgatgagattatccaggataccgctttcaacttatttaataaggacgtccgttggcccaaaatcgtagatagcattaaatctaatttcatcaatcaggac…
WP_120258772.1	atgaacacatacaaagttgtcgcagatatgactgcagatctgtttcaccgtggccatgtgaactttctccataacgttaagaattacttcaagcctgatgacgtacacctgaccatcgccctgcataccgacgagcagatcttctcatacaagaaacgctatccgatcatggacttcgagtgccgcaaagaggttctgctgagttgccgttatgtagatcatgtaattacagccccagacatcttcgataataactttatcagcccattcgactatctgatccacggagacgacgtgctgaactggcccccggaacttatccacttctattatggtacagcgaaatcgttgaacaagttcctgctgatcccatacactaaaggcatttcaacaacaatc…
WP_120258773.1	atgggtgaaatcaacttcgagtattcacctctggatcgtattattaactacttaacgctgtgtggcgcgttcgagaatgtggatggactcaatggcaaattgggaatcgcgattttcctgtatgaagcgggcaaaatgaaggagtaccagtatttaaacgatctttccgatttactggttgaagaaacctacagcagcttagggacgaacaatctgtacgacttcgaaagcggaatcaccggcatcggcgtggggctgctgagtctgaacgaacgtggcaacattgaattcgacgatatcgatgagagcttcgaggagatcgacgaaatgattttcgatcatccctcgcagagcaactcgtttctggtggacaacctcttatacctgctgtttaaagcc…
WP_043622401.1	atgaccgtttcaatgccggcaggatatgcggaagctcaaggtgaaggattattagccgtaccgggtggcgatgaacgtctgattgccgtgttagcagccgcagccccttttccggaacgcgttagtggcgaattctttgttccggttgcaggccgcggcccccgtcaagcttctgaacgtgttaaacgttggttgaaagcggcggtaggtgatgatgaagatgcgaaacgtgccctgctgcatcaccgtcgccgttcggggcgcgatttaggtgccggtttaattgatgtacgcctggcagatcctcgtcgtctgccagattggggttacgcattagtcgattttcttttggcgcagccgcccaccgccgcggcagatcccgcatgtggtcgcccgggt…
WP_052422916.1	atggatgcacgcccttcgttccgccgccattaccgtgtcgaagtgattgaaggggaaggtgtgtatttaatttcagaacgtgatacgcatgttcttacgggccgtagtattgaagcagttgcaggcttgctggacggcaaacatactgtgcgtgatattttagtggcagtggaacccgatattccgccggaaaatgtgtattatgttctgcatacgttacgtcgtcgcgatctgttagtggatgtgaccgaggacgttgaacgtgcctctgctgcttattgggaaatggccggtctggatgctcgtgcggtgaccgcgtcggttcgcggtggtcgtgcggaagtactgaccgtaggcgatgttactgcaggtgaactgcgtgacctcttagctgccgaa…
WP_052422917.1	atgctgaccattgctcaaccttttggaacagttggcttacgcgggttgccaccaagtgttgcggcgcttctgcgtgaattgcctggcacattggcaggccgtgatgacctcgcggagcgtctgttggctgcaggcggcggttctcatgatgccgcattgctgtatttagctttatcgcgcttacacccggtgctggtccatgcggtggaacctctgctgcgtgtcgtgcctatcgtacgcgacgcacgtttcgaaccgcctgctcttgcgcctgaggatacggttcgtctgtcacgctttgctttcgtacgtcgtgcagaacgtggtctggtcctggaaagtccgttaagccgtcatcgtgtaacattaagcgaagaagccatgcctttgttggccgcc…
WP_090355204.1	atgccagatccaccgggacgcgaatcggatatgaccgatcatttactcagcacggtttggttctcgccgcgccagaaatgcttgtctcctcacgcaatgaccctggaccagctggcacttagtcttgaggacgcggaaccttccacggtatgcttggcatcacgtcacactgaaatcaaattgccggtagaagctgccgcgttaacaagcgcacgtttcgaaggcgatccgtattcaagcggcacgactttatcccttaaaccggatttgaccagcgttcagctgcagtccgcatggagtccgacggaaccgttgtactatctcgatgcaaaagttccctatcgcgtattctccgatgacgtaagcaccttaaaagaactctgcaacgccctgggcatc…
WP_090355197.1	atgactaccattgacgatcgtagtttagtgacccgtgctgaatatgcggaattcatcgagttagatgcggatcgtgcgattctcctcgatccaaaagcgggctcgtacttcgaatttaatgccaccggcggggcagtatggcgtatcctggagcgccctagcaaaattgccgacatcgtcgaacaattatcgagcgagtttggcggcgtcgtggagaatgaagtgacggtattcattgagcagctggcgtcccgtggcttggttgcgattccggcgtgactagaagcccggcagagttagttc
WP_090355207.1	atgaccagcggtctgtcgtctggcgatacctctatgccccttcgtcccctgcgttcatttgatcgtgccgcgcacttatggcgttgtgcaactggcctttcgaactatggctggattgttctcggcctgcccaaacgtgaactgttagcctttcatgttgccatttggaccctttgtcgtgcggtcttaaccactgcaccgacccaaactgatctcactacgctcggaccgagtccgcgtgcggtgcgtcatctgcgtattaacgctgaatccgatgttctgaaagaacgtgttgagtggttaatttggctggcacgcctgctgattccaggggcacaatgcttgccgactgcgattgcaacgtggtggctgctgggcgatgggaacgcgtatgtgcaa…
WP_090355188.1	atgcaaccggatctggagacacgtttacgcggcaccgttgctgatgattcgatgctgaccgagtatcgtcgtgaactcacccgttggtttaaaattgctggtatgaccgccatctcacgtcagctggtaagccacggcgatggacaagctattcgtagtatgttgacagaaatccacacccatcacggtcagttgacgaacccgatgtttgaatatgccagtcaggtgatgcgtgatgcggttaccgaggaacgtagtgttcctgacgggttcggcaacatgattgccgcggccgcgcatccggttccggctggcattgtgcgtattgccccgccggagcatcatggtacatataaaatgattctggaccaagtgatcgcgcgccaagacgatattgaa…
WP_090355201.1	atgatcgaccctggtcgtctcgttatcggcaccgcgaacttccacacttaccactgggatagtctgggtcgtaatctggctacccgcgatcaagtagcagcgattattggcctggcagcccagatgcgttttgcgggtatcgatagcgccgatggatacgggtttggcgctgccgaacatgcgttgccgcaacatcgtctgctgatcgagcgtctgggtcccatgggtgtgaccacaaaagtaggttacaacttctacaaccgccgttacgaatttggccgtctggtggggcgtcattttcgtcatttacctgcggatgctgtagttccttttgataccggccgtgtgctgagccgcgaatacttactgtttgccgccgcccaaagccgtcgtcgcatg…
WP_196297785.1	atgcccgtaccccacaatgacagaatttctgacgccagaggtgccatgctcgcaaaacgcttacagctgtcaccaatgccagtttgtttggacgttcggcctttcggtggcaacgtgtggagcgacccttctgaacccccggcgcccggctcagcgaagcttgtggtaagattcgacactgctaagatagttctgagctacttcgactcaagcgcagatggcgacaatgatgcaccatgccctcaatgtttagacagacgtatgttaagtactcgtggggcggatgaacagtgggcggcgcaatgcggccacgagcgtcacggtggcgagactccgtatctcctcagtacgcaccttgacagcttggcagctttagcagagcacgtctgtcgtccagag…
WP_045758145.1	atggcctcttccccttcgaacctggccgttgaacgtgtcttggacttcgcaaacgccgtattccggagatcggatggggtgcatgagctggatccagaagttcgccagccagactgggccgaccggccggccagatttagaagctatcctggacaaccccgtgtccgtctgccagggccactgacgttacaatcacgttggcaacaacaatccgcagtcccacatctggcggccccggggctccaacagttagctaccgtccttcacttagccatgtctccattacgtcggcgcttggacctcacatggaacgacagtgccccacccatcgacttccttaagcaggaatacgggcgcggaaccgctagtggcggcggtctgtatcctactcaatgctac…
WP_045758144.1	atgaatcagcttctggatagcggtttgagtctgcggcgtgacgcactgtacttcaagactgagaaaggtatctctttccgtacccgccgcagtacattcgtgctttcaagcgctggcatgtacgcgactttccaacaaatagtgccgtttctggacggtcgtcgcacaggcgcagcgatcgtctccactgtccgggaagaacatcgtcagacgctccagaatcttttgtcggtattagtgaagaacgaggttgtgcgacttgttgacttgcaagatacgcaggtgcttgagccgcatgtggcccgcgcctttgatgctcaactgcaattcattggccatctcgttgacgcgccatatgcgcgtttcgcgcgctggcgtgattcgactgtcgtgttggct…
WP_045758142.1	atgaatctcgtgccggctatacaagaatcctttagactgcttccggccttgttggtacgggtcggtggcctgcctttggctgcgactctttcgttgagatgtgatgggctgctgccacatctcgcgacatgcgccgcactccgcgagagactcgccgcagaaggagctgcactggagccgcaactgttcgacgctatagctgcggcccaaggtaacagagagttacaaaaggggcttttgaaccttaaacggaacgtgtttaatcggcgaccgattggtgcggcacaagcgggctggatcgcaaattgtgtgcaagggcccttagcgcaagcattacttgattgggaagcctgtcgggctgagggtgttgacgtagcccgcgcagggcatgccctgtta…
WP_196297784.1	atgcaacgacgctgcccttgtgccggacgtagacttgtggctagacaacgtatccgcggtcgcgaccagccgggtgacccagttaatcctgccactgactatttatcaacgcacatatactataatctgcaggacctgcggcctctgcttgtacaatgtatagatcccttagtgcgccgtctccgggaagaggcacttatcagttcatatttctttatacgttactgggaaggtggtgcccatgtaagactgcggctgaaaccccggactccagagtgtgccgcagcggctcaacagcaagttgatgaggcagtaggtgcattcttacgagatcaaccatccgttttcgacctcgagccccaccttatccaacctctgatgaaggcactgtttatctct…
WP_099782438.1	atgaagaatcgtagtgcaagttggcacttctataaactctatattggttcacaccacgacggcatggactttctgattacgcagggactcacacaagcattagcatacgcacctgactccccctggttctttctccgctatattgatgaaaaggggctgcatctccgggttcgcttcctgttacaagagaaagactcgcagcggttagagacggctatctacgcagcattgcatgacgccttgaactcactccctttgcgtccggcaaatctttggacccctctggttagtttcagaggtaacacaccgttcccaacacatgaactgcctgtgcattgcgagcgcgctgagtacgagccagagactgatgtatacggtggagagacgggaatcggtatt…
WP_050594440.1	atgcatcatcacaatttcgccgtaagcgcctcaatgcgtcagaaatatccttttatgagcttactgtccccgctgacgggtgtggttggttcggtttacccgctggagcctcaagagatgcatatcccacgtttcagtagtgtccttgccagcttgggtaatctgagcatgccctatccccatataattgacaacaaggggaacgacttacaaaagatcgcgctcgcaggttgtggtgcggatgagcatgtagatatggccatcgttcgggcggttgcggaagccgcggagcggtacgccacatgtgtctatcaccctcgcgatgtttcagtagctagtttcagagaactgggtgccgacggccttgcagcggattcacttccccgttgcagcgaagag…
WP_099782437.1	atgatcatagtatcagacaccgagttcggtaacgatgtagctgattacatgcattgtcaggaaggcataagtcaattaacgttagcgactgctttgaattatagctgggcagacagcaaggccagtttcgttggcattgcactcagtggcggcgcaccgttaaagctggaacaattgactacacagttattccgcgcaggcattcctcatgcttgtacagttctgaatgatcatatgttattttgtggcccactggtaataccaggacgaaccgcgtgctatgcttgcgcagcaaaacgccttctgtcactcgctgaaaccccaagaacagcgatgatggatcttaaccttcaacgttaccatgaacagcagccgcagaacgcgctccgtggctacaca…
WP_099782436.1	atgaaagcaacccatatgagcaccgttctgagcggtgcacagtttagccatcataatgatctgtatgcactgctgccgaaacgtccgaaactgattccggaactgatttttattccggaaagcgatacccgtgttgcagtttatggtgcatatcagccgcgtattctgacctgtgttcagggtatcaataccctggcagtttttctggaacgtctggatggtgttaatgttctggaaagcgttctgaccgatgatgcaaccatgagccgtgaaaatgcactgggtatgctgagcctgctgtttcgttatggttttttagaagaaggtgaaggtctggatgatggtgcaccgagccatctggcaagctattgtggtcgttttgttgataatacccgtctg…
WP_099782434.1	atgactctcccagcccaaccactcctgcttgtcgcccccttcattatgttacgtaccgcgggcttgccggcgcattacgttagtcaattacctgatgacttatcagctatcattcggcaacatcacttacaagagccagcctggagacaattgggacaggcattaattgctcgtctgcacgcgaatatagcacttccgtctgcagattcagttcgccaagatatgattcgttgccgtagacatattttcaatgacagatatttcaacttgtccgcagaagtacgtgcatggctggcccactacgattcagctgcccttgagcaactgaccgaatggctcgctatcgcaaacgaacgcagacaacttgccgcaactttcaaccagcgatggcagcgggtc…
WP_017740073.1	atgtccaaagaataccaacgcatttcttacgccgtgtgggaaattacgctcaagtgtaatctggcctgcagccactgcggctctcgtgcaggacaggcccgcaccaaggaactttctaccgaagaggcgttagatctggtgcagcagcttgccgaggttggaattaaggaagttacattgattggcggtgaggcgtttctgcgtccggactggctggaaattgccaaagctatcacacaggctggcatgctttgtggtatgactaccggcgggtacggtatttcactggacatggctcgtcgcatgaaagaagcgggcatctcgatggtgtctgtttccacggatggcatggaagcaacacatgatcacttacgtggccgcaaaggtagttggaaaagt…
WP_017740069.1	atggaatttagtaagaaggagttagttaatattgtcgaacgtgcctcgaccattaccgaacgccttggcaccggctttctccccaacgatgcgctcgaatttgatgatattgtgccgtctcgcctcgaaaagtggtgtcagattgttgcgaaaggtgaccaggagaaattcgaaaagcgcctggcctgggatggcctgaccttggacaccgttcgtcgtgttctggggtctgtgcatatggcggatgagcagaacctgccaccgtgggtcaagaccctgaatgaaggcatcaaggcaagtgcccttattagcgtggaaacccttgagaaaggggcggccgaagtatatcgctgtctgagttgccaggaacctgtgccattcgaagaagtgtttctgcca…
WP_017740066.1	atggaagtgtcgcgtcaagacttaattaaaatcgttgagcaagcgagtacactgaccgaacgtctgggtgagtgtttcattccggatgagtcacaaactaacgaaaagttaattacctcacagtgggagacatggtgtcaagtggtggcccagtccaacccagagaagtttgcgaaacgcttggcatgggatggcctggattctaaagcggttggttcagtgttaggcagcgtccgcctggtagatccgaagcagttgcctgtttggaccgaaaccttgcgcgaagttctgcagtccgattgggaaaccgccgacgcggatgcgtcacgctgcctggatattgaaaagcccatcccgtttgaagaagtgtatctgccgtttgtgtacgttgcccgccag…
WP_073811374.1	atgtctttggaaatgcaaacttggcttcgtacggcaggttcccccggtcctgatgcaccaccggctacactgttacctgaagtcccaggtgcagatgaacgtctgcgtgcagttgtcgcagccgccgccagctttgaagaacgcgctgctgcccgtgatgatggtcaagcattgtttacaccagacccggctgaagatcgtcgttcacgtgccgctgcagttgaaacatggttatctcgtgcagcgggcgatcagcgtagtgcaggagtgctgctggagcatttagcagaaacaggtcgtccgcttggtgaaggactgcgccgcgttcgtttggcagatccgggcaaattgcctagttgggctcatgcactggcggcttttcttcgtgcgcaacaaacg…
WP_073811371.1	atgactgtcattgaccatttgcccccagtagctactacaggtggacaccgccctttacgccgtctccttcgcttacgtccagaagttgatgttactgctcaaggcgccgacgttgaattagcccatccatggggtcgccaacgtgtgcacgcactcggcgaacgtacggtcgcagcactcgcggagcttacccgtaccgatgcagatttagatgaattagcacttgatcaagttcgtttactgaagctgctggaacgttttccttatcttgttacaacaacagttacgggtccgctgggtgatccattagcaaccgcggtgccaatcgcacgtgctgcagccttaccaggctttgctcgtccaactggccaacttgttctcagccgttttgcatatctt…
WP_073811373.1	atgtcagaactgattggtttcaaacgccattttactccgtatgtagtggatggtgaagctgtatatctggtaagtgaacgcggcgtatcagtagtggatggccgcttagctcaagccttagccccgctgctcgatggaacccgtaccgcagaacaaattggtgcagcccttgacggagtggtgcccgcggataaagtggatgccggtgtggacaaactgcgtgccggtggttgggttaccgcggccgatccggcaacagatcgtccaggtgcagccttctttgagatggcgggtcaggatggtgatgcagccatgaccgcactgcgtggcgcgcgtgtccgcatcgaagtttatggagaattagataccgctccgttcttagcggcacttaccgcggct…
WP_073811381.1	atggattcattacgtcatgaactcactcgtttcattcaacaaccaaccgcgcaacaagatccgccggcattatatcgtcgcttactcgcggaagcgccagtacttgatcttggtccgttgtatgttgtgagcggtcatcaagagattctggcggttttaatgaatccggggacgcatgttgatcctaccacagtgggacttccgcgcgctggaaataccgcattactcaaagtcgttaatcgtatgctgccgatgcgtgatggagccgatcatacacgtcttaaacgcctggcaacggcagcttttagtcaccgccgcttggaacagatgcgcgaacgtatcgagacaaccgctgcacgcttgttggcgcctctcattgcgagcggtagttttgactta…
WP_034747795.1	atggagaagaaagaaattagcttcttagtgagcctgtcagatgcgccatccccggtcctgtataccaaagaaaagggccgtgatcgccttattgcattgaagaaccaattagaggaaatggatattcaagtggagcacttgcagactctgggccagctggtgattcacgctccggaagaggtatggaataaagcaatcgtagaaattgcctcacttaaagaccaagattttcagatcgaaccgaaccgcttactttgaggctccttcatctgacaacgtgcaaccgctatcgccatcgatccg
WP_034747798.1	atggataacagcgaaaagctcaccctggacaaccgtttcgtacaggtggctcgccgcgcaagcattattgccaaaaccagtgacccatggattcgctggcatgcgtaccttacgcgctggacagaagatgcctgttttgcaattcaagaactgatggaagaaatgacattaccggcggcggccttggacgttgctaccgggaccggcaccccggtgctggatttggcaaaagcgtggccccaatgccgttttgaagcgtgcgacattgccaccgaaagtattgaaattgcacgcctgctggcccaggaagaaaagcttccgcacattagctttaaagtatgcgacgcggaagtgttggactatccagatgcgtcctttggcttactgacttgcttcttc…
SEE57540.1	atgactggagcagtattgccaggccatcgcttagggtgtacggatgaacgtagctcggaagcgggcgcactccactcacgtgtcctggtatacggtcgttatattctgttagccccggtgagcggatgtgcacgttgcgttgcgcgtcgctggcaggctgtacgtcctacggaagtgcgtgaagttgtggaaacgggcggcgcgaccttagaagctggggcgtggcccttcgcaaatccctttgttgaaactgccgtccgtgctgtggcagaagctacagcgggttccgatgatgtgtttaccctggatgcgcagacacttggagtgcagcgtatccgtctgatcgcggatgaagaatgcccggcctgtggacatcgtgatcctgatgaaccgcaggaa…
SEE57563.1	atgagtgttgcgtttgattcagttgcggatacccgtcctcgtgttggtcgcgatgttctgtttactgctagctatgatggcgttttgtttcatacctctagtggcggttttaaaattgccagctcaagcgcatatcgccttgcggcattgctggttccggtcctggatggaactcgttcagtggcagaactgtgtggtcgcctgccagaaccccagcaggagatggttggacagcttgtgcaagcattactgtctcgcggatttgcacgtgatgtcccggcagaccaggtagatcctgcggaattacttggtgcgcctgtagctgctcagtttgaggcccaactgggttatttagatcactacgcagatcatcccgcgcgtcgtttcgccgattttcgt…
SEE57516.1	atgatctcaactgaagattttgcgtatgaatatgcaagcgtaattcgtcgccgcaaccgtgacccgatgcctcatccggaattcgaacccgattggtctgacaaacctcgccagtttaaacattacccaggcgctttaagcattccattggcgagcccgccagcaggagtgcctgctacaactgttgccgatggtttgttcgccgacgcgaaggatgagccttttgatttagatctccttggcggcatgttgcgtgattcttatggcgttaatggacgtcgcctggcggtccaggcaaatgcagacgtggttggttatccgtattatagccgcgcaaactggtcgcgcggcacggcgtcgggtggtggcctttacccttgttcaatttactgggttgcc…
SEE57495.1	atgacagcagcaactgaacccggcacgcgtagccgtcaacgtggattaggccgttatttcatggcccgtacagcaactttaccatacgaagctgttagcgctttagcctgcgcaggtacgacaagcgcgagcatggaaattttagatttggaaagtggacttgcggccgacgcagatcgtttgtctgatgttttgcacggtctgattggcgctaatgatgatgctgaaagtcgtcgcttactcctcgcactgcgtcgcggcattcacaatgcgaaattgcctgccgaccgcgatcgtgcactggctgtagtaaccggcctggatccggcggccggtgcccaagtgcgtgcatggctgcgtcgtcgtgaccgcttagctgaattaatcgacagcttaggt…
SEE57472.1	atgacggaacgcgatcagcctgggcaatggttagcactgcacattttctatgcctcgaacccacgcccgatggtagcggaatgtatccgccccctgctgcaacgtcttaccgacgccgatttagttggccgctatttctttctgaattattggatggaaggtccacatgtccgcctgcgtctgaaaccgcgctcggctagcgacgaatctgcggtacgtgagatggcggaaagcgccattggggaattcttggcgcgtcgtccggcgctctatgctatggatagtgcttaccgcgaagatctgcaggtgatgctgttccgcatggaatatccggatggcgatccggatcacctgatggatgcggacgggactccgaaaatgcaaccgaacaatacgttc…
SEE57387.1	atgtcggttacaacagcacccgcaacgacggccgcaggcgcccaacctcaacttggcatggtggaagccgcccgtcgccttcaggcggaattagatcgtcgttggtctagcagtttgccgggccgtgcgccgttggttgctgttctcggcgcagatgtctttggagctgccccggatcctgatcgctcctcggcaacggttcatgttggttcgagcaccatttacgttggaccctggggctcgggtgaaggttgtggtcattgctttgcgctgcgttggcaacgtttgcgtggccgtactgaacgcgatgcagtcgagacgggacgcggtatgaccgctgctggagtctggcctcaagtaaccggtttcttagccgacgctgtctggcatgcgtttcgt…
WP_104984724.1	atgttgctgtcagcatttgggatgtgcggtcgcttacctttaccacaccgtgcaggcgccgcggcaggctatagctatgaagcgccaggtaacgtgtttgctccgccgccgtcttggactgaagcggcgggcaccggtcatctggtacagggcccagcatatgtaagcggtaaagagattgcagcagccgccggcggtccgactaccccgcgcattcttcttactggctgggttgaactgtcctcaccaccgggtcatcgccatggtgaacgttcagcacttcgtgaattagaagcactccttgatgaacatgggccggacgctgtgcgtcgcttgcgtggggacttcgttattgcgcatcttttaccggatcgttccgaattacgtttgtaccgcggt…
WP_104984725.1	atgaccctggccgatcatattgtatttcgtgaactgccgttttgtggcgttttgctggatacccgtgatttccatgcctatcgtttgtcgcgtcgtgcggctgaagcgcttcgcgccgcactgtacggacctggagcagccagtccacatggcagcttaattaaagatggggaagctggcggcccgggcctgcgtgatgaagttacccgccgcctgttggaaagtctgacgtctcgtggaatggtacgtattgtagatgaacagccagattatgccggtaaagcctgactagaagcccggcag
WP_104984723.1	atgctgttacgtgatgaacaagatgtacctcgccgtgctcctgaaggccgccgtgcgcttttaggagaactccagcgttttctgttatctggcgcaccatttccagctgccgcatgggttcgtcatcgtgaattagtacctgcgttaattgtgtatttgcgcgtaggccgtgcatttcgtcgtaagggacttagtgccgccttgccactgattccaccggtagctcatcgtcctgaacgtgcttcagaagatgcagccaccacattttgcgcgcgtgccgcggcctggcgccttgttgggttagcacgcacgctcgcggggcgtcatttatgccttcatgaatcactgggtgtttgtgccgcgttacgcacattaggcttccctgttgaggtggtgatt…
WP_104984722.1	atgagcacaacgactacaatcactactacgacgaccccagcgccagtgcgtcccgaagcggcagttcctgcggcggcgccgccagcacgtctggcggaacgtttacatcgtgatggttatgtattagttcgcgatgtcttaccgcccgaacgttttgcggccgctcgcgcagctgcgcatcgttgtatgccggcagcggcggatttaccaccgcctgaacccggtgcaaaagcattacgcaccgccttctttccgtacactgagactgacctcaaccttctggccgttgatcaggtgtttctggatctggcacaagtcgtattaggtaccgccgatctgcgcgtcggtgattcagtgttacaggggaaatatgggacacgttttggctcctctcgtaat…
WP_104984726.1	atgatcgaagcagttgaacaacgtccgattcgtgcagaggatggcgcgtcaggactggttcgtggagcagaacttggtcttagttgggtgactcgtcacttggatgcatttatcccatgggaagatgaccaagtaagccttgcgtctttaaaacgtctcggcgacttaagttttccgtgtagctatctgcacgcgtggcagaccagcgcaagctgcgcccgtttacctttggcccagcatcttccgcgctgggaagcgttactgctccgttgttgcgaggacagtcgtttcctggatgcagcgttggcggacccggaagaaggtttatatcgtatgcagctttacggatggctgcgtgttatgggctatcgtagtgcgcgttgcgaggacgttatgcgt…
WP_104984727.1	atggatgtagatgttgtgattgccggagcgggcccagttggcttaatgttggcctgtgagctgcgtttgggtggagcgcgtgccctggtcttagaacgtcaaggcggctttgatactcgtttacgcgctccgggaattacattgcgcactattgaagcattaaaccgtcgtggactcttggaacgtctggtggaacttgcgcgcgaacgtgcggaaggcttggatgctcatttctctgctatcgaagagaaattacgtcaagcctctagccctgcgaatggtgctctcgccccagtgcctgatatgctgcctattcgcgaaggcgtggtagaacgcgtactgcatgaacgtgccctggcgctgggagtagaagttcgcttcgaacatgaggtgattggt…
WP_073704895.1	atgacggttggtttacgcgtaacctattatgacaatgataaggcggcattattaggcgaatgtttagttccgacggctctggagacggcccgtcgtgaaggcatcacggcagcatggctgcacctgcactggcgcttagggccgcattgtgttttatacgcggatggcgatgcgggcgcggtagacactgcactgcgtgatgccgagtcccgcgtgcgtggattcctggatcgcgaaccttctacccgcgtaattgatcctgatcaatacgcagcgttttcagcacgcatgggtcgtttggaattggtggaaccgccctataccccgctggaaccggataatagcgttcgtcgtctcgaaggcgacccggtcgatacttttcttcgtggtcgtgaagca…
WP_073704894.1	atgtctttaccggaatttgattgtgtcgaaggtccctatttagtttcgcgtgtaaatttatatccataccttcctttgcgcggtgctgccgtcgatgcagatcgtgaactggtgcgtgcattagccgaagaagaagaacatcgtgaacgtattcgccgtcgtttattggatgcattacatgatgctgcgccggaaattggcgatgaagaacatcgccgcgcggcccttgctgcaaaacgtgatgtatataatcgccgcccacctcgtgcaagtctggcaggccatcctgtaacacgtcgtattggggcactgggcgaatgggtacgttcttgggaacgtacacgcgcggcggcagaagaattagatgcagctcacggacccgcactggcagacgaacgc…
WP_073704896.1	atgccagaacatactgatgtgcgtcgtcttaaatccgcagttcgtgcccgtagtttagcagaagaaggcgttgccttaagtatgggagcgacggccgttgtagtacgtggggctcgtgccgatacagtgtggcgtgctttagaaccagcgttacgtgcgggttttactcgtcaggctttaactgaacgttttccagcaggtggacgtccatttcttgaaggtgttttagatcaattagaagaacatggattcttacgcgaagtagaagaagaacatggtttatcagaaactgaattggccgcctatccccatgttgaatcattaactgctcgtccgtacgcagcccttcgtgctttagcagaaagtacagtacgtgtacgcagttcttgccccctgctg…
WP_143181833.1	atgtccggagcattagcagttgtagggccgtggacaccagatgcatctaccggttgtgcacgctgtgcaggtctttggcgccgtgatgtagagggtgatactgcgcctgatcgctcagttcctgaattactccctttatgggcagaagcatttgctgggctggccgatgcagccgtgcgcgacccagaagatctccgtctggcgttagtagctctggattgtcgcacgggcggagtgacgcgtcatcgtctggtaccgcatccaggttgtcctcactgctttcctggcggggcaggtttagcagtgcctggtggactggatctgcgtactccgcgccctgtcgtaggtgacgttctgcgtacacgttccatggaccgtgcaggccttcgtgatcgcttg…
WP_073704897.1	atgggaacaacacgccctggaccgcccggacctgcaccattgcctgtgacaggttcacgcgttcctgcggcaggtagccacgcacctgcccctggttcacgtgtcttagcaggttttcacggacaaagccatgataaagatgtttccccggttcgcactttattcttcggtcctgatttatccaatggtttggcgcgtccagttcctggtcaagcacgtccgcgtttaccagcgctgggccctctgcgtggtactgatgcagcaggaccgccattaggtggaacgtggtcacgtgcacaacgcttattggcggcgtgtgtcgaagcagtacgtgttcgtcgtattagcgcagcagaccgttatcctgtgcatcgcgcttatccatctccgcgtggcttg…
WP_073704898.1	atgactcgcacttggtcagccgtatatgttcatttacaccgtgatcgtgaccgtattgatgcattcttactggatcatctggcgcctcgcgccgaagaactcgtagcccgcggttcagcgaaagcgtggttctttctgcgttattgggacggtggaccgcacttacgtgttcgttttcttgatgcagatacagatgcagttgatgcgtttagtggccacatgcgcgcagcagccgcagaaactgcggatgatgctgtcgctttagatagtgcagcctactatgcaaacttaccgcaagctgatccggaccgttggcatggagatggagatgttgtcggagctgtttatgaaccggaaacagcacgttatggtggcccgggagcattagaagtgtgtgag…
OKI16190.1	atgaatacttggcattgtgtccatgtacagtactatgcgccggataaagatgcgttaattcttgatgcagtgcgccccttgtttgagcagctgcgcccgcatgtggaacgtctgcattttgcgcgccattggcgtcgtggaccgcatctccgtctgtttgtcaaggcagatccagacacttggacccgtgtggtacgtcctcgcattgataccgtcgttggtggctatttagccgaacacccgagcacccacgtcccggacgttgcacgcgagttagccgaacaccgtctcctggcattacacgaacgcgaagaaggtccgttgaccccttggttaccggataacaccattcatgaacagccgtacgatccgcgtgcgcacgtagtacgtagccctgaa…
OKI16192.1	atgcaacctagtgccctcgccgccgaaccacctaccgcaggatttggtacacacgcggtcattggtgttcgtgtagcaggagttccggtgagtgatttagacgctctgcgttgtccccgcactgaagcagtactggatgaggcagttgcgcatactcgttggttacgcgcggaaggctctgccctgagtgatctcttgcatcctgttattggacgctgtgctgatgctgatcgtccgttgttagttgccttacgtcgcgcagtatttcgtggtcgtcgccctaccggtcgtgtgtgggcagcgcgtcgtgcgttaccaccagatcttgctgcacgtgtcgaacgctgggcaacccgtgcgggtcgtgatgtcgcagctgaagtaacccgcgctgttgct…
OKI16191.1	atggttgaacctacctggattgcggttcatgtgtttcatcgtggtgatcctgacctgttaatttcccaggcaatgggtcctctttgtgaggatttagtacacgcgggccaagctgatgattggttctttctgcgttactgggacggtggtccacatgttcgtttacgccttcgtgtaacagggcatgcagaccgcgttcgtgccgccgtggtcgaaacttgtgcggcacatgttacagctcatccaagcccagctgatggctggacccagcatcgctacgaagtagtcgcccgccgtcgtgcgtcagccgaacgtatgacccgctggcaacgtcgtttacgtcctgtcgacaccgtggagtgcgccgagtatcgtccagagcaccatgcatatggaacc…
OKI16194.1	atgcctggtgatgccgcacgtcgttatcttcgcgcacttgctgaacgtcgtcgtgaagatgttgattggagtgcggccccgccaggttataaacgttatccgcccgatggccgtgtggtactgccgtggcgtgaaccatctttaccaggtgatttattacgtggtttactgggagtaacgcgtgccgaatggtcacatggaagcggccctaaagctgttcgcttaaaacgtcctgcaccatcgggtggtgcattatacccaattgaagcttatattgcattaaccgaaggcctttaccattacgatgcagcacatcatgccttagacttagtacgccccggcgatcaccgtcccctgttacgtggagcgctggaccgtcccccagatggcgtgcctgaa…
OKI16196.1	atgctggcaggcgacgtctcatcatcactggatcgtggttgttcttctcgttttgaacatcgttcacgtcgccgtacctcagtaacatttgaagagcaacgtacgaccgttgcgaaaggcttaggtatgcgtccacgcctgcgtgcagacgtacgttatgtaaaatcaccggatggggtctatgtacgcggtagcgcaggagcttgtactttaaccggtggtgcaagctatgagtggctggatcgtcttgcaccatttctgaccggtgaacacgcccttaccgatctggtcgcgccgctgcgtgatgaacagcgtgatgtagtcgaacatttagttcgttcgcttgtagaacagcgcctgcttgttgatgcacgtgaagatcgtccacattccctttcg…
OKI16195.1	atgacagacctgttgactgatgctactactcgtacaagtgttggtgtatttggaagtgaagctcttcgcttggcaatggccaacgctctcggtgaagaatgcgtgcgcgccggtggtgtggcgggttcaacctggcttcctgtccgtgtagatggtccgcatgtccgtattggtccgctcgttcgcccaggtgttccgggatgtgacacgtgtgctgaacgtcgttgggaagccaaccgtccagatcgcgagggttgggctgcactgcgtcgtgaatttggcgcggatcctgttgaacatcccttagttacgactgtggccgctcatgcagtagtagaagtaatgctggatgagttagcacgtagcgatggtcgcacccgcgatgcagtattagtactg…
WP_158628276.1	atgactgcatgggtgagcgcacatttatttcacgccggtgatcttgatgaactgattacaggattagtggcaccactggccgccgatctggcaggcgatgttgatggtctgttctttctgcgttattgggagggaggcccgcatttacgtttgcgcttacgtccgcgtgattcgcgtcaagcgggtcgtgttcgccgtacgattgaagcccgtgcacgtgatcatctggatgagcatccgtcagaacgtcgtatgactaccggtgattatggtgcattagccgcacgccaagcgcgtggagaacgtttgcgcgatcatgatgggcgtctgcacccgaatgatggtgtggaattcgtaccataccgtcgtgaacatcgtgcttatggcgacgctgcatgc…
WP_122195757.1	atggcatctccacatgcagcggatgaagtatttggtgttcgcgtagctggcttaccgttcgatcgcgttcgtgaattacgctgtcgccgtacttgggcccttgttgatgaactgactgcacttgacgctcgtatgagtgccgatggtgccgcactgagcgatgcactgtatgaattaattggtcgcgacgagcgtccggaacgtaaacctgttttggtagcactgcgccgcgcaattcatcgcggacgccgtttggatggtctggatgatgcgcttgcggcccttccaggtgatctggcggaacgtgttgaagcgtggcgcggacgtcgcgcacgccgtgcgggcattattgaacgtctgccagatgttctggcagccgaacttgcggatgccactacg…
WP_122195758.1	atgacagttcgttggcatgccgcgcatatttactactacgaacccgataaaacgggccttttgctcgacggcgtccgtccattgctggatcgtctgcgtccgaccgcgcgtgatgcatatgtcctgcgccattggcgtcgtggcccgcatcttcgtctgaacattcgtacagatccgcactcgtggaccaatacagtacaaccggctattgatgaagtggtcggtggatatctcgccgcgcatccatctaccgcccgtgttgatcgtgaccgcgcaatggcacagcatcgtttcttagcagaacacgagcaagaacgcggtcccttgacgccttggcatccggataattctgttcaatacgtgccgttcgatgatcgtcgccacgtgctgggtgatgca…
WP_147481546.1	atggatgctccactcgataaagcaactccaccacccacaccatcagcagatgcccgtgcaagcgcagaggctccggccccgggtgaagcaacccgtcgttatttacgtgctatggatgaacgccgtgccgaaccaattgattgggacgctgcaccaccagctcacaaacgttacgcccgtacggaacgtattcctttggaagatggtgcatgggccggtgaactgttacgtggtttgttgagtgttacacgtattgactgggagcacccacatgatgaaaccggagaaccggtcccgggtcgtccacgtttacgtgttgcccgttctgtaccatctggtggtggattatatccaattgatgcatatgtagcagatggtcgtagtttgtgtcattatgac…
WP_147481545.1	atgctggacgacgtacgttatgtagaagtggaaggtggtgtgcacgtagaaagtgatctggatgcatgtacgctgactggaccgcatagccatgcttggttgtcccgtctggcacctcttctgacaggtgaacgtaccgttgatgaactcacaggtggtctgccagatgcgcaccgtcgcatggtcgaacgtctggtgggtgtccttgctgaacgccgttttgttgttgatggacgtgatggtgagccgcacactttgtccgcagatgaacttgcggtgtatgctcctgagattgcgtttattcgttatggttttgattcagcagaggcgcgttttgaacgcttgcgccgtgcgcgcgttgcattggtaggtgatggtcccgtgatgcatgcattggta…
WP_158628275.1	atgagcgaagcattggtggcagatacgcgcgtcccggcagaaggagatggtgcctggttgccagtggaagttactagtggatgggttagcattggcccggcggtgttaccaggacgtcctggctgtcctacatgccttcgtcgtcgtcgtgatgcgaatcgtggagatagtgaagcccgcgcggtcttagatgaattgtacggtccgcgtccgagcgatggccgtcttttactgccggtggtgagttcattagtggaagcgctggtcaaagaagaagtggcggctgcttttcctcgtactcgtgatggtgtacttcgtgtttcaaccaccagcgcagttgtgacggctcaccgcctgaccgccgatcctgtttgcccagattgctcagaaccggtggat…
WP_062337260.1	atgcctgtaaccatcccccagcatgaaggcctgttgagcgtacctggcggtgatgcccgtttgatggcagttattgctgcggccgccccgtttcacgaacgtgttgccggtgatcattttgtgccggtagcaggacgttcacgtcgtcaagcttcagaacgcactcaacgttggcttcgcgcagctgtcggtgatgatgaagatgcgaaacgcgcagtgttacatcatcgtaatcgttcgggccgtgatttaggcgcgggattggttgacgtgcaactcgccgatccgcgccgtctgccagactggggttatgcacttgtggactttcttttggcccaaccacccacggctgctgcagatcctgcaaccggtcgtccgggtgctccttttgtcgcgttt…
WP_062337262.1	atggaagtaattgaaggagagggcgtgtttcttgtttccgaacgcgatttgcacttgctgaccgggcgttcgattgaagcggtcgcgggtctgctcgacggtaaacatacagtgagcgacatccttggtgccgttgaagcggatattcccccggagcatgtctattttgcacttcatcagctgaaagaacgccgcctgttggtagatgttacccaggacctggatcgcggggcagcggcgtattgggaaatggccggtttacaaggcgaagaggcggccgaaggagtgcgcaccggtcgtgcggaagttgtcacggttggtgatgtgcagggagaagatttgcgtgccctgctggcggccgaaggtgttgaaccgggcgaaggggcccttactgtcgta…
WP_062337264.1	atgacaattgcgcatacttttggcgtacaggctgcccgtggtcttacgccacgcattgccgcacttctgggtgaacttccgggtgcgctcgtgcacgaagatgatttagctgagcgcctgctggaacagggtggaagcagcgaagaagtggccctgctgtatctggttctggatcgcctgcaccaggttttagtacacactgtggatccactgttgcgtgtagtacctattgcgcgtgatgcgacatttcgtctccctaaattagcgccggatgacaccgtccgcctttctcgctttgcgttggttcgccttgccgatgatggcttaattcttgaatctccactttcacgtcatcgcgtgacgctcacggaagaagcaatgccgttaatcgcagcactc…
WP_141711666.1	atgaatccacatagcgccgcagcccgtatggacgccggttcagcccaaagtactcctcgttattttcgcctgagcgcatttgaaattgcaacatcatgggtacacggttcgctttctgccccgccaccacctgaaacagcagccacacctcgtgaggcgttggatgatgcacttcgtcctgcactgctgcgtgccccatgtttcgtaagttttagtggtggccgtgattccagtgcaattttagccgccgcaactgctttagcgcgtcgtgaaggccatgcggatcctgtcccagttacagaaatttatccagatgttcccgatgcagatgaagcggattggcagcgtctggttgttgaacatctgggacttacagaatgggttcgtctgccaattcgt…
WP_069112553.1	atgaaattacgtacaaactcggtgagctggcgtgaaatcgatggcgagacggtgattctggacctgtcctcttcgacttaccttaaaacgaatgctgcaggtagcaccattatgcgccttctcgccgaggaacgcacaaccgcagaacttgccgatggcctggttgaagaatacggtattccggccgaacaggcgaccgctgataccgaaacctttgtcgctatgcttcgcgaacgcaacttgttagaaacggcggactcgtgactagaagcccggcagagttagttcgaacctaatgccaca
WP_069112555.1	atgcgtaatcctcttaccttagtgcgcgctgttccccttcgcgaatggcctagcgtgtgggccgcggctgtgattgctgcgactgttgaagtcgggttacgtgttgctcgtttacctcgtcttgcagcgtggcttggtgcccctttaggcttagaacaagaatcaccccttatgccagctggtggtgctaccgctcgtctgagcgctacagaacgtcgtcgtctgcgtgcgacgtggcgtgttctgcgtcattggcctttcggagatacttgtttacgtcgtgctcttgtgggtggacatgttttacgtcgtcgtaagccggtattgcgtgtgggcgtggcgaaaattgaaggtcgtattcaagcacatgcgtggcttgaaatcgatggcgttagtctt…
WP_119661185.1	atggcgagttccgatgccattttagcagcacgtctggcaactgaagcaggtgcattattattagcattacgccgtgatcatgatccgagtgcaggagcgcaagctttacgtgatgcgggagatgctgcagcacatcgttttctggtagctgctcttgctgaacaacgtccgggtgatgcagtattaagtgaagaagctccagataccgctgaacgtctggatgcgcgtcgcgtgtggattgtagatcctttagatgggactcgtgaatttggtgatggtcgtgatgattgggccgtgcatgttgcattatggcaagatggcgaattggccgctggagcagttgcattacctgggcttggtgccacacttacgtccgatcctgcagcagttgttccaccg…
WP_069112552.1	atggatttgttacgctttgcaacggcgggctcggttgatgatggtaaatccacgttaattggccgcctgctgtttgattcgaaagccattttcaccgaccagcttgaatcagttgaacgcacttctcagcaacgcggcgatgagtataccgatttgagcttactgaccgacgggctgcgcgcggaacgcgaacagggcattaccattgacgtggcatatcgttatttcgcgaccccgcgtcgcaaatttatcatcgcggacacccctggccatatccagtacacacgcaatatggttaccggagcgagcactgcagacctcgcgatcgtgttagttgatgcccgtaaaggtatggttgagcagtcacgccgccatgcctttctggtgtctctgctgcgc…
WP_069112551.1	atgaccatccatgaatatcagttaagccagctcgattacctggaagcagaagccgtgcatatctttcgtgaagtcgcggcggaactggaacgccccgtgttactgttctccggcggcaaagactctattgtaatgcttcgcctggccgagaaagcattctggccggcgccgatgccgttcccggtaatgcatgttgacacaggtcacaattttccggaagttttagaatttcgtgatcgccgcgtagcagaacttggtgtgaatcttgttgttgcgagcgtcccggatgccattgagcgtggcctggtggcggaagagccgaacggcagtcgtaaccgcatccaaacgcccgtcctgctcgaggctgttgaaaagcatcgtttctcggcattatttggc…
WP_141711667.1	atgcgcacagaacgccagcttctttacggtttacgtgttgcatcagaagtgccattgcatcaagaacgtgcggttgcggcagaaggcgagcccgatgtagatattcgctggggcgatcctgtgccactgaccactcacgcgcccgctggacgtgttctcgcccatttagaaacagatcagccatattacacattcacgcaggttgctgatggcggctggttgctgcgcttttatcgcacctgtgattttgttgtcgcgccagacgggcgcagtgttcgcgtacatgttgttgaaggcgcagatccgggaattgcgggtattctgaccgcgggagcgcttttgagttttctggttactattcgtggtgatgtcgttttgcacgcgtcggccgtacaaatt…
WP_027359227.1	atgaacctgcaaattaaggaaggcatcaccctgtttgaccgtcaatatcagtcctgttgcggcaatggtaaacactcacattatctgcctgaagaagaagcctttcgcatcgtgtgggacgaaggcacccgtattggtatcacccgcattgccgatgtcaccggtttcgaccgcgttggcatcccggtatacaacagcatcaaacccaccaccaatggcagctgcgtgcagcatggaaaagggcttacgcgtacgagctccaagatttcggcactgatggaatccttcgaacgctaccatagcgtaaatccggatattaagagctttgaagcgacttacgatgaagtgagtcgtgatatggcggtgatcccgtttgagaaactgctgcacattaaaggt…
WP_027359226.1	atgaagatcgttgtcttttgtggtccgaccatcagcgccgaggaagcctcgaaaatcattgaagcggactttcgcccgccgatcaagcatggggacatgatttcctgtgtatataacgaccgtccagatattatcgtgatcatcgatggggtattcattgacaaattatccatttggcacaacgaaatcaatgaggccttaaacaaaggtgtcacggtgtatggtacctcggccatgggtgcgattcgtgcagctgaaatgcagaagtggggaatgcgtggcgtgggcgaggttttcaatctgtttagcgagggcaccattgaagcagatgacgaagtcttttgtgattattccgcaattaatggcatctatcacaagaaaacaattccggtcgtgaac…
WP_027359225.1	atgacgtctggtaattttaaaattaagttgcttcgcatttgctcgagtagtacgaacattagcgcagatgtctttgacaacctgtttcgcgagaacatcggatcgttattttctaccgaatatatttccagcatggaattcgtgtcactggtgtcaaagaaaagcggccttttcgagctgctgaataaatacgactacatttgccccgattacaagatgatggccgtggtgccatggttcatgcagctccgtaaccacaataatctgtctttcggcatcgtgttcatcacccatagtccgggcatttacgggttagaatggtacctcatgcagaatcttatttgtaacaaagatattatcatcgcgccgtctaatttctctggtcgcgtgattaccctc…
WP_084156207.1	atgagtgacaagaaggtcctgctgatccatccgccgttttgcatgccggataaaccgtacatcagcacggcggtgctttatagttatctggcgaaacaaggcattgatgtttctgttttcgatttgaacatcgaattttatcgtgagtacctgtctctggcgaatattggcaaagccattgactttattgataaacgctttaaagacctggacaacaatccggcgctggaaaccctggaaattcaggagcacctgaaattaaaagctctgaaaagttccatgacggggaatccaccaccttttcatttattgtttaagaatggagccttacgcaatagtgaacaattcattttgttcggcatgggactgaatattgtgaacactctttattacccggaa…
WP_027360743.1	atgaaaattatcattaacggcaaaacggaagagctggaagtaggcactacgatccacaaaatcttgagctccaatgacctcaaaccggatagcgttgtcgtggaactgaacgagacggtgatcgaaactgaacactacagcaaaacggtcctgaaagaaaacgatcgtttagaagtgctttccttcgttggtggcggatgaggctccttcatctgacaacgtgcaaccgctatcgccatcgattgattcagcggacggtgttgtcgtcatagtttgggcatgtttcccttgtaggtgtgaccg
WP_051284544.1	atgaccgttacgaatttgtatagctcggatgctctgaacaaaggcctggagcgttatttgaagcccgaagcgcaaaagaagctcggcgccgccatcatcggtattgccggtgcaggcggcctgggcagcaacgtggcagcgcatctggtacgttctggcgttaagaacttcgtgattgcagacttcgatcgcgtggaagcaagcaacttaaaccgccagttcttctttcctgaccagatcggtaaatttaaagtcgacgcactggcagagaacctgctgcgcattgcgccggatattaacctcaaattgtatccggaacgcctgacatatggcaatacccgccaaatcttcgaagattgctctgcaattatcgaagcctttgatgatccgaaaagcaag…
AUG81082.1	atgaccgagccggcaccaactccccctgatcccgcagttgcccatccagatgcagacgcactggatgttgttgtcagttatcatcaaccagttaaagctgcgctcttacgtggtattctgcttcctttagcagaacgttgtgccgaagccggattaaccgcccaccttgaacgtcattggttgcacggtcctcatctgcgtctgcgccttcgtggtcctgcggatcgcttggggcctaccgccgaacatgctgcggcggaactccgtgattggttagctgcgcatccatcggtatctgatcgtacggaagcagagttgctcgtggaagcagcacgtgcaggtcgcgcggaactgatcgccccgccctatggcccaattcatccagataatacagttcgt…
AUG81078.1	atgtcgcctacttttgtcttagtacacggcgcatttgcgaattccttctcatttgcacctctgcaggcagaattaggactgcttggccatcgcagcgtggctgttgatctgccaggacatggatttgcggccacttttacccatgcgtatcaggctcctcaggatgctgcggggctggcgagcgctccaggtgcgattaaaggtgtaaccctggcagataatgttgctcatctgatcggggtactcgaacgcgccaaacagcacggtccagttattctggtgagccatagccgtggcggacttaccgccacggctgcagcaaatgcgcgccccgacctgattgatcgtattgtgtatgtttcatcgtgggcaccagtagatcttgaagtgggtgcttat…
AUG81079.1	atggcagattggcacagtttacatcttagtctcgatgccggaacagcaggaactgatgcgtttgttaccggtcaacttgcaccgttgttggaagaattcattagtgcgggtaccgctgaagaatggttcttcattcgttacggagaaggtggtccacatttacgtattcgtgtgcgtggtttacgttcaccagcactgcctggccgtttggctgaccgtctcgccgaattagctgccaagtgtccagcagaatctggtccttggccaactccgcatggtcaggttagtgctgttccgtatttgccagaaactgatcgttatggtggacctgccgcattacccattgctgaacgcttatttaccgtttcaactcgcaccgcggtggccgccctgcatcag…
AUG81080.1	atgaccgccccgcgcagtaccccagtagcaaccaccggtttgccattgttagatgctcaagaagcgctggcggcaactgcaggtcccgctttagttctgctcgaaagctggagtttaggtctggctgaagaattatcacgtcatgcgttgacacatccagtgcgtcaggtggtgattcgctgcgatggggcacttgctgtcattggtcctgtcctgcatcctggtgcaggagcctgcttgtcgtgcgtggagtaccaacgcctggccactttgggtggccgtgtcccgtggcagtctcgttcactcgagttttcaggcttgttaactccggcactgaccgcagcagccgaagcgttggctacagatctccttcgtaccaccgaaacagccgatggccat…
AUG81081.1	atgaagcgtttaaccgatcctactgctctgacgaatcctacagcattggcagcactggctgaacgtgatgctcctgtagaaccagcgaccccggcggagccagcgactttaactgctcctgaaaccccaacagcaccggatgctgtggatacattagccgattggcgtctgcgtccgggcgttgcatttactcctcttcgtaatggtttacatttacgtggtcgtcgtgctactgtaactctggaaggttcagccgcactgcctggcctgtggcgcttgcttgaacagccgttacgtacaggtgatacctcaccattgacttcgcaagctccacctggaagtccactccgtcgcgcgttaactcagttaattactcatttacatactcacgatttatta…
AUG81083.1	atgtctcatccggcccgcccaggaactgcagatcgtcctcgtctgatttcaccgttaccttcctcagggccgccggacagcggcccgctggattcgggctctttggatagcggctctttagattccggcgattatcgtattgttactgcaccgtatgcgctggtacgcgctactgttttacgtcatcctgcacaatccccgcctgcagctgccttccgtgcgcgtgttgcgcgcttaacaggagttacggtggcagccaccgcattattacctgctttgggcgatgcattgcatgactctcgtcctggtcatagtccggttttccaccgtgaggtggttttacctctgcgtcgtgctctccataatggtcgtgaagttcgccccgcactgctggcacgc…
WP_037914261.1	atggaaactatcggcccaggtacggcggtgcgtattactgaccacagtgctcaaccccgtgatttattacgcgcccttgatacgcccttacgtcgtttgcgtgacgcacaacagctgcccgtcgtacatcttcgtcgcggttggcttcacggcagtcatttacgtgtcctcgttcgtagttatccccatcgcccgccagctctggcagaatttaccgaacaggctcgtttggccgtcgcagcattaactgcccgtccaccggcagaggccgactatctgcgccgtgccgagcaactgggacgttgggagaaccgtcgtgaggatcctttaccactgcatccacatggcttggttgaaagtggcccggatgaaaatgcggaccgttttccgactgcttta…
WP_037914262.1	atgcccacctttgcagtttccgcaccagcagcacccccacgttcatgtcccggagccggcggctgggttgtcgccgattcagttatgctccgtattaatccgactcctgcacgtcgccttgcatcaccagaattgcgtacggcacttgcagcccttgccgaatcagagcagcgctgtgcccgcttggcagatgctgcatgtgatagcttgtatactacaattgcgcatgcggaaggggcggatcgtcatcgtttactgcatctgcgccgcgctattcataatgaccgcgatccgggtgcaggtccatggccagaaccgttaccggaaccggtgacaggttggcttgatgccgatggtcgccgtcgtttagctcgtacagcagtccgtgcgggccacgca…
WP_051951744.1	atgaacgcagaacaacgctggcattcgtggcatttgcatgtcccctcaagcgatccggcagttatcgacactgtgctcttggaatgtgttccggctgcccttcgtttagctggaccgtcagcggatggcactccgcgtccttggttttatttacgttattggcaatatggtcctcatctgcgtctgcgtgttgccgatttaccggatggtcgtgctgcggaagtcgctgcctcactcgcagaaagcttagctcgtgtagaggcagcattaccggctgaggggcgtctgacagcagcaggttatgcgcgtctcgccgcgcctttagccgcgttgggagaatatggcacctcattaccagccggcgaactgcttgcgccaggcgttcatcgtgcggaatat…
WP_037914266.1	atgctttggcgtcgttctgctggtcgtgtccctggtcgccgttatggatttgcactgcgtccagctccggttgcagaacctgcgttacgtgcgctcctggcttgggccgctgttccgccccctgatgcacaattagcacgtgttgcggaacgtatttcacgtacagtagtacttcaaggggttgcaggcttacgtgatggcgcctatcgtttatctgacggccgtttgactgctcatcgtttgggtccgggtttacctgcacgtttggaaccaggttttggtcgtccaaacggtcccgatacaggtattgcactccgtcatgccagcgtgctgtatgtacatagcgcggaccctggagcattagttgaagaatttggtcctgcggcaccggcgcttgcc…
WP_037914264.1	atgactgcccgtccagccgtatcgcctgcacaagcattagcctttagttatcgtcaaggccctggcaagcgtttattaggtgaacaacgcgcgattgatgatgcagcaccgactacagcacatcttccgccacccgaagcaactggctctacaggtactcctttacccggtgatttatatgatcttctcgctggcacagcatttcctgctccactgcgccatcctgccgatcctttgggagcagccttagcaacagcgttcggcctgcagcgccgtgagcctgatcatcaatttcctgatcatcgtggtacagcgtccggtcgtgcacgtcatccagttcatgctttgttgggtggacctggtattcgtcgttatcttgatccatatcgtcaagcactg…
WP_037914263.1	atgcgtgttcgccttcgtcccgatacacattatgctccagtaccacaaggcttatatgtcgcacaaggcggtcgtgattttgtattggcgggtccgccagctttgcatgaattagtcgatggtttattgggaccattaaccgctggcgccgatcttgacgaattaactgcagcgacaggcgaccctgcagcccgtccggttctggcccatgtgttaggtcaactgttgcagcaaggtgcacttctggatttagatgcattaaccgttccagccccagatccccgcacagcagcggaatatgcggatgtgctggcacatttagagtcgcgttcagcagatccttatcgtgattttgcagccttgcgtgcggcgacagtcactgtattgggtgcaggtacg…
WP_051951743.1	atgggacctcgtcgccgcccacgccttcgtcgtttacgccgtgctcgtcgtcctggcccgccaactggtacccgtaccgctttacgtccggcagcccgtcgcacgcgtggaacccgtgcaccaccacgtcgccctcgtgcagcaggtgcaccgccgccttggttagctggaaccgtagatgccttgcttctggatctcgctgcccgtgaaccagtacctggtgaagcaacagcagtcaccgccgatggacgtatttctcgtcatcgcgtagcgcgtgatcatggatgtacagtttgtggcgatcctgccccgccgcttttagcggacactgctccaccgccagctcgttctaccggaccgcgtccgactccagcggcagtgcctttacgtggaccagat…
WP_088248048.1	atgaactcggatttaaattggtggaccattcgtttctttcatcatggtgcgggtaaagatcgtctgatgcgcgatgcactgatgccagcccttgcgggccttcgcgcgggtggccaagtgcgtgcagcgtttcttcaacgtcactggttacgtggacctcatgttcaagtgaatgtacagaccacgcccgatgcgctgccaggtgtcacagaagcgttacgtactgccggtctggattggtgggccgcacatggtcccccggttgacctgaccgcagatgcgtatttgcgtcgttttacaagcgttgcgcaggccgaattagttactgaacctttactgccattggtacctggcggcactgtaactactggtcctctgcgtatgcgcgaagagatgttt…
WP_143342008.1	atgtcaaatccggtttctgtacagagcacgtggactctcagcccttatacaacgtggcgtgttgcaggactttcagcggacctgctggatgcacttttattcccgcgcactcttgcagcagcccgtcgtgcggaacgtctggaacgccaagcgcgtgaagatctgcgtcgtgtagccgaattattagaagctgaagtgccgttagcacaggatgatcaggtgcgtcgcgcgctgattaacgcccgtcgtcaggttcgcgcgggtggcccggtaaagacacgcgatgcccaggttcttgctagctgttggaatgcatcacgttgggctgaagttcaaggcgcaggcgaacgtctggaagcggcgggagcggcgcgcatggccgcggaacaagaactggaa…
WP_088248047.1	atgcttcgtggcgttcctgatcatcgtggtcgcgtacctggtccagctttagacggtgcaccgactccaccgggtcatgcagcacgtggtgcaggcggtgatgcggtaaccttattacctgcttccgcggcgtttcatgcgcaaagttcatactccccattacgtccaccgtccattccgccagtggctccacctgttacatccgaaccagcagggtggcgtctgccaccgggacatttaccggcacaaagtctggcaggtgcgttaacagggcgtcgttcttcacgtgccttcacgggtgcacctttaacaccggagttgttaggggaagttttacgtttgtcgcttggagcatccgctcctggacgtcgcacctatcctagcgctggcgggtttcat…
WP_088248044.1	atgacggcggccactcaattttatactacgacttatcaaaagcgtaccgcaccccgcggattatttacaccggcggccgcgcctttcacagcagcccgtgatgccgaagttattctgccggcccctgcaccccttccagaacgcgattgggcacaacttcatgcaccgaaagcgcgtccagctggtgcgttgactctggaacaaattgcatctgtggcgtttcatacgcttggcttaactcgttacgagccaaccgaacattatgcctttcatcgtcttgccccttcgcctcgctgtcgttatcctacagagctccactatgtcgcgttacgtcacccgcatcttccggccggcctctatcgttatcatcctgtgcgtcacacgcttcaaccggccgca…
WP_088248046.1	atgtatccgaaactgcgtaatgacgtttatttaacaccgctcggcacgaacgggctgacagtggcgattgatggagcagcacatcgtattcaagggcgccatctgtttactctgttggaacgtctgaccccgttattgaatggtcaacatcctcttagcggtattacagcacgtctggaccgtacgtcagcccaagtggtgcagggcctgattgaccaattgcatcgtattggtgcagttcgtgatgataccgaaaatcgtgcagtccctgtagatccacttgccttacagcattatccggcctcgcttgggtatcttgaacgttttacgccccatgcgcgccaggcattaaaccatgttttgacacgtcctgtgcgcattgttggcggtggatcagtt…
WP_088248045.1	atgacggcattacccacaaccgatttaggagcagctgttcgtggaggaggcttcaccttacttccgccaccagcgggagccgatcgtgatgcatggcgtgaacaagcgcgcaatgcgggtcatcctttacgccatcctgctcaagtggcacccttgccggccgcagcacgcttagtacaagcatgtgctgctctgcctggtgatcctgcgtgggcatggctcattgaggatgatcgtggtcaggtaactcgtgttccggcacaagcagcggcgcgtccagcaacaggatcagcacctcgtacatggattcccgatccacaacgtcctacagcacgtcaggcacttcctgctctggatccggcacgtctggttagtccattgggtcccgtgcttaacgtt…
WP_088248050.1	atgccagccccagtaacgtatcgtaacgccacccatgcttttattttagatgggcataatacagatgaatattttaaagtattgctcgaacagtttactcattccacgttgcaatctgcgcctttaccagcgcttccaccagtgtcatatcttaatgctttcccacgtcgtgcatgcggtgcatggcgtgttgatttgttaaccttaactgctgaatttattagctttggacctggcggtgctcgtccgctgaccgcacaacttcgtgcgcgtcctgaaggaactcctggctcggctcgcgttagtttaccggatttaggggccctgccacgtgattggcgtcctgtacgctggccggcgttacgtttaccaactgaaacagtcccggtttctttattg…
WP_012241677.1	atgtcggaaatttcattgatcgaccgtttagctccgcttattgatgaacgttgcggaattattcgtcgtgtacgtcgttttatctttccgcctggttttgaaggccaaatgcacggtttcacggcgtttctgggccgtccggccgcgctccatcccggcccatcgagtgtaggctcgaaactgggctctttaaccggtagtggcaccgctgttgatgaaaccacggcccaaattcgtgcggtatgcgaagcactggaacgttattgcggtgtcatgtatccgactgaaggcgtactgcgtgcgacgccgcgtagtctgggtgatcgcgcactcgatccggcacgtttgcctcgttgtagcgctcgtgaacgtgcacgtgcacctagtgcatttcgttta…
WP_012241678.1	atgattcgctcacgtagtccagaagaaagcccggccagtgaacgtgctgcgggtgcacctgctgtgcatgtatttcgtgatggtaaattgggagcacgttgcgcagaattactcaccggcgcaggagcacgtgtaactacatcagctttggatgcaggcgctcctggagcattgccggatgcggttattgtattagctacggatcgtccacgtccagccgcagcccatgccttagatgccgcagcttttgccgcgcgtgtagcttggacctcgggtactttgcttgcccacgaattacgcattggtccgtcaatcgtacctggtcgtactccttgttttgcgtgtttctcacgtcgtgtacgctcagttgcgttagacctggaagctcatgatgcgtta…
WP_012241679.1	atgtcgcccagtgatgacgcgtatgaggcacgtgatttaagccgctttgcggaactttattgggaattacgttgtccggaacgtccacgttttgttgaagatctgctgcgtgttactctcccaggtggtgccctgcatgttttgggtggcgaagcacagatcattcagggtgctagcctgccgtgggtaatggaaaatcttgtccctcttttggatggtactcgtactgttggagatgtcgaagcggcgtttccaggtgtagttgcatctgatttgcgtgacgctattcatctgatgcatatgcatggtatgcttgaagaaggagagggtgctgcggccgatgaagccgaagagcctcgtcgtgcccaacgtgccttcttttcacgttatcttcgtcgt…
WP_080599218.1	atgtcactggccgatcatcgtattagtagcacgttagccgcagctactcaaccgttacgtggggttgcagaattagttgtagcaagtcgctaccctgaaacccgtccatctccagagcctgctcttccagcaccatcacccttgccgggtgatgccgaacgtgctttatccctgccagcgccacgtgctttggaacctgttcaacgttctctcgcaagcgtaattgcagctcgtcgctcgggacgtcttgcagctggagcgttggatgccgcaactttgggtactctgcttgccgcagcggcggcccgtccagcaggcttagcagatgccactttagatccgctgctgtttccagtggttttcgatgtggatggcgttccacctggtgctcatcgttac…
WP_012241681.1	atgtcacgtggccttcaaatcgcaccctggggagcacttcgtattgcaggcatgccagcagatgctctggccggtctgcgtctgcgcgaatcaccggccgtagaacgtgaacttgcagtagctgaattggaacttgcagctgcgcgcgaggatgctgcagcacgtatgtttgatgtagtgcgtggttgtgaagatgaagcactccgtcgcgcagccctggaagtaaagcgtcgcctgtttaacggtaaagctgtagcggcaggtgcactcgaaggcgcacgtaccgccccgcctgaaggggcacgcgcagcattagcactcgttgatgcgcgtgcggcacgctgtgcggcgctggaagaacgctatgaagccacctttgcggccgaatggattgcagca…
WP_012241682.1	atgtcatggatttatcgtaaactgttccacgatcgtggactggaaggcgaaggtactgatgcgcttttgttagggctggtagatccgttagtgagcgaattagaacaacgtggtgcaattgatcgtttcttcttcttgcgttatgccgagggtggagatcacttacgtttacgcgtccgcgttgcacctggtcgtgatccagtggatgtagcagcacgtgtagatgcggccgctgcatgctgtgcagcagtttctcgtgcagaagcggcggtgtacgaacctgaactggagaaacatggtggaccagcaggaatggaaattgccgaacgtcaattctttgctagctcacgttttgctcttggttgtattcgtaaaaccgcaggacgtcctcgtgcacgt…
WP_012241684.1	atgagtatcattgtctttgtaggtcctaccttgtctctcgaagcagcacgtgctgaactggatgcactgtacttgccgccggttagccagggtgatgtctaccgtgcatgtgcgaaacgtccgagcgccatcgcaattattgacggatactttgagcgcgttccggcggtttggcacaaagaaattctctttgcgatggcacaaggcattcatgtgtttggcagcagtagtatgggtgcacttcgtgccgccgaattaagcgccttcggtatggaaggagttggtgctattttcgaagcctatcgtgatggcctcattgaagatgatgatgaagttgcagttgttcatggaccggccgatagcgggtttcgtgctggttccgaagccatggtgaatatt…
WP_012241683.1	atggaaacacaaacgaaattgccgcctatgcctggcttgagcgggccagaaaagaaacgttttatgaacgggacccaccgcacagccagtccagaagaaactctggaccgcattaaaggcttcatgccggctatgggtattacccgtatcgcgaatgttactggtcttgatgcgattggtattccggttgtcgttgtttgtcgtcctaatagtcgtagcctttctgtaagccaaggcaaggggttgacgctggcagccgccaaagttagcggcttgatggaaagcattgaagcatatcacggcgaaaacattgttcgtccgttgttgctgggtagtagtcgtgaacttcgccgctcccacgcaattgcggatgtgagcgccttaccgcgcacaagcagt…
REJ68229.1	atgtctcttcctgcattggtcccgcgcttttccaaaggaacccaacgtttgtgttgtccacaagaaaccttagagcgcatcgaaccacactggcgccgttgtggtatcactcgccttgcagatctgacacagctggacacactgggcatcccgacatattcggcggtgcgtccaggtggtcagcttcgtcagtctagcatgggcaaaggcctgtcaaccgcggcggcgaaagcaagcgcattaatggaaggtatcgaggtttaccatgcagaaaccccagagcctgaagatctgcatgatgcatcccgcgatgaactgggcgcgcgcggctatcgcaccttttcagcggccgaattaccgggacaccttgatgggagtggtggcagccgttcaaattat…
REJ68230.1	atgtatgacgccactactagctttgcgtatgatccggatcgtcctgccagtgtgttcattggtccttctttatcgaaagcagatgcccgcgatattttggatgcaaacttttatccgccggcccgtatgggcgatatttaccgtctgcttggtgcgggcgttgagctgatcgtcttaattgacggggtgttccaccagcaccttgccgtatggcaacgtgaattactggaagcgctcgagatgggcgttaccattgttggtgccagttccatgggcgcgctccgcgcggcggaactctatccacatggcatgattggccatggtcagattttcgaatggtaccgtgaaggcgtgatcgacggcgacgatgaagtagcgttattgcatattgatgaatca…
REJ68228.1	atggtggtaggtcctttacgtaatgtgttccagttaaatgcattgggcccggcacctaaagcgctggcagattgccgcgcgcatcttcagcagaatccggacgatcttgaagccgttgcactgctgtgccagttattagaccgccagggcgatcgtgaacaggcgattcaccaaatggaagcagccgcgggtctggtgctgacagacccggaagattacttaacacttgcagagactgcagagtccttaggcgaattcacgcgctcccgtgaattagcccagcgcggattgtgccttgatagtcgtcacgcaggccttcgcaatcacctggcttcgtcatgcatcgatctgggccactttgatgaagccctgcgccatctgcgtgccgttttaaatcac…
REJ98808.1	atgcgtattgtcattaatgaagaaaaccgtcagctggcggcaggtacaaccgtggcgcgcttactggaatcactggatctggaaccgaaacacgtggcggtggaactgaacttagatttggtcccacgcggagaacatgccgaacgcgttctggcggaaggtgatgtactggaaatcgtgacccttgtgggcggtggctgaggctccttcatctgacaacgtgcaaccgctatcgccatcgattgattcagcggacggtgttgtcgtcatagtttgggcatgtttcccttgtaggtgtgaccg
REJ76522.1	atgattccgccagagtttgaacgttaccagaagcaagttctgttcgcgggcattggagaagagggccaacgccgcatcacccagtcccgcgcccttcttatcggctgcggcgccctgggttcagtgatcgcagatcaaattgtacgtgcgggcgtgggctttattcgtttagtcgatcgcgactttgtcgagctgtcgaaccttcagcgccaggtcctctacgatgaacaagatgttgctgatcaactgccaaaggcggttgcggccgaacgtaaattgcgccgcattaactctgccattgaaatcgagtcggtcgttgcagatgtgaatcatacgaatatcctcgaactggctgacggagttgacgtaattctggatgggacggataactttgaggtc…
REJ68227.1	atgcgcgtacgtttagctaatagcgaggatctgggccagggtgatctgatgaatgatgatgatcgtggcctgggcctgcatccgggcgataaacactatcgcgcgtacgttgggcacccgtcacgctatgatgtactgaccgggcagcaatttgggttattgacgagctatggcttacgcgaacatcaccgcgtctgtgacattggttgtggcagcctgcgcctgggtcgcgttctcatgccattcctgcttccaggcaactattttggcattgaaccgaatgaatggttgatccaggaaggcgttgaaaaggagtgcggcgaagatctcgtacgtatcaaacgccctgttttctaccatggcgaggactttcaagtttcacgttttggtgtgactttc…
REJ68226.1	atgtcattagtcgctcaatatcgtaccgggacacagcgcttggtttgtccggaacgtactctgcgccgtatctcgccgcatctggaagcgatcggaattacacgttgtgccgatgtgacgcgccttgataccgatatgggagtgccaacctattgtgcaattcgcccgggcgcccgttggctgcaggtttcaaacggcaaaggcatttcggtggcggcggccaaagcgtctgctttaatggaagcgattgaagttcaccatgcggagagtcctgccgaagagcgtctctgccgtgcgtctcgtaatgaaatgatcgatgcgggccgccgtattctggagccgatgcgtgccgacggcttccgcgccggcttctatactcacgactttcgtattcagtgg…
WP_162244083.1	atgattcgtgaaaacaccttatcttactctgattttgccccgctccgcagcacggaattagtcgattttgtgacagaatcacatctgcatctggaaagcttccaacgcatgaaagatgaggtggttgccgcccttgaggtggattttcacgaaacaaaagatcctagtctgctgaacgtcaaacgtaaagtgtttaaccgtaagggcctgaaggaagaggaagcggtgaccgacgcgcttgaagaataccgtctggtgcgcgacttcattgaagaggatcgtgccgcaggtgaggcactgttccatgccactgaggcctctcatcgccagcatttatggacactgttcaaagagaagccggtcgtcaccaacccgctgccgcttgtgaaccatcaaatg…
WP_056533125.1	atgaagtcgctcaacgacctcacggaaattcgcctcttcttcttcggctcagaagaacagaaagcgaaagtgtacgtcgattgggtcatcccgtatttcatggaaatcggtgttccctttcatgcggaacgtgattggtttggtggtccaaactaccgcattgtgttggaaggtgacgtcaacttagaggatgtcaaatctcatttccgtagccattgcatgcgtgaacacggggagattgatgaaggtgagattttacgcaacctggccgcgtaccagaagaatacagccgtggtggcgggcatggaacgccgcgaacaccgcgatgtctcccatctgaaccatttggaagtggaagcaggcactatcccggaaagctatgttaagaaacgttttcac…
WP_056533128.1	atgttcctcaaaacacgtaccaatttcttccctagctttgatgagtcgtcggacgtattgcatatccagaagaacgacactcttcagaaagtgcgtatggagaaaggcttatacgaagagttcttgggcatcctgggagaattcaatggcggctcgagcgcggatttggacgggaagagcacggattataagcgtgtgcttaaattttgcctgcatcaaggtctgctggatcaacctctgcacgataacgaaccgttcctcttacgctacgtagagaacgcgtacgacgattatcgcaccgtatgggataagattgttagcacccctgttgacgtgattgatgctccgccgagtattctgggtttactgaacgaaaacgacctgcagaccggtgaaggg…
WP_056533131.1	atgaccgtcatgacggaaaccggattgccgattatggaccgtaacagccacttgtttgttgggccgtggaagaaggaacgtggtcatgcgtgttttacctgctttacgagctatctgacttcaaacggcagtaacttagccagcatcttagaccaggaactgcgcggtcccggcgaacgcgactgtggaaacgatctgcacggcctggatgtccacagctttattaatcgcgtcctggtaatcgataaacgcagctggagcgttacctggaagaaatttcgtaagaatccattttgtcctgaatgcggtgtggaatgggaagaagaacgtaaaactgagctccacctgactgatgaaccgcatttccgtgtgaaaagcggcaaagagatctctcagctg…
WP_056533134.1	atgcggacgcccccgctgccggtcgttgatccctttccatacttcactgaagaacgttatgaacgtaatcgctatgcctacagtatgcgccgcatgccgccgaccacggtattagaataccgtgacggggtcaatgtgccggcggaagtagccgaatggattcgtcgcaccttcgcgtatgccagctatgaccctttgagtccgtacccgttttcaaaatccgtcccgtctcctcgtggcatccatccttttgtgccagtgttttccgcgggcggtaaccgttacgtgtacgatgccggccgcgatcgcttcgcctttgtgggtcgcggcggacgtgaaaaccgtttctcactgtgcatcgatctgttccgcgtgtgcggagtttatggtgaatttggc…
WP_082529593.1	atgatgccaattcgcatccgtaattttcgttacccagctattatggaagttaatctggtgaattggcactcctatcacatctttattcacgatatgagcgaacacgatcgcttccttcaacaggtcgtgcgtggtatcgtcgatgatacccacgtgtctagcttcttctttatccgctactggcaaggtggtccacatattcgctttcgtttccaatctgaacacgccaacgatgtgatctccgagttgaaacatcgctgccgtgcgttctttcgtgactaccaaccgccgtttaccctggaacgcgaagccttctactcacgtcaactctttgacggcaccgccccagatgacgcagaactgtactgggtcgaggacggtagtattaaagaaattccc…
WP_056533140.1	atgaaatgggattttacgtttagtgaacgcgacactacccagcgctaccgtaactatcatcgctcatctagccacgcccctctgatgcagatgcgcaaagcaccgcgtcgtgaatacgaggttcgtgatttagactcaaatgggaaacgcgtaaagtggcatatggatccgggccgctttgaccaggccggcggcaaaacatttgctgacgtgatgaagaatcgccgtacctcttggaactttggtgaacgcgacgtcaccgaggaagaactgaaagagctgcttctgttcagcttcggcatcagcgaacctttagaacgtaaacgtacttacccgagcggcggccagttttattcgctggagatctatttactgccgacgattcgtagtgttgcgtct…
WP_056533143.1	atggagaatcaggttattcgccttaaggatgattatatgatcctgtccaacccacgtgatcgccgcgaggtaattgttttagataagaaagaagagaaaattattctgaaatttaatctgggaccgcagtttgagaaggttcagctggattttgaggctgtcttacgccacttcgtgagtctgcagtctctgtctggcagtattgaaggcaagctggcaatgaagctcctgcaaacgcacccacgtctgttcgatttagcgggctttacgagcccggcgttgaaagaggattacatccagtacgaatttggtcgcagcattcgtccggaaagcctctatgaaacgtatctggggccggaaggtaagaaaacttttattttatggggcatctctgagacg…
WP_006126649.1	atgaatctggtacgcgcatggaaagaccctgaatatcgtgcgacactgtctgaggccccagctaatccggcgggccttgttgaattggcagatgatcaactggacggtgtcgcaggtggcactacttgggcatgcgcaaccgtaaccttgacggttactgtttgttccccgacgggtacactgtgtggtagctgttcaatgggtacccgcggatgttgttaatagatagactagccgctggtaaacacaccatgaccccggctctccattgatgccacggcgattgttggagagccagcagcg
WP_006100521.1	atgtctaacctggacattatccgcgcctggaaagacgaagaatatcgcaactcgctctccgatgaacagcgcgcgcagctgccggagaatccggcgggtatgattgagctgtccgatgaagatatgggtgccattagtggcggatttgcggcgtctcgttcggtgtctcgtcaaggtggctgttcatgcagttgtggcggcaattgttgttccaaaccgcaaatccaaaacattgccgcgttactgtaagaaatactaggtaactacagggactccgacgttatgtacgttgctccgtcagag
WP_017747623.1	atgtcaaacattgatatcattcgcgcctggaaagacgaggaataccgtaactcgttgtctgaggaacagctgtcacagttgccagaaaatcccgcgggtatggtcgaactgtccgacaaggaaatggagacgtttatgggtggcggggatgttcatatcgctatgtcgtgttgtggcactaaagcgactaaccagtcaaagaaactgcctattcaggatagtagcattctggcagaagtgtcgtcattggaaaagggctaa
WP_043402004.1	atgaagaaagagtcgattgtccgtgcgtggaaagatccagcgtttcgtgcaagtctgtcagcggaagagcgtgccagcctgcctgaaagccctagcggtcgcgcattgaccgaattggacgaaagcgaattgctgggtgttacaggtggaaaagccgctttagaaccgtcgaccgggtgcacggatggcgttccgacttgcgggattgttccattttgtgaccttgaagttgcgtaa
WP_043693394.1	atgaataatgacatgaactttgcgagcaactcagttagtcgcgcggcgcagtggcgtacccaggcagataagaacaacccagccggtgccttattcgcaaatgagtttgccgaagcggatatcattggcgggaccgatatgctggttacggactgtgcaatgtgtaccggcagcattaagaataccatccatatttactgcgcttaa
WP_030242611.1	atgcaaccaacggcggaacaggtacgtgctttaaaagatgaggattttcgtctgactttggggcaaggtcaccaagtgcatcccgcaggtgaaccggcggatgaagtttatgttactggtgcggtgcaggcgtcgacgtgtggcggctggtcgtcttgtggctcggtgtgtagcttttaa
WP_069969409.1	atgtttaacctggatattatccgcgcctggaaagatgagaactaccgcgatagtctcaccgaggcgcagcgttctcaattaccggaaaacccggcaggattgattgagttgaccgacgaagatatgagctcggtatcgggcggttgctgttgcggaagcagcgcgtgctcgagcttagtacatcatatgggagtggaagagagttccacactggcctaa
WP_046714561.1	atgtcaaacaaaccaacgcatgtagatgtggagctcaacgatgcgcagctcgatcaagtagtgggcggtcaggaagttttatcgctccagatgatggatgtgggtcaggcagaagttcctaactgtgtgtcatcggtgtcttgcaatagttctgcaagctgcgaatcgagcgcaagcgccgtcgtaagcgccgccacgtaa
WP_100910529.1	atgtctcgcttcgatgtacttagcttacaaagcttaaagaaacataagaacaacgataaaccgattggctcgaacgtgagcgtaaactgcaagacccagtccggcttgagcctgttcttctgcgtttcgccgaaataa
WP_018601025.1	atgtcagagaaaattctgaatatgagcggcgactttgattttgaatttaatgcttaccaagccccggccaatactggcgaaatcctggctaccacgatggagtgcaacacctttggcacctgtaccaacattgggtgtagcacaattggttgctgactagaagcccggcagagttagttcgaacctaatgccacaaatgagacaggacgccaatgggtaccggacattaggtcgagctcagttcggtaacggagagaccctgcggcgtacttaattatgcatatgaaacgcgcccaagtgacg
WP_050432091.1	atgcaccaccaccaccaccacgcaatgaagaatcagtttggtgacgtccgcggtgatatgacggaaattttggatcaggcacgcaaagatgctgcgttttctgaggaactgttaacgaacggtatgcctatggcgaaggaagaagatgagagcgacggggcaacggtgcgcaaatgtatgctgttgacaattatttaa
SCE51647.1	atgcaccaccaccaccaccacgcaatgatcgataatacaatgactgtggatgtcgacgaattacagactctggaaggcgaagaatcggtggccttggcgggctgtacccgcacttgcacctggacgtgttctattacctcgatcgagcaacagtaa
WP_157849740.1	atgcaccaccaccaccaccacgcaatggagaataccgtagatttcgaaaccgatctggcagcactgcaaaatctgcctgagacggaaagcgtggaactgaccggccatggcaacggatgccagtatacctgcctgattctcacttgtttgttattcaccgtttcgtga
WP_110429224.1	atgcaaaaccaaaagttcaagactctgacgaacgaacaggcgacacaggtgaccggcggttgcctctggcctgaagcacgtcccgtccagatcgtgccgccgcgtgaaactatcaccccggatccgcacaagaataaattgccggttgttattacgctggccctcggcgaggacggtggagattggaaaccatttatttaagatgaaggcgaccctaggtagcaaccgccggcttcggcggtaaggtatcactcaggaagcagacacagaaagacacggtctagcagatcgtttatcggctag
Non-annoted_15	atgtctcagaatgaacaaacccgcctgattggccgcatggtcgcgatcgaagttagtatgtctgaagatggtggcaacgaagtgagttttgcagcagcttcaacattcgtgcgtactcaaccgttcaacgaaattgaccgcaccgataatggtgatcaaattccataagatgggcagtggccggtagtcacacgtctaccgcggtgctcaatgaccgggactaaagaggcgaagattatggtgtgtgacccgttatgctcgagttcggtcagagcgtcattgcgagtagtcgattgctttctc
WP_124608906.1	atgggccccctgaccgtactgctgggttcacctttagatacagagaagaagtcaggcatcatccgcattgttacgccgaaaggcgatgtgatttcaattcaggcaaaagacgttatttcgtcatctaatgcggatgctggtggtgatttaaaacgttatgccattccgggcgatgctatcgtcacgatcgaggtaacgggctccgtacttcgtggccttgatgcgaccaccgataccgtaatgaaatgggttgacgacggcggtaccattagcaaatctcgcgacgacacctaagtagcgaag
WP_085032534.1	atgccgcgcaccgacgttgaacgcttcgtgaacgatcttgggaagaagggcagtctcctcgaggaccttaagccgcgcgccactgggttagcgagcattgtagccatcggcaaaagcctcaactataatattacgttggatgaagtgcagagctatattcgcctgaacagtcgtcaaaagagcccttctaagaagttagatgccattgccggtcgtaaacgtggctcgtcacgcgcggccttaacctcgctcgtgcagactaatgcattagctaataacgccactgatgtacccacttctttagtgcaggtagctgaaaagggtaccagttttgccgcggtggtgctgctggtcgtggtagttgtagtagtcgccacgtaa
WP_068645838.1	atgacgcatcaggccctgctgcagacccagattattaataaagcgtgggaagatccgagcttcaaagctcaacttctgtcggatcccaagcgcgcaattaaggaagccctgggtgttattatccctgagcatatcaaactgcagatggttgaagagactagcgatctgttttacctcgtactgccgagtaatccgtcggaaaacaacagcaagaacaacgtcagcaaaatcacctggtaagccgcacgcgcaaggtacatttggacagtattgaatggactctgatcaaccttcacaccgatc
WP_084052741.1	atgaagaaagcacacattaagacgattaatccccagaacttgcagcgcaccatcaagaccggcgggtgcggggaatgtcagacctcttgccagagtgcttgcaagacctcatgtactgtaggtaatcaggcgtgtcaaaacaattaatagaatcgaatgcgtagatcagccaggtgcaaaccaaaaattctaggttactagaagttttgcgacgttctaagtgttggacgaaatgattcgcgacccaggatgaggtcgccctaaaaaatagatttctgcaactctcctcgtgagcagtctggt
Non-annoted_10	atgcttaaagccatcaataaaagtgcaaaggaaggctacttcgaaaacgcgcacgcggcatgtacaaagtgcgatcctcaggatgtctgtaagttatgcgatgtccgtgattcctgtacccagtgtgactcggaatggtgctggcccctggtgaaagattgggtctaagtatcgaaagtacaggactagccttcctagcaaccgcgggctgggagtctgagacatcactcaagatatatgctcggtaacgtatgctctagccatctaactattccctatgtcttataggggcctacgttatct
AEY67467.1	atgttcgaactggagaacgaagaacaaatgctggagagtgataattgcttcctgatcgattcaatctttaagtgcatcttttgtgacggcggaagcggggactgggaacagtaagcctgtcgaaccataggattcgcgtcagcgcgcaggcttggatcgagatgaaatctccggagcctaagaccacgagcgtctggcgtcttggctaatccccctacatgttgttataaacaatcagtggaaactcagtgctagagggtggagtgaccttaaatcaaggacgatattaatcggaaggagtat
WP_016271601.1	atgggcaaacagattgcgaaactgggtatccgccccgaggacctgaaagacaaaatggttacctcggaacagctcgaaaagacgaaaggcggtaaagcagcgggcagcgaagaatgtgtttgctactgcggctgctatactgacgattcagcctttggggtagattttaactggtggagccgtgattgggattaagtgactcaaacaaagtacatcttgcccgcgtttcatatgaatcaagttagaagttatggagcataataacatgtggatggccagtggtcggttgctacacccctgccg
Non-annoted_23	atgaaaattgtgtttgaagggaataagaatcgtgttaacgcgatgagcaactgtgggtgcgcctgttacccgagtatcggcgcgattggcaataataaacctagccttcaggtggctcactaacaacgttgaaggtcccggattagactggctggatctatgccgtgacacccgttatactccattaccgtctgtgggtcacagcttgttgtggactggattgccattctctcagtgtattacgcaggccggcgcacgggtcccatataaacctgtcatagcttacctgactctacttggaaa
WP_084414564.1	atggaattcgtcaatcctaccggtcgcacagctggatccggagtacaaccgcgtgcatgcatgtgtagcactggatacgcgggttatcgcggtaatgatgatggttgcgttcactgtggttgcggctgtgggtcagatggtgcgtaccgcaccggaaaccgcgtgaatgcaactaccacatttcgttcaagtacgatgtaatgtggctaggcctttgcccacgcacctgatcggtcctcgtttgctttttaggaccggatgaactacagagcattgcaagaatctctacctgctttacaaagt
WP_115481724.1	atgttcgagaaagtgaacccgtacctgaaagatgaacttagtaaagaggcggtcgctcacaagtgcggctgccgttgtgtatctgaatctaaaactgtaggtaacgcgatcaatttgggaattagcatcaacggttgctacgtaacctgtcgtgggactgcgaaccgcaacgccaattatagcgccgcgaagaacgataagaagtattaagctggatcctattccagcgggatgttttatctaaacacgatgagaggagtattcgtcaggccacatggctttcttgttctggtcggatccatc
WP_002382821.1	atggaatctcgcctgctgtttcttcgcattaagaacaattacacccagagttttgtgtcgaactacattcattgctcgcagagtgcctatagccgttacgagagcggggcaaccatggtgccggtcgacattcttgtcaaattgtcacttctgtattcgaccagcgtggattatatcctgtgcctcacggataatccggaatgctacaccaaactcaattgtattaccattagcaaccgcaaatga
ALO12755.1	atgactgaatatgatattgacgcgttgcaagttctgccagaggaagtgcgtaccgaagatgctcgtggcgaagaacacgcagcggcgctgatcaccgcgtgtcgttggcttacatccggctgttaa
WP_014469909.1	atgaaagacgttctcgaattacagcagttgaacgaaggtactgaagtcgaagcctcgaaaggaaaaggcggcttgctgacgctgatcaccaccattgtggggtcgtctacgatctcaaacaattgttaactagaagcccggcagagttagttcgaacctaatgccacaaatgagacaggacgccaatgggtaccggacattaggtcgagctcagttcggtaacggagagaccctgcggcgtacttaattatgcatatgaaacgcgcccaagtgacgccaggcaagtctcagcaggttcccgtg
EOK06278.1	atgagcaaactcttgcgtgaacttaccgataaagaaatccaaaccagccttagcaacggtggctccacatgctcgatgtacaaagcgctgttaccgggacatatcgctgcctgcgcagcgtcagcctacttttacggcagtagtggttgtactgcgatgcgctacgtaagcgaatacattcgtaagaactgttga
WP_053828222.1	atgcgcgtgtttggttcacttttcttagagaagatgcagggaaacaaggtctgcggtaactggtcttgggaaccggcgaacccggaaattaaggatgtgtatgccagtggggcgaacaccaatacccgcatgtcgacgtacgaggcggagaaagataaccgttctgactccgataagccaaatgagggcatgttggctgtgtaagtcaaatagagtgctttgatatcagcatgtctagctttagaattcagtttagtgcgctgatctgagtcgagataaaatcaccagtacccaaaaccaggc
Non-annoted_31	atgacaatcccagatatcgtggacaccccagccgtggcaccgggtcgccgttccctgtatgatatcttggcgcaagaaatcgatggcgagctcgatggcccttatttgacgacctcgaccagtgtcgagactactgatgccgatccggtgatcgtatttagctaactggatcgaatgcagaatcatgcatcgtaccactgtgttcgtgtcatctaggacgggcgcaaaggatatataattcaattaagaataccttatattattgtacacctaccggtcaccagccaacaatgtgcggatggc
SOB49554.1	atgtcgaagctgctccgcaaacttaccgacgaggaaattgagaaagcagacgcgagcgccggttcctcatgctcatggtataaagcgatgctgcctggctatgtagccgcctgcaccgtagccctgagtcgtggcggaagctgtggctgtgccgagatgaaacgcgctcgctcgtatattgcgaaacattgttaa
ANC17028.1	atgaaaacactgaataaggaaaactcgcttttaaagaatctcgaagaaattgagctggaagaaattaatggcggtggatggcgtgaccatctccgctggggcgccgattttggccgtggcctggtgagcttcccgtacggctgtggcatgggtgatgcttacatcaaaggttcaacttacacgtcctcgggtggcggctaccttaaaggcagctatggctctcgctga
WP_200939673.1	atgaaccgtgtgctccagcttcagacactgcaggcaagtaatccagcgccagctgagtggtccaccgtcagtaatcattgtggaagtcaccaactggcctgactagaagcccggcagagttagttcgaacctaatgccacaaatgagacaggacgccaatgggtaccggacattaggtcgagctcagttcggtaacggagagaccctgcggcgtacttaattatgcatatgaaacgcgcccaagtgacgccaggcaagtctcagcaggttcccgtgttagctcgagggtaaacatacaagccg
WP_044199331.1	atgaatgaaaccattcaggatattcgctccaaagtacaagatctgctgaatcgcgcgcaagtggacgcgagctttcgccagtcaatgcagatgaaccccgcagcggctctgtgcacagccggggttcctaacgcagtggccctggtttcgcaagatgagattgccgattgcagctggacctgtctgtggacttgctcttggacatcataa
WP_202553435.1	atggccgccgggcatcgtcaaccgtttcgtaccccagatcgtcatcccagccgcccaaaagaaactgaaatgatggagcatgatatcgatgcgttacaggtactgccggaagatgtgcgcacggaagatgcacgcggtgaagaacatgcggcagcgttaattacggcatgtcgttggcataccagcgggtgttgaggctccttcatctgacaacgtgcaaccgctatcgccatcgattgattcagcggacggtgttgtcgtcatagtttgggcatgtttcccttgtaggtgtgaaatcactaa
Non-annoted_36	atgcatcatcatcatcaccatgcaatgcaccgtcgcggtccagcccgttgtcgtagtcccgcagtaagttatcccggaactggccataatgatggagatcctgcacgttcatcggatcgtactggttccccttgtgttcgttggacctgtggcgatctgaatcctcgtccgcctcgctgtgaacgtggcgcgttgccagattgtgcaacgggtccgtgtaacgaataaggctccttcatctgacaacgtgcaaccgctatcgccatcgattgattcagcggacggtgttgtcgtcatagtccg
WP_121868133.1	atggcgaaacatttattgctggagaaaatccatatctacgatcgtaaccatgataagcaaagcgggaccgaaaattcaaaatacagtctggaacgcggcttttggttggacacccatacttcgcagcccctggttcagaacccgcgtcgcccgctgcccagtaccaagaaacatgatgttgaacgtggtgaagatcttaagtaatctcgtatttctcttggagatcgaggaaatgtttcatgaccaagggaaaggtcgccctacgaaatagatttgcgttactgtctgcataaggagtccggt
WP_033306962.1	atgagtgttctcaccgaacgtgttaatgcgtcaagtgtactcgcggagctgccactccgcgcagatcgtgcgcaacaaatggatgagctggccccggtattagccacgcccgcgacggcagttgcatttgccgcaggagtcggcgttggtgttgcagtgactaatgcatttggcgcgggccttgcggcaggcggaagcaaacagccgtcttaactcctggtgacattcggtagccgtagtgcgacactgttagagttcagccccagctacaactttccgtgtatttgagtggcactgctgcgc
Non-annoted_39	atgcgtcacatccgcttatggcgcccttatcagccgaaacgcaaagagaacgtcatgaatgaggacgtgttaattgatctcggagcgatttcagagaaaaccaacggcacgatcggtcaggtcgccgagtcggaacagccgttatacgaagggtaaaatctccgagcgatttagcgtgacagccccagggaacccacaaaatgtgatcgcagtccatccgatcgtacacagaaaggaaggtccccatacaccgacgcacctgtttacacgtcgtatgcataaacgagccgcacgaaccagaga
WP_047454104.1	atgaagaaactgactaaactgaaatttgacaagaaagtgattaacgagctgacaaaagtagaacagagttctgtgaaaggcggcgcccttgaactggagcaagaggttggtgtgagcaaagacttcgacaccccgacctttaatgataaatgtttcgacggcggcagtaccacttttcgtaaagcatgcacctggtgtggtttcttccactcgacaaagtggtga
WP_063750158.1	atgcgcactgagattttggttcagcaggatacggatctggatttggacttgcgcattgcagaagtgtcagaacagactcaggaatttggtcaaggtacctatacgagtccgtcgtcttatgccattggtacacgctgtccgatttgttgctaactagaagcccggcagagttagttcgaacctaatgccacaaatgagacaggacgccaatgggtaccggacattaggtcgagctcagttcggtaacggagagaccctgcggcgtacttaattatgcatatgaaacgcgcccaagtgacgcca
WP_049659012.1	atgtcggataatagtacagctcgtgcatggaaagacccagaagatgcagcacgcgcagtcgcaccggcgcatccgagcggtgaggttgatcttggattatttgttggcggtttgtcagatgaagaaggcggcagcgaagcattgggtacaggcggctgttgtccgacctgggcaacaggtacccattgttaa
WP_074003146.1	atgcatcaccaccaccaccatgccatgtcgaatgaagatatcgttcgctcctggaaagatccggagacggctcgtaccgctccgggccacccagtgggtgaaccggacctgaccgctctgtccggtggtgaggaacagattaccgtatatgatatttgtacgacgaatcagaccggatgtgggacttgcggtagcttcagttttggctgttgttga
SBO92263.1	atgacccagactggagtatacactgatcctgtaactcaccgcccaattgaggcgggtcgccacggaacgaaccgtcagaaaccaagcccgactgccccgcctacgggtgatggccaggatgaaaatgctcctcgtggtaaaccagattcaacaactgattgggtgcaagactaagttacgacttactgggcctgatctcaccgctttagataccgcacactgggcaatacgaggtaaagccagtcacccagtgtcgatcaacagctaacgtaacggtaagaggctcacaaaatcgcactgtcg
Non-annoted_44	atgcaccaccaccaccaccacgcaatgaccaccgatatcgatgttctgcaaaccatgccaagcggcacacgcgagcatgggcgctggccgcaaacgccaacctgtactgtcagttgcaccacatcatgcatgccgcttacctgtgatagcacattctga
WP_101870836.1	atgttcattgcgaacgaaggtaagaagaacttggaagcgaaagccaacttcattgatccgcgcggtggttgcgggtgcgccacctcaagcgtgcgcagcatgacccgtgatagtgtatgcacgtgtgcttgtggctctagcggagttcttaactctgctaaaaccgccggcaagaacgtgtaagttggcgcccgacccccccattccatagtgagttcttcgtccgagccattgtatgccagatcgacagacagatagcggatccagtatatccctggaaactatagacgcacaggttggaat
WP_101870837.1	atgaaaatcgctaatgaaggtaagaagaaccttgagcccaaagcaaactacattgaaccgcgtggttgtggatgcaatccgggctcactgctgagctcggcccgtgactatggttgtgcgtgtggttgtaccaccagttccaatagctcatcggcgaagaatgtgggcgtgaatctgtaacttaagtgaagtcgcgcgtccaaacccagctctattttagtggtcatgggttctggtccccccgagccgcggaaccgattaggaccatgtacaacaatacttattagtcatcttttagacaca
WP_106184355.1	atgcgcaaacaaacccagaaggatcgtacactggcgtacaaaacggccaatctgattactaacgaagatctcctgaaaatcagcggcggcgccaaccctggctgcaatactacccgctacaccacgaaacagaccttcgatacccacggaaattgggatgtcggtgcggacattgaatgggattaagggctcgccacgttggctaatcctggtacattttgtaatcaatgttcagaagaaaatttgtgttagaaggacgagtcaccacgtaccaatagcaacaacgatcggtcggactattca
Non-annoted_46	atgaagcagtacaaccgcatcctggcgtataagaaatcgattgaactgagtctcgagcatctgttggaaatttcgggtggttcatcaaaagcgaccgtgaatcgtactcaaaagctgacgaacgtatacccgtccggcaacgattttgaatttgaccaggtctgggattaattgtggtggtgacgctcggattacacgggaaaggtgcttgtgtcccgacaggctaggatataatgctgaggcgttaccccaatcgttcagcgtgggatttgctacaacttctgagtgctacatgtacgagac
WP_124197249.1	atgatgagtgaacgtaactcaaaacgttacgaagcgccagaactgacggaatatggtacagtggaatcgattacacaacaggataaagtggggaccggcgatgaccagtggtctgatggcacaccactgaccggttctgttttctaaaatactttcttcctgcccagtagcggatgataatggttgttgccagccggtgtggaaggtaacagcaccggtgcgagcctaatgtgccgtctccaccaacacaaggctatccggtcgtataataggattccgcaatggggttagcaaatggcagcc
Non-annoted_48	atggcggataccacagagcaatcaaatgaatacatggccccggcgttagttgaagttggagaatttaatgaagatacgctgggcggttggggtaccgtgccagattggttctttaacatgaaatggtaaagtcgttgggcttatgcaccgtaaagtcctccgccggcctcccccctacaaaagatgataagctccggcaagcaatattgaacaacgcaaggatcggcgatataaacagagaaacggctgattactcttgttggtgtggtatcgctaaactgcgtcgcggagccttatggcata
Non-annoted_49	atggaccaggagaaaaccatcgagaaagtctcgtttgaggaaccggaaatctttaaagaaggcaatttagaggaactcactggcggcatgtcaggccgcatcccggacgggtttcatggcggccgtggcttctaagtcgccaagatgccttacctagatgcaatgacggacgtattcctctggcctcaacggttcctgctttcgctgggatccaagattggcagctgaaaccgcctttccaaagtgagtccttcgtctgtgactaactgtgccaaatcgtcttgcaaactcctgatccagttt
ERN40677.1	atgcagacgagtattgactcaaagaaacagtaccaagaaccgcgcattgtttgcgtcggcgatgccgtgaaaatgaccctgtccttcggtcagtcgctgatccgcgacgcgcgttggcgttttcctattgatccctcagcataactacgcatccctctaggccttacttaaccggatacagtgactttgacaggtttgtgggctacagcaatcacttgcatagctgcgtatggaggaagcaactcttgagtgttaatatgttgacccctgtattagggatgcgggtagtagatgtgggcagag
WP_015209840.1	atgaccacccttaacccgacaaagaaacagtatagccaaccggaaattattgaaattggggacgccgtgcgtacaacgctgggtcaccatcgttggggccgccgcgaacaccatcgccgctactattaccgctggcattaaacacccaggtcaagtacataaccctctcgtaggaggtgttccagatcaccataccaccatatcattcgagcatgacactatgtacgctgtccccattctggtagtcatcatccctatcacggtttcgagtgactggtgacggatatcccccacgaatgaaaa
WP_156319412.1	atgcagaacaagattctggaccttcagaaattcgagactcgtagtaaagtcggccacaagaaaagtctggtaagcatcgcatgtggcaacggctcgaccgtgagccttttcgcgtgtcctggccatccggcgaagtgactagaagcccggcagagttagttcgaacctaatgccacaaatgagacaggacgccaatgggtaccggacattaggtcgagctcagttcggtaacggagagaccctgcggcgtacttaattatgcatatgaaacgcgcccaagtgacgccaggcaagtctcagcag
EMF28541.1	atgcgcaccgaaattgtactgtctcaggacgcgcccgaactggatctggatttagatttgcgtgtctcagatctgccggaacaagccgaatcgtttggacaaggtacctacacgagcccgtctagttacgctattggcacacgttgcccggtttgctgctaaggctccttcatctgacaacgtgcaaccgctatcgccatcgattgattcagcggacggtgttgtcgtcatagtttgggcatgtttcccttgtaggtgtgaaatcacttagcttcgcgccgtagtcttaaaggaaaacctccg
Non-annoted_54	atgaagaaattccaaaagattagcgaaaccaaattcaaccagattcctgaggaccagttatcctcaatcacgggcggccgcctggcgatcaccctgtgcgatattcgcgacaccgaatacaccgacggcagccagcgtatggatgctgaagtagaccaagaatgaggctccttcatctgacaacgtgcaaccgctatcgccatcgattgattcagcggacggtgttgtcgtcatagtttgggcatgtttcccttgtaggtgtgaaatcacttagcttcgcgccgtagtcttaaaggaaaactg
WP_026528694.1	atgactattaaagacttttatgataaagctgcaggtgatgatgcgatgaagaagaagattgcggagatgaccaaagctggcaagtcactggaagattttatcgccgaattcggaattgaaggcactgtggatgatttgaaagcgtacgcggaaaccctgtcacaggaaggcaaactcgataaaagccagctggatgcggtggcgggcggaactacaccggtaacgaccattaccacagttggtgtagcggtaggcacttactcactggctgcgtgttgaggctccttcatctgacaacgtccg
SMD17762.1	atgcagagcgacgtcctggagctgcagacactgccggaaactgacaccgaacaactcaaccccgtaatgtgttgcgataccgattggacgtcaggtagctgcacagatccccctcgttgtaaggaataaggctccttcatctgacaacgtgcaaccgctatcgccatcgattgattcagcggacggtgttgtcgtcatagtttgggcatgtttcccttgtaggtgtgaaatcacttagcttcgcgccgtagtcttaaaggaaaacctatggactatgtttcgggtagcaccaggaatctgccg
AHH99304.1	atgctcgaattacaggccctgccagaaaccgaagttgaacctcttgggccggttatgtgctgcgacacagattggacatcaggacaatgtaccgacattggcccacgctgtcacgcctaa
WP_013733760.1	atggcgtcagttcctgcagaacatcgtacacgtttcgcacgtttggtggcagacgcctggagtgatccaaccctggcaaatcgttatcagttggatccagccgcggttcttgccgaatacggtattgtactgggtgcgggcgatgaaattccggatttaccgccagctcccggcgaaattgctgttgaagatctgtcgactaccgcaggtgcggcgatggcaacaattggaacagtgtcatgtccaggcgcgtgcgtgggtatgtccgcataaggctccttcatctgacaacgtgcaacctaa
WP_018824030.1	atggcgtctatcgccgatttcatgaatgctcagttgcttggccctattgagcaaggtatgacaaaaggaaatggcgtcccggtcatggccacacccgctgtggccgtacccgctagcgtcaaaatcacggcggccgttgtcgcattcaccgtaccagtggcggcttatgtggcgggacgtgctgtcaattgagcctctccgcttccgacccatttaattgccccacgcctgctgttgcgtacaggtcgtacgaccgaacactaaaagaacctttaattgttgtataaggtcttagtcccgttc
WP_091675007.1	atgtcaaacgtcgaggcattcgccaaccaaaacgcagatggtgtccttaatccacttcaagttacgtccgcggttgggcctgtgcttgccacacctgcatatgcaggctatgcagcaggcgcaggcgtggtattcacgttaggattgatttcagatgctgttgaggaccaccacgccgacgaagtgagtcctacaggccccgtgccctcgtatgggtccgtagacgagttacttggaatgcgtgtggcaagcattaattgatccggtcatattgccagttaatttcgttgggaccctagcctg
WP_107052797.1	atgtcagtggtggccgaattcgcgaatacgaacctggtagacgtccagcctggccgcatcggttccgatgcagcgccaactatgatgacacctcttgccaccgtggcaaccccggaagccgtcagtgccggtatcgcggtcacatgtgcgaccgcgatcgcgctgaatcaagtgacacacaatgtacagcacgggtgagcggccgaggcggctattccttgatgagttctgcgtttgtcacatagtgttcctgatcgtctgaccgattcaggttctagtctgtccctggaaacgatcgacgta
WP_001934596.1	atgaacaagaagcagacgatcgtaaagaagtcattaagtaagaaatactcgaacaagccattatcaatcgcgtattacaactcgaatgacaagaactacttcattaaagacagtgcgttggtcattagcgcaggtcgttgttccagtacgagctcatcttgctgttgttgctgtggcggctatggcgagtgaggcccgaacttaacggtgctggacacagccctctgggctatccgcggcaacggtcgccatccggtttccaataatacgtaaccaaatggcaaacgcgttacgtgatgtctg
WP_015137447.1	atgctcgccgagaaaacattgacagagaaaactatcgagatgcgcctcgtagacagcgaggacaagctggaacaagtattgttgagcgatcaggagcgcgcaacctgggagaagcttgccagtcagggcctcttagcccccatgggaaatcgttgtgcgtcctgtttcggctgtagccgttgcggtggttgtggtcgctgtttcggttgtgggcgttgctttggatgtggccgctgcttcgggtgcggtaagtgtggtgggtgctcgaagtgtggtggctgtggcgtggcgtcagcttcggcggtcacagaagaggacagcgacatgggtttcggctactga
WP_010770535.1	atggtttcgtcgagtaagaacaagagcaaaatccaagagactctcttcagtacgaataacttttcaagtttccgtaaacacggttttgacagcgttagtttcagtgcaaccagtatcagtttgtcaaagggtaactcgaatggcggcggtggtggaggaggcggcggcggcggatgttgttgctgttgctgttgttgttgcggaagcggaagcgctaccctcgaggagatcgggaaataactggtgctgctctatacgtatcgtagccctgcaaataacgtacgtaccgccttacagttgccg
WP_002519913.1	atgcaaatcacggtaaagactatcaaggaccatcgcgtacgcactgtgcaaactgcaatgagcagcgcgctcggaattgggtcgcaggtagatatgctggcgcctggcggatccaccagctcttcgtcaggatcttgttgctcgtgttccacgtgcgcagtggtggcacaaccgcaggattaacgccctcgcgcacaaggaattttcggccaataccgcatggattaagacgagagcctgcatcgttcagggaatggctgtgttgattaaccgggtgcgaatgagaagagctggccggcataa
KJS38424.1	atggctactaaaaccgccgcctcacgtcgtgacttagaagctcgcgtaatcgcaaatgcatggcgtgatccgaaatataagaaagcattgcttaaggatccgaaagcagtgttggaatctgaattgcgtaaaattgatccgaccattagtttaccggataccctgaaagtgcaggtccatgaagaagccgccgacacgttccatctggttttaccgcgcgatcctcgcgacgtcaaactttctgatgtgctctcggatgatcagctggaagccgtggcaccccagaccatcgctgtggttactaatggagtcggggtttgtgcggttgtgacggggcccgtaactattgcctacccgaccaatgtagtgacctgtgtggttgcctaa
KJS38423.1	atggctgcccctgcgcctgccagtcgccgtgatttggaagcccgtatcatcgcgaacgcctggcgtgatccgaaatataaagaagcgttgttgaaggatccgaaagcagtgttggaaagtgaactccgtaaaattgatccgacaatttcattaccggataccctgaaagtccaggtgcacgaagaggcagcagatacctttcacctcgtgctgcctcgcgatccgcgtgatgtgaaacttagtgacgtgcttagtgatgaccagctggaagccgttgccccacagacgatcgcggtggtggtagcggtggtgggcattggcgtagttgctggaaacacactgggcgtagttaataacgttggcgccggaaacgccgttgctgcaggtaacgtagctaca…
WP_090559617.1	atggaaaagcttaaattgaaaagcctgggtctgggcgcgaccgatattctgagccgtgcgcaaatgaagaatgtttggggcggtgcagattgcacggtaaccaacaccagctcgagcggcactactgtgacgaacatcacctggccaggcggttctggtgcgtcttgttcatatatgtcgtcatgggcaggcagctatgcatcgagtcaacaggggcagtgcggcggccacactacttatgattgcggctgcgatggctggggaaactaactagaagcccggcagagttagttcgaacctaat
EOS70402.1	atgagcaactttaaggactttgacctggatctgcgcaacgtggccagcggcggcaacgccgaaccgaatggaaccacgctggtatgtgtggcgtcaaagatgaccattaaacagaaatgtaacagtgttgaaacgccgacgaccggtatgactagcgcatgctgcaagaagaagaatgccgcagatgagccgcagtgtgtttga
WP_157607478.1	atgaaaaagcagctgagcaaactgaatctgaaaaccgataaggtagtgaacctgtcgaaagataactcccagggcgtggtaggcggccgtccccagtcaaacccgaacagcaaagtctattgtcttagcgatctgtgtacgtttaccggcgccaccttttcctgttga
WP_157607477.1	atgcatcaccatcatcatcacgcgatgaagaaacaattaagcaagctgcacttaaagaccgattctattgtggtgctgtccaagaacgatacactggcgatcaaaggcggcgccccagccgtgaaaaccctttcttgtcaagtagggcgttgttggccgaacggataactagaagcccggcagagttagttcgaacctaatgccacaaatgagacaggacgccaatgggtaccggacattaggtcgagctcagttcggtaacggagagaccctgcggcgtacttaattatgcatatgaaacgc
WP_025141519.1	atggaaaagaagaagaacagcaccgatcgcaagctgtcgttgaagaagaaggccatttctaacctgaatgacttagcgttggatcaagtccagggcggcaacaccttttgcctctgcacgaaagtgggtgatgcccatatcctgaaagaaccggaaacgacggtgattcacttttcatgtggcagttaa
WP_025141520.1	atgcaccatcaccaccatcatgcaatgaagaagaagaacctgactgaccgcaagttaagcctgaataagaaggccattagcaaccttgatgagtcaaacttggaccagatccagggcggcgcaacctttacatgctgcacagaagtcgtgatcaagacgaaagcaagtgaagaattagcggaagatacatctgttcactactcatgtggcaagtaa
WP_055914114.1	atgaagaagattaaactgtctctggataagctgacggtgggctcacttaccgaagcggaagaacgtaaaatcatgggtggtgaaaatgaaagcgcgggttcacagttagttcttaaccatgtatgtgtcgggtccacgagcccggccattacgacgaacatcattaatggctgtaccgtaacggtgccgcccaccatcagttgtaagacaggcattatgaatagctgcctgtga
WP_157255503.1	atgcatcaccatcaccatcacgcgatgaagaagaataaactgactctggaaaagttgacggttggctctcttacggaagcggaaggcaagaaagttatgggtgggaacagcagtggcagcaaccttctggtcaataccgtgtgcatctctgccggcattagcgttagctaaggctccttcatctgacaacgtgcaaccgctatcgccatcgattgattcagcggacggtgttgtcgtcatagtttgggcatgtttcccttgtaggtgtgaaatcacttagcttcgcgccgtagtcttaaaccg
WP_201777510.1	atggagatgagtgatttaatggcagaaggcctgacagtcgacgacttaaccattgaagaattaaatgatgtggccgcgggtggatgcgtatcttccgccagcagcgtgagcaccccggtgagcagcgtaggctctcttgcaagcgcctgcctgtgaggctccttcatctgacaacgtgcaaccgctatcgccatcgattgattcagcggacggtgttgtcgtcatagtttgggcatgtttcccttgtaggtgtgaaatcacttagcttcgcgccgtagtcttaaaggaaaacctatggactaa
WP_104531482.1	atggacgccaaaacccattatgaagccccggcgctgttcgaaattggtggattcagcgaaaagacacgctgggtcaatgttggttggttatacgatttcttcggcacttttggcggctaactagaagcccggcagagttagttcgaacctaatgccacaaatgagacaggacgccaatgggtaccggacattaggtcgagctcagttcggtaacggagagaccctgcggcgtacttaattatgcatatgaaacgcgcccaagtgacgccaggcaagtctcagcaggttcccgtgttagctcga
WP_157747279.1	atgactgccaccttagctgatctggaagatctgaatctcgccgacttagaagtatcagatttgttagaagttcatgccgttcgtgagtcagtggcgctgcctgaaacaggcgcttctgcgtccacgagtgcagtgtggcagtggcttggctactcttcctgcgcggcccagttgccacaatgaggctccttcatctgacaacgtgcaaccgctatcgccatcgattgattcagcggacggtgttgtcgtcatagtttgggcatgtttcccttgtaggtgtgaaatcacttagcttcgcgcccg
WP_109608672.1	atggaagctctcaatagcaagaagttcaagactctggaaaaggaagaactgaagaacgtgatgggcggccttcaacaaccgacgactcaatcaatctggacgtatggctacgatgaagttccgtcacactgggatgattctgtgtctgaagatgcgccaagtggcccaatctatacctgaggctccttcatctgacaacgtgcaaccgctatcgccatcgattgattcagcggacggtgttgtcgtcatagtttgggcatgtttcccttgtaggtgtgaaatcacttagcttcgcgccgtccg
WP_120258768.1	atgaagaaactgcgtaaattgagtttcactgaactgacaaagagcgaaatgaaacaggttaccggcggattcacggacccgcgcccgtattcgacgaccagcagcaccaccatcgtcggcatcacctttgttgatggtaaggaaaacaaacaggatcactacacggatgatgaaacgaccaatgactatcaaatggactatgcgtaaggctccttcatctgacaacgtgcaaccgctatcgccatcgattgattcagcggacggtgttgtcgtcatagtttgggcatgtttcccttgtagccg
WP_043622380.1	atggcggaaagtctgtacattctgggcgatgaggaccgtaagaaatttgcgcgtttgatcgcggcagcctggagcgctgatgaagttaaaacccgctatggtcgtgaaccgcgtcaaatgctggctgaatatggcattgcatatccggaaggcgtcgccaccccgcccttaccaccaaagcctgctggagaattttcgattgaagaattggaagtggcagctggtaccgaagcgccggcggatggctgtatgggttctgcgagtagcgtttccacgattggtggatgcgcgttcactgcggcgacgtttggttgcggtgcaagcgtggaataa; atgcctgaaaatccggaagatccaactttgagccctgaactccgtacgcgtctggcacgtttcg…
WP_043622386.1	atgcaccatcaccatcatcatgcaatgcctgaaaatccggaagatccaactttgagccctgaactccgtacgcgtctggcacgtttcgtagcgcaagcgtggtcagatgaatccttacgccgcgaatttgaacgtgatccacgcgccgccttagcagcagccggagtggattggcctcgtgaattacctcctcccggccttccggatcatccgggtcaagcgattgatctggaatcattggaatcatctgcgggcggagccttaggcaccattgggacagtctcatgtccaaccggctgttttagtggggcccaatccacttaa
WP_043622406.1	atgcaccaccaccatcatcatgcaatggctgaatccgtgtacgttttgggtgatgaggatcgccgtaaatttgcgcgtttagtggccgcagcatgggaagatgatgaactgcgtggacgttatgaagccgaaccacgtgcgcttctttcgcagtacggtattgcgtatccggaaggtgtaccgaccccacctctgccgccgaaaccagaaggtgaatttgatatcgccgacttggaatcggcggcggggagcacagttggtaccattagtacccaatcgtgtgtgcctatcacaattggttgcgacccggggatgtgcgcagaatcccttacttatccgccgggcggtgcgcagtga
WP_170847160.1	atggtgcgtttacatgcaaagggcatgatcatggcgaataatggcatttcagtgaaagcctggcgcaaaccaattgtgactgatctgggttctgtgagtgaactcacgaaaggtggtgcggggtcaggtaaagaccgtacgcagcgcggcggaaagccgggcccgattaatccgtaactagaagcccggcagagttagttcgaacctaatgccacaaatgagacaggacgccaatgggtaccggacattaggtcgagctcagttcggtaacggagagaccctgcggcgtacttaattatgcat
WP_080934127.1	atggaagaggtacaactggcctcgacggcagacttattggaattggagattgagacattcgagattgaggaactccggtacctcgatgctaacgtaccggcggcggtttcgacaagtagtaccacatccagcaccacgagttcttgctgttgtgtttaaatttctgcgcaaacccgggccggtttactgactttcggagtagagaagatttactgcacaaaccgtttacagcgcgccccgcgcttggctcccgaagaaggacctaccccacgcaaataaacagtggctcgctggcgctggcga
WP_127897176.1	atgttgaaccacactagccttactcgtcaatcccacagattcgacatcgtgcttgatagcccaagcatgccaagtgacgggatcgacttgctggtagaagagttaccggagactctgcacttcgctagcgactgcgcaagcaccggctcctcagtcagtactgccagtaccgctggctgtggatgtattgctactgcaagctgcattgggaccatgggatctgtaacttctagcggatcataataactgacgaaaagcccagcgaccaccaccgtttccaaaccttacaagggcaatatacat
WP_017740068.1	atgagcattgaaagtgcaaatgccttttaccagcgtatcacgacagacgaagccttccgcacccagttgcaaaacactgcaagtgaaggccgcacagccattattcaggcggcgggctacgatttcacaccggaagaatgggaagcggccactgccgacatcttggaagcatccgaggccaatactgaattgaacgatgcgcagttagaggcgattgcaggcggcattcttcctgtggcggcctatggtgtgatcctgccgcccaatctgcgctggccgaaaccgaagttgtaaggctccccg
WP_017740071.1	atgcatcatcaccatcaccatgcaatgagtaacccgaaccagactctggaagagcgtatcatcgcgaaagcaatgaacgacgaagcgtacaagcagcaattgatgagtaatccacgcctgatcattgaacaagaacttggccgttcatggccgcaagaggtggaaattgaagtcgtgcagcagaccaagaagaaggtctaccttgtcttgccgccaaacaccgatgagctgccgaaccaggagctttccgagcaacagctggaagccgtggcaggtggcgtgggtgcggaagcgcagaccacacctttctgcgcggtcgttatcttttcgatcgcagtgtgccgccgctga
WP_017740064.1	atgcaccaccaccaccatcatgcaatgcatgaagaactgaagcagattatttctcaagccatgaacaatcgctttgagttcgaacagaaattaatccaacgcgcgtgggaagatgaaaacttcaaacaggaattactgtcgaacccgaaggcggtgtacgcccgtgaatctggcgaagaactgccgaacgatctgaaaatcgaagtgattcaggaaaccggcaacaaagtgtacttaatgttgccgaacaaccccgcatccgccatcacgaatgaaggtgagctgtcggaagaagcccttgaagcggttgccggtggcaaatactgtgttcagcgtagtgcggcacacaacacggaaggttgttcctggttctcgagtgcctacactcgtagcgctaac…
WP_158071904.1	atggcacagaatgagattaataaagatgagcagtttgatattgaagttgaggaactggatacagttaacggcggcgttagtgtttcgagtctgctctcggcggcgtgcccagtgagctcgttcagctcaatttcgaatgcggccgcagaatga
Non-annoted_83	atgagtcacacccgtttagacagcattgcgcgcgaaattttggccctggaaaccgaaactttcgaggtttcggactacgccgatgttaccgaagccgttctggctggcagtactagctgcaccagcagtaccacttccagcactagttgcggcagctcatgttcctctactagttgctgcagttcatgctcctcagcggcctaaggctccttcatctgacaacgtgcaaccgctatcgccatcgattgattcagcggacggtgttgtcgtcatagtttgggcatgtttcccttgtaggtgccg
WP_159397763.1	atggatcatcaggaaacagtcacagagcaacacgatgtggtagaagcggaagtagaaattgaattcatcggtgcgcttgaggaagtcacgcgcggctggacaggccctaccgatgactggtgggatggcgattggacgccgtaactagaagcccggcagagttagttcgaacctaatgccacaaatgagacaggacgccaatgggtaccggacattaggtcgagctcagttcggtaacggagagaccctgcggcgtacttaattatgcatatgaaacgcgcccaagtgacgccaggcaagtct
WP_073704895.1	atggccatgcaagatagcccggtcattgatctgccggatttggatttcaatgatatggaagttatgtcagtacgtgaagctgttgccgtaccggaaaccggggcaacaagtggcagttcgtcgtgcacttcaacctcgtgctgtggatctagctcctgctgcagcagtggtagctgcggctgactagaagcccggcagagttagttcgaacctaatgccacaaatgagacaggacgccaatgggtaccggacattaggtcgagctcagttcggtaacggagagaccctgcggcgtacttaatt
OKI16193.1	atgaccgcctcgaaacctgtactgagcttggacgatttagctgtagagacgatcggtgtcgttcccgcggtcggtccggaagattttacccaagggcacggcctcacagaactcggtgcgagcagtgatgattgtgatcgcgccggtgagtgcgcatcttgtgaatgtgagtatggacgcatgtaaggctccttcatctgacaacgtgcaaccgctatcgccatcgattgattcagcggacggtgttgtcgtcatagtttgggcatgtttcccttgtaggtgtgaaatcacttagcttcgccg
WP_122195756.1	atgagcaaagactttgccgatttgagtgatctccccgttgatagtatcgatgtcctgccggccgatggcatcgaagcattagacatcgggcatggcatgactgaggtgtctgccagttgtggccatgagttcacgcgtccatgtggcagttgcggcgcacctcacgatggggaactggatgaattctaaggctccttcatctgacaacgtgcaaccgctatcgccatcgattgattcagcggacggtgttgtcgtcatagtttgggcatgtttcccttgtaggtgtgaaatcacttagctccg
WP_062337246.1	atggcagaaagcatctatgtgttaggggacgaggaccgtcagaaatttgcgcgtcttattgcagcagcgtggagtgatgaggacgtcaaaacccgctttgaagcagaaccccgcactgtcttagcagaatatggtgttgttattccagagggcattcctaccccgcccttgcctgcgcgtcctgaaggtgaattcagcgttgaagaactggaaatggctgcaggtgcgcaagcagaaggaacggcaggcactgcaggtacgttggggacgattggtggatgttttgggactgcaggcacctatggttctgcggcggccgccatgtaa
WP_062337248.1	atgcaccatcatcatcatcatgccatggccgaatcaatttatatcctgggtgatgaagatcgtgcgaaatttgcccgtttgatcgccgcagcatgggcggatgaggatgtgaaagcgcgctttgatcaggaaccacgcgagctcctggctgaatatggtgttgttattccggaaggggttcctacccctctgttaccggcgcgtccggaaggtgaattctcggttgaagatcttcaggtggcggcgggtgcacaagttgaaggatgcgtggggacagctggtaccctgggaacaattggtgggtgtgccggtaccgctggcacatacggctgtgcataa
WP_062337252.1	agtcatcatcaccaccaccatgctatgcctgaagatagtacacttccacccgagctgcgcacacgttttgctcgtttctccgccctggcctggtccgatgaaaccctgcgcgaagattttgaacaagatccgcgtgccgcgcttgcagccgcgggtatcgattggccaggtgatttgcccgttccgcctctccccgctcgtccagaaaatgcaattgatttagaaagtcttgaagcatcagcaggcgccgcgctgagtactattggcaccgtctcgtgtcccacgggttgtttcagccgtcaaaattcttaa
WP_062337266.1	atgcaccatcatcatcaccatgctatggctgaaagcatgtatgttctgggtgaagatgatcgcaagaaattggctcgtctcattgctgcggcgtggtctgatgcggaacttcaggctcgctacgccacagagcctcgtgtggtgttacgtgaatttgggattgtttacccggcgggagtaccgaccccaccgctgcctgcgaaacctgaaggtgaatttgaaattgccgatctggagtccgccgctggcgcggcaggcctgacgacaggtagtgttggcgaaccatgtgcgtcctgctatagccaaggtgcgacgtggattaccggtaatcactaa
WP_062337268.1	atgcatcaccatcatcaccatgcgatggcagagtatttgtatatcttcggcgatgaagatcgtaagaagtttgcccgtctcattgccgtgagctggtccgatggtgaattattagcccgctacgaagcggaaccgcgtgtggtgcttggggaatatggaatcgcttatcctgaaggactggcaacaccgcccctgcccgcacgtccgcgcggtgaattcgacatcaccgaaatggaatttgcggccggagcggaaaacggtgccctggctacaatctcaacggttggatgtattgcgctctgtcatagcgatcctcgctaa
WP_141711665.1	atggcctacgaagcgcctacgttggaagagattggttctgtacgtgaactgacgctggccgcatccggccgtggacgttcagatcaagtacaatggtttcgctatgataacgatccgggtggagtgttatcctaactagaagcccggcagagttagttcgaacctaatgccacaaatgagacaggacgccaatgggtaccggacattaggtcgagctcagttcggtaacggagagaccctgcggcgtacttaattatgcatatgaaacgcgcccaagtgacgccaggcaagtctcagcaggtt
WP_051284026.1	atgtcgttagatgacgcaaagaaaatgatcgagaagcttaaaaccgaaaagggtttgatggagaaagttaaagcggcagacaacgaaggaaagaagaaaattgccaaggacatggggctggcatttaccgctgacgagatgaaagaggcgattaaggcagatagcaaattaagcgatgaagatcttgacaccgttgctggtggagcatcagcgacttgggtaacagttggcgtgacctctgtaggtgcagccgcgacttgtggatggtaaggctccttcatctgacaacgtgcaaccgctccg
WP_027359228.1	atgcatcatcaccaccaccacgcgatgagcctggatcacgcaaagaaaatgctggaaaagctgaaaactgataaagacttgatggaaaaggtgaaagctgcggataatgagggtaagaagaagattgccgaggacatgggtctgaccttcaccgccgaagaaatgaaagaggcaattaaagccgactcgagtttaagtgatgaagatttggcaactgtagcgggtggtgcttccggtacgtgggtggcggtgggtgctggtgccgcgggcgcggcggccgcatgcggctggtgaggctccccg
AUG81084.1	atgattgaacccgcgccggcatttgaactggaagatctcgacttaggcgatctcaccgtgactagtatgcgcgataccattgctctgccagaaggcggcgctagcaatggtgggagttcgacttcgtgtggcagctcgtcctgcgcggtgccacagttgccaattcaccaatattaactagaagcccggcagagttagttcgaacctaatgccacaaatgagacaggacgccaatgggtaccggacattaggtcgagctcagttcggtaacggagagaccctgcggcgtacttaattatgcat
AUG81085.1	atgcaccaccaccaccaccacgccatgtcagaaaatacgaacggagcagaatttgagcttgaagagctcgatctgtcggacatttcagtaagtagtatgcgcgattcaagtgcattaccggaaggcggtgcgagctggggtagctgtagttgccagggttcttcctcgtgccaaccggtacagcagccgccgactctcccggtttaactagaagcccggcagagttagttcgaacctaatgccacaaatgagacaggacgccaatgggtaccggacattaggtcgagctcagttcggtaacgg
WP_037914258	atgtctattgattttggtgcattcgatgttaccgaactggaagttctggaagctggagatggagtggcgctgcccgatatgggcgcctcaattgtagtgatcgtcgcagcgaccccggacggtgaagagattctgggagaagcagacttgggagtcagtggcagcttaagcacctcttgttgctaaggctccttcatctgacaacgtgcaaccgctatcgccatcgattgattcagcggacggtgttgtcgtcatagtttgggcatgtttcccttgtaggtgtgaaatcacttagcttcgccg
WP_172417978.1	atgaacgaacagaataccaccgcgaccagcgaagtgatcgaattaaacgatttacatcttgaagatgtgtctgttgcggtggaagaagatgcgtacgctctgcctgaggcgggtgcgagtgccagtccgaaatacagctgtacggtggtgattaagcctaactaaggctccttcatctgacaacgtgcaaccgctatcgccatcgattgattcagcggacggtgttgtcgtcatagtttgggcatgtttcccttgtaggtgtgaaatcacttagcttcgcgccgtagtcttaaaggaaaaccg
WP_012241676.1	atgagcctgtctgctccctcgtcgcgcatgctgaccattcagaacaccgaatcgatgattgaaacccaaacgaccgcaggcgcaactgatgtggtggatacaaaagcgggcgtgcagcgtttagaactgactctcaagaagatctcagaaaagtccaacgaaaccctgcaagccatccctctgagcagcgcctgctgcagtggttgctttagcagcgtgagcagcatctcagtgtcctcgaacagtagcctcgatgggctggacgaagggcaactggagtcagttattcgcatgcacgataaagcgttagatgttatgggccaagatgcacttgtctccgccgcaattgccaagggtgtcgaacttggagccggcaccaaataa
REJ68231.1	atgtcaaatgaagaacaactgaccgcctttctggataaagtggagtccgacgccgcgctccaggaagaagtccgtaaagtcaagagcgtgtcggatcttgtagcgttaggtaaacagagcggatttagcttcgacgaagataccgcgaaaagctattttcaggagcaagcccaatccggtggcgatgttgaactgtctgaagatggccgtcgtcgcgttctgtcgggacgcggcctgtggttattgtgcctgcaagttcattcgcgcaccccgtggcgtggtgccgaacagggttggttgtcggtagtgaactggactccgttaacgggccctcgttaa
REJ68232.1	atgcaccatcatcaccatcacgcaatgtcgtcgaacgaacaggttgctgcgttctttgtaaagctcgagtcagatgaacaactgttggaacgtgttaagaacgtcaagagcgtcgatgagttggtggctctggcctcggaagcgggatttgaagtgacggaagatgaggtaaaatcgtattttgaaacggaactggcgccgtccgaagaaaatcaggaattgagcgaagaagagttggaaaaggtagctggtggcctgatctatgctgcggattcaggcaactttatttataaatctattcttggccgccgcggcggtggagatggaggaggccgcctgggtaaggcgtctaaacgctaa
Non-annoted_96	atgtccaatggtaccctgaactcggtggaaagcttgctgcaagagattgaatcaattgaagttatggaagtgtctgaatccatgatgttaagcgagactggcgcaacgtctggctcatcaagttcaggcagcacatcgtgttgtggttcgtgcagctgcgtgagctgcggtgcttgtacgtcatgtggtggttaactagaagcccggcagagttagttcgaacctaatgccacaaatgagacaggacgccaatgggtaccggacattaggtcgagctcagttcggtaacggagagaccctgcg
WP_181185673.1	atgcatcaccatcaccatcacgcgatgaacaatgtgttggccctgcaacagcttaataactcggctgaagtggaaccgcaagtagggccgactatcacgactattaccgtgattcccactatggtcatttcactgatttcaaattactgtgataaccatgccagctgactagaagcccggcagagttagttcgaacctaatgccacaaatgagacaggacgccaatgggtaccggacattaggtcgagctcagttcggtaacggagagaccctgcggcgtacttaattatgcatatgaaacgc
