# Supplementary material for: A scalable platform to discover antimicrobials of ribosomal origin
Source: Nat Commun. 2022 Oct 17;13:6135. doi: 10.1038/s41467-022-33890-w (PMC9576775; doi:10.1038/s41467-022-33890-w)
Supplement: Supplementary file 5 — Supplementary Data 2 [file 41467_2022_33890_MOESM5_ESM.zip]

Archive with 196 entries (195 files):
- Supplementary Data 2/
- __MACOSX/._Supplementary Data 2
- Supplementary Data 2/1.gb
- __MACOSX/Supplementary Data 2/._1.gb
- Supplementary Data 2/59.gb
- __MACOSX/Supplementary Data 2/._59.gb
- Supplementary Data 2/49.gb
- __MACOSX/Supplementary Data 2/._49.gb
- Supplementary Data 2/18.gb
- __MACOSX/Supplementary Data 2/._18.gb
- Supplementary Data 2/38.gb
- __MACOSX/Supplementary Data 2/._38.gb
- Supplementary Data 2/69.gb
- __MACOSX/Supplementary Data 2/._69.gb
- Supplementary Data 2/5.gb
- __MACOSX/Supplementary Data 2/._5.gb
- Supplementary Data 2/79.gb
- __MACOSX/Supplementary Data 2/._79.gb
- Supplementary Data 2/28.gb
- __MACOSX/Supplementary Data 2/._28.gb
- Supplementary Data 2/.DS_Store
- __MACOSX/Supplementary Data 2/._.DS_Store
- Supplementary Data 2/39.gb
- __MACOSX/Supplementary Data 2/._39.gb
- Supplementary Data 2/68.gb
- __MACOSX/Supplementary Data 2/._68.gb
- Supplementary Data 2/4.gb
- __MACOSX/Supplementary Data 2/._4.gb
- Supplementary Data 2/78.gb
- __MACOSX/Supplementary Data 2/._78.gb
- Supplementary Data 2/29.gb
- __MACOSX/Supplementary Data 2/._29.gb
- Supplementary Data 2/58.gb
- __MACOSX/Supplementary Data 2/._58.gb
- Supplementary Data 2/48.gb
- __MACOSX/Supplementary Data 2/._48.gb
- Supplementary Data 2/19.gb
- __MACOSX/Supplementary Data 2/._19.gb
- Supplementary Data 2/94.gb
- __MACOSX/Supplementary Data 2/._94.gb
- Supplementary Data 2/67.gb
- __MACOSX/Supplementary Data 2/._67.gb
- Supplementary Data 2/36.gb
- __MACOSX/Supplementary Data 2/._36.gb
- Supplementary Data 2/53.gb
- __MACOSX/Supplementary Data 2/._53.gb
- Supplementary Data 2/43.gb
- __MACOSX/Supplementary Data 2/._43.gb
- Supplementary Data 2/12.gb
- __MACOSX/Supplementary Data 2/._12.gb
- Supplementary Data 2/26.gb
- __MACOSX/Supplementary Data 2/._26.gb
- Supplementary Data 2/77.gb
- __MACOSX/Supplementary Data 2/._77.gb
- Supplementary Data 2/84.gb
- __MACOSX/Supplementary Data 2/._84.gb
- Supplementary Data 2/57.gb
- __MACOSX/Supplementary Data 2/._57.gb
- Supplementary Data 2/90.gb
- __MACOSX/Supplementary Data 2/._90.gb
- Supplementary Data 2/32.gb
- __MACOSX/Supplementary Data 2/._32.gb
- Supplementary Data 2/63.gb
- __MACOSX/Supplementary Data 2/._63.gb
- Supplementary Data 2/73.gb
- __MACOSX/Supplementary Data 2/._73.gb
- Supplementary Data 2/22.gb
- __MACOSX/Supplementary Data 2/._22.gb
- Supplementary Data 2/80.gb
- __MACOSX/Supplementary Data 2/._80.gb
- Supplementary Data 2/16.gb
- __MACOSX/Supplementary Data 2/._16.gb
- Supplementary Data 2/47.gb
- __MACOSX/Supplementary Data 2/._47.gb
- Supplementary Data 2/56.gb
- __MACOSX/Supplementary Data 2/._56.gb
- Supplementary Data 2/91.gb
- __MACOSX/Supplementary Data 2/._91.gb
- Supplementary Data 2/33.gb
- __MACOSX/Supplementary Data 2/._33.gb
- Supplementary Data 2/62.gb
- __MACOSX/Supplementary Data 2/._62.gb
- Supplementary Data 2/72.gb
- __MACOSX/Supplementary Data 2/._72.gb
- Supplementary Data 2/23.gb
- __MACOSX/Supplementary Data 2/._23.gb
- Supplementary Data 2/81.gb
- __MACOSX/Supplementary Data 2/._81.gb
- Supplementary Data 2/17.gb
- __MACOSX/Supplementary Data 2/._17.gb
- Supplementary Data 2/46.gb
- __MACOSX/Supplementary Data 2/._46.gb
- Supplementary Data 2/95.gb
- __MACOSX/Supplementary Data 2/._95.gb
- Supplementary Data 2/66.gb
- __MACOSX/Supplementary Data 2/._66.gb
- Supplementary Data 2/37.gb
- __MACOSX/Supplementary Data 2/._37.gb
- Supplementary Data 2/52.gb
- __MACOSX/Supplementary Data 2/._52.gb
- Supplementary Data 2/42.gb
- __MACOSX/Supplementary Data 2/._42.gb
- Supplementary Data 2/13.gb
- __MACOSX/Supplementary Data 2/._13.gb
- Supplementary Data 2/27.gb
- __MACOSX/Supplementary Data 2/._27.gb
- Supplementary Data 2/76.gb
- __MACOSX/Supplementary Data 2/._76.gb
- Supplementary Data 2/85.gb
- __MACOSX/Supplementary Data 2/._85.gb
- Supplementary Data 2/55.gb
- __MACOSX/Supplementary Data 2/._55.gb
- Supplementary Data 2/61.gb
- __MACOSX/Supplementary Data 2/._61.gb
- Supplementary Data 2/30.gb
- __MACOSX/Supplementary Data 2/._30.gb
- Supplementary Data 2/92.gb
- __MACOSX/Supplementary Data 2/._92.gb
- Supplementary Data 2/82.gb
- __MACOSX/Supplementary Data 2/._82.gb
- Supplementary Data 2/20.gb
- __MACOSX/Supplementary Data 2/._20.gb
- Supplementary Data 2/71.gb
- __MACOSX/Supplementary Data 2/._71.gb
- Supplementary Data 2/45.gb
- __MACOSX/Supplementary Data 2/._45.gb
- Supplementary Data 2/14.gb
- __MACOSX/Supplementary Data 2/._14.gb
- Supplementary Data 2/34.gb
- __MACOSX/Supplementary Data 2/._34.gb
- Supplementary Data 2/65.gb
- __MACOSX/Supplementary Data 2/._65.gb
- Supplementary Data 2/96.gb
- __MACOSX/Supplementary Data 2/._96.gb
- Supplementary Data 2/9.gb
- __MACOSX/Supplementary Data 2/._9.gb
- Supplementary Data 2/51.gb
- __MACOSX/Supplementary Data 2/._51.gb
- Supplementary Data 2/10.gb
- __MACOSX/Supplementary Data 2/._10.gb
- Supplementary Data 2/41.gb
- __MACOSX/Supplementary Data 2/._41.gb
- Supplementary Data 2/86.gb
- __MACOSX/Supplementary Data 2/._86.gb
- Supplementary Data 2/75.gb
- __MACOSX/Supplementary Data 2/._75.gb
- Supplementary Data 2/24.gb
- __MACOSX/Supplementary Data 2/._24.gb
- Supplementary Data 2/35.gb
- __MACOSX/Supplementary Data 2/._35.gb
- Supplementary Data 2/64.gb
- __MACOSX/Supplementary Data 2/._64.gb
- Supplementary Data 2/8.gb
- __MACOSX/Supplementary Data 2/._8.gb
- Supplementary Data 2/50.gb
- __MACOSX/Supplementary Data 2/._50.gb
- Supplementary Data 2/11.gb
- __MACOSX/Supplementary Data 2/._11.gb
- Supplementary Data 2/40.gb
- __MACOSX/Supplementary Data 2/._40.gb
- Supplementary Data 2/87.gb
- __MACOSX/Supplementary Data 2/._87.gb
- Supplementary Data 2/74.gb
- __MACOSX/Supplementary Data 2/._74.gb
- Supplementary Data 2/25.gb
- __MACOSX/Supplementary Data 2/._25.gb
- Supplementary Data 2/54.gb
- __MACOSX/Supplementary Data 2/._54.gb
- Supplementary Data 2/60.gb
- __MACOSX/Supplementary Data 2/._60.gb
- Supplementary Data 2/31.gb
- __MACOSX/Supplementary Data 2/._31.gb
- Supplementary Data 2/93.gb
- __MACOSX/Supplementary Data 2/._93.gb
- Supplementary Data 2/83.gb
- __MACOSX/Supplementary Data 2/._83.gb
- Supplementary Data 2/21.gb
- __MACOSX/Supplementary Data 2/._21.gb
- Supplementary Data 2/70.gb
- __MACOSX/Supplementary Data 2/._70.gb
- Supplementary Data 2/44.gb
- __MACOSX/Supplementary Data 2/._44.gb
- Supplementary Data 2/15.gb
- __MACOSX/Supplementary Data 2/._15.gb
- Supplementary Data 2/7.gb
- __MACOSX/Supplementary Data 2/._7.gb
- Supplementary Data 2/88.gb
- __MACOSX/Supplementary Data 2/._88.gb
- Supplementary Data 2/3.gb
- __MACOSX/Supplementary Data 2/._3.gb
- Supplementary Data 2/2.gb
- __MACOSX/Supplementary Data 2/._2.gb
- Supplementary Data 2/6.gb
- __MACOSX/Supplementary Data 2/._6.gb
- Supplementary Data 2/89.gb
- __MACOSX/Supplementary Data 2/._89.gb
