# Supplementary material for: A scalable platform to discover antimicrobials of ribosomal origin
Source: Nat Commun. 2022 Oct 17;13:6135. doi: 10.1038/s41467-022-33890-w (PMC9576775; doi:10.1038/s41467-022-33890-w)
Supplement: Supplementary file 5 — Supplementary Data 2 [file 41467_2022_33890_MOESM5_ESM.zip › Supplementary Data 2/59.gb]

LOCUS       Exported                9058 bp ds-DNA     circular SYN 28-DEC-2019
DEFINITION  synthetic circular DNA
ACCESSION   .
VERSION     .
KEYWORDS    pET28a CrtE B I T7 promtoer and terminator with spacers
SOURCE      synthetic DNA construct
  ORGANISM  synthetic DNA construct
REFERENCE   1  (bases 1 to 9058)
  AUTHORS   .
  TITLE     Direct Submission
  JOURNAL   Exported Saturday, Dec 28, 2019 from SnapGene 4.3.11
            https://www.snapgene.com
COMMENT     ORIGDB|GenBank
FEATURES             Location/Qualifiers
     source          1..9058
                     /organism="synthetic DNA construct"
                     /mol_type="other DNA"
     misc_feature    1..4
                     /label=Adapter ATGG
                     /label=Adapter\ATGG
                     /note="/vntifkey=21"
     promoter        5..21
                     /label=T7 promoter
                     /label=T7\promoter
                     /note="/vntifkey=30"
     operon          24..47
                     /label=lac operator
                     /label=lac\operator
                     /note="/vntifkey=103"
     misc_feature    86..388
                     /label=lin_prec_WP_018824030.1
     terminator      393..440
                     /label=T7 terminator
                     /label=T7\terminator
                     /note="/vntifkey=43"
     misc_feature    441..444
                     /label=Adapter CCCT
                     /label=Adapter\CCCT
                     /note="/vntifkey=21"
     promoter        445..461
                     /label=T7 Promoter
                     /label=T7\Promoter
                     /note="/vntifkey=30"
     operon          464..487
                     /label=lac operator
                     /label=lac\operator
                     /note="/vntifkey=103"
     misc_feature    502..2430
                     /label=lin_WP_050563923.1
     terminator      2435..2482
                     /label=T7 Terminator
                     /label=T7\Terminator
                     /note="/vntifkey=43"
     misc_feature    2483..2486
                     /label=Adapter GCTC
                     /label=Adapter\GCTC
                     /note="/vntifkey=21"
     promoter        2487..2543
                     /label=T7 Promoter
                     /label=T7\Promoter
                     /note="/vntifkey=30"
     misc_feature    2544..3305
                     /label=lin_WP_050563924.1
     terminator      3310..3357
                     /label=T7 Terminator
                     /label=T7\Terminator
                     /note="/vntifkey=43"
     misc_feature    3358..3361
                     /label=Adapter CGGT
                     /label=Adapter\CGGT
                     /note="/vntifkey=21"
     promoter        3362..3418
                     /label=T7 Promoter
                     /label=T7\Promoter
                     /note="/vntifkey=30"
     misc_feature    3419..3994
                     /label=lin_WP_018824032.1
     terminator      3999..4046
                     /label=T7 Terminator
                     /label=T7\Terminator
                     /note="/vntifkey=43"
     misc_feature    4047..4050
                     /label=Adapter AGCG
                     /label=Adapter\AGCG
                     /note="/vntifkey=21"
     misc_feature    4051..9058
                     /label=pET28a backbone
                     /label=pET28a\backbone
                     /note="/vntifkey=21"
ORIGIN
        1 atggtaatac gactcactat aggggaattg tgagcggata acaattccaa ggagatatac
       61 aatgcaccac caccaccacc acgcaatggc gtctatcgcc gatttcatga atgctcagtt
      121 gcttggccct attgagcaag gtatgacaaa aggaaatggc gtcccggtca tggccacacc
      181 cgctgtggcc gtacccgcta gcgtcaaaat cacggcggcc gttgtcgcat tcaccgtacc
      241 agtggcggct tatgtggcgg gacgtgctgt caattgagcc tctccgcttc cgacccattt
      301 aattgcccca cgcctgctgt tgcgtacagg tcgtacgacc gaacactaaa agaaccttta
      361 attgttgtat aaggtcttag tcccgttccg gtctagcata accccttggg gcctctaaac
      421 gggtcttgag gggttttttg cccttaatac gactcactat aggggaattg tgagcggata
      481 acaattccaa ggagatatac aatgctcacg catagtatct ttgacgaact gcgtcgtgtg
      541 tttctgaaaa tcttgcaggc actgacgagc accattttcc gtccggtgcc ggtttcacgc
      601 aatcgcgcga tggggttatc ggaacgcctc gcagcgctga ccactcttag ttcttcgctg
      661 gaatacttaa gtcagcgccg ccagatggag ccaggtggac tcaacgattg ggatattatg
      721 aaggaatccc ctgaggcaaa atcagtggct ttgcgtaagc tgacggatct tgtatcagga
      781 cgcaaaacta cgatcgcatt gcatgcggca cgtgcagccg tcgctgtcgg cctgttactg
      841 ccgggtaacg ctcgctggcg cggagctggc agtttattcc tttcaggcac cacgtcgctg
      901 ttaaatgcgc gccatcgcta cggcaccgat gggagcgatc aggtagcaac gttggttcag
      961 tctgctaccg gtttggcgcg ccttagccgc actcctcaga cccaggacgc attattatgg
     1021 tacgtcgcca tgcaggcgtc gctgtcatac gctgtatcag ggtgggtaaa gctggtaggg
     1081 gataaatggc gcaagggtga agcgttgccg ggcgttatgc gcacccgtac ttatggatcc
     1141 gccgcggctt accgtctgac gcagaaacat ccgaccgcgg caaaatacgt gcagcatggt
     1201 gttttagcgc tggaatgtct tttccctctc gtatatgcgg cgggtggtcg cctgacgcgt
     1261 cccttcctgg ctgccgcggg ttcctttcat gtagccaatg cctttgttat gggcttgggt
     1321 cgctttctga ccgcgtttac gagcatgcat cccatggtag cctacactac aactccggcc
     1381 tcacacccag ccgtcgctgg acgtgatgac cgtgcggtga aaacggccac cgtgctgctg
     1441 gcagctggca ttgctgtttc tgttgccttg gcaggccagc gccgttccgc tgttctggaa
     1501 ggttggccca cttcccgttc cgtcacgacg cgccatggga acgaactgca gtacgaaacg
     1561 ggcggttcag acgataccga cagccccgtt ttggtgtttt gcgctgggct ttcatcaacc
     1621 tcagaacatt tctcatggat tgcggaacag tttgtctatg attcagagca tgcggttgta
     1681 gcgtatgcgc gctcgggata cgctgggagc cgtcgccgca gcctggctcc ttttaaactg
     1741 agcgaatcgg tggatgatct ggaagatctt gtacgcactg tcgtcccgga aaatcgcaag
     1801 gctgtgttgg taggtcattc tctgggtggc gaattaattc gccgtgcctc agcccagtta
     1861 agcgatcgcg ttgtcgggct gatctactta gatccgagcc acccggccga gttgcaacgc
     1921 tctgaacgcc agtccctggg caccaaagat ttacgcgaca ctatcgccca tgccacacgt
     1981 taccttgcgt taggcacagg agtggttatg tcacgtccag aatgggtgga caaattgcca
     2041 acccgctacc gtgagcgtgt gtttgcccag tacacggaca gccgcctgtg gaaagccgcg
     2101 aagcgcgaat gggacgccgt tgaggaagat ttccgttctt ttgatggcga cctggaaccc
     2161 atgaaagttc cgggtttagt catcgcggcg caacaaacgg tcgatcagga tcctgaacaa
     2221 ttattgcttt ataatgaact ggtgaatgca cattgtgtct cagtgcaggg tggcctcaaa
     2281 gttattgagg acgcagatca cgactcactc ctgaccgacg cgcgtttcgc tcacaaagct
     2341 gccgggttga tggccgagtt tctggccgat ctgcctggcg gcggacgttc tagcgaccgc
     2401 atcgacgata ccgaggaagc gaagaagtaa cggtctagca taaccccttg gggcctctaa
     2461 acgggtcttg aggggttttt tggctctaat acgactcact ataggggaat tgtgagcgga
     2521 taacaattcc aaggagatat acaatgtctt ctattgtaga tgatatcggc tacggacgtc
     2581 agtttgctac gtggtatgac cgtcttttcc ctatgaacgc cgacgtcact gcgacggttg
     2641 gaaccctcgc gcgttttcac ccggatccag ccaccgggac tctggagttt ggcgtgggca
     2701 ccggtcgtat cgccattccg ttatcgggaa aggtcggtcc ggtgatcgga gtggacagtt
     2761 cgcgtgaaat gctggatatt cttgttgctg caccgcgttc gcgtgaggta actggtgttg
     2821 aaggtaatat tcgtgactac acggataccc gctcatacgg gctcgtttac gctgtttgtg
     2881 gcaccttaag tatgctgctg acttcggaag atcaacaggc cgtaatttgt cgcgcggccg
     2941 agcgtctgcg tccgggtggc cgtcttgtga ttgaaactgg gaatcgtccg gcggtcgagg
     3001 ccctgcatga aggcctgact cgtaccactc tgtttactcc atatcctgaa cctggtaccg
     3061 gattgcaaac tcatagtact ttactgagtg ggacggactt atggcaatgt tcgcacgttt
     3121 ggcatgaagc ggatgggagc acccgtgtgg gtaacgagtt aagccgcctg acaacgccca
     3181 tggaagttga tgcctacgcg cttgccgcaa acctgactcc cgaggcacat tacagtaatt
     3241 gggagctgtc cccgtacacc gaacaatacc ccatgtttct ggcgacatat ctgaagtcta
     3301 cgtgacggtc tagcataacc ccttggggcc tctaaacggg tcttgagggg ttttttgcgg
     3361 ttaatacgac tcactatagg ggaattgtga gcggataaca attccaagga gatatacaat
     3421 gctcctgaaa gatactttta ccggtcctgg ctcactggca cgtcttgttg gcgcggcggc
     3481 cttagtggca accgtagcgg cacaacaccc ccacccagcc tttaaccgtg ccgtcagcaa
     3541 ggacattttc tcgcaaattc cgaattggaa attctttgcg cccaatcccg cagttcatga
     3601 ttttcattat gtatatcgcg tactcgatca cgcgggtgaa acctcagagt gggctgaaat
     3661 tgagatgatc gagccacgca aactgcgtca agccttctgg ttcgcaacgc gccgtcccga
     3721 gaaagccgtg ttcgatttgt gcaccgccat tctgcagcag acggcgcgta gcggtgtcgc
     3781 tggcattcgt accaacagct catatcgtgt gttggctggg tttatccgcc gcatgatccg
     3841 tgatacacac tcacgcccgt cggaagtaaa aggctttcaa tttggagttg ttcgtgctgc
     3901 cggtcatgac actacggaaa cgccagagac gctgttcgtt agcccataca cccctttaga
     3961 tcccgaaagc cgcccacatc tgacccctaa ctaacggtct agcataaccc cttggggcct
     4021 ctaaacgggt cttgaggggt tttttgagcg ctgaaaggag gaactatatc cggattggcg
     4081 aatgggacgc gccctgtagc ggcgcattaa gcgcggcggg tgtggtggtt acgcgcagcg
     4141 tgaccgctac acttgccagc gccctagcgc ccgctccttt cgctttcttc ccttcctttc
     4201 tcgccacgtt cgccggcttt ccccgtcaag ctctaaatcg ggggctccct ttagggttcc
     4261 gatttagtgc tttacggcac ctcgacccca aaaaacttga ttagggtgat ggttcacgta
     4321 gtgggccatc gccctgatag acggtttttc gccctttgac gttggagtcc acgttcttta
     4381 atagtggact cttgttccaa actggaacaa cactcaaccc tatctcggtc tattcttttg
     4441 atttataagg gattttgccg atttcggcct attggttaaa aaatgagctg atttaacaaa
     4501 aatttaacgc gaattttaac aaaatattaa cgtttacaat ttcaggtggc acttttcggg
     4561 gaaatgtgcg cggaacccct atttgtttat ttttctaaat acattcaaat atgtatccgc
     4621 tcatgaatta attcttagaa aaactcatcg agcatcaaat gaaactgcaa tttattcata
     4681 tcaggattat caataccata tttttgaaaa agccgtttct gtaatgaagg agaaaactca
     4741 ccgaggcagt tccataggat ggcaagatcc tggtatcggt ctgcgattcc gactcgtcca
     4801 acatcaatac aacctattaa tttcccctcg tcaaaaataa ggttatcaag tgagaaatca
     4861 ccatgagtga cgactgaatc cggtgagaat ggcaaaagtt tatgcatttc tttccagact
     4921 tgttcaacag gccagccatt acgctcgtca tcaaaatcac tcgcatcaac caaaccgtta
     4981 ttcattcgtg attgcgcctg agcgagacga aatacgcgat cgctgttaaa aggacaatta
     5041 caaacaggaa tcgaatgcaa ccggcgcagg aacactgcca gcgcatcaac aatattttca
     5101 cctgaatcag gatattcttc taatacctgg aatgctgttt tcccggggat cgcagtggtg
     5161 agtaaccatg catcatcagg agtacggata aaatgcttga tggtcggaag aggcataaat
     5221 tccgtcagcc agtttagtct gaccatctca tctgtaacat cattggcaac gctacctttg
     5281 ccatgtttca gaaacaactc tggcgcatcg ggcttcccat acaatcgata gattgtcgca
     5341 cctgattgcc cgacattatc gcgagcccat ttatacccat ataaatcagc atccatgttg
     5401 gaatttaatc gcggcctaga gcaagacgtt tcccgttgaa tatggctcat aacacccctt
     5461 gtattactgt ttatgtaagc agacagtttt attgttcatg accaaaatcc cttaacgtga
     5521 gttttcgttc cactgagcgt cagaccccgt agaaaagatc aaaggatctt cttgagatcc
     5581 tttttttctg cgcgtaatct gctgcttgca aacaaaaaaa ccaccgctac cagcggtggt
     5641 ttgtttgccg gatcaagagc taccaactct ttttccgaag gtaactggct tcagcagagc
     5701 gcagatacca aatactgtcc ttctagtgta gccgtagtta ggccaccact tcaagaactc
     5761 tgtagcaccg cctacatacc tcgctctgct aatcctgtta ccagtggctg ctgccagtgg
     5821 cgataagtcg tgtcttaccg ggttggactc aagacgatag ttaccggata aggcgcagcg
     5881 gtcgggctga acggggggtt cgtgcacaca gcccagcttg gagcgaacga cctacaccga
     5941 actgagatac ctacagcgtg agctatgaga aagcgccacg cttcccgaag ggagaaaggc
     6001 ggacaggtat ccggtaagcg gcagggtcgg aacaggagag cgcacgaggg agcttccagg
     6061 gggaaacgcc tggtatcttt atagtcctgt cgggtttcgc cacctctgac ttgagcgtcg
     6121 atttttgtga tgctcgtcag gggggcggag cctatggaaa aacgccagca acgcggcctt
     6181 tttacggttc ctggcctttt gctggccttt tgctcacatg ttctttcctg cgttatcccc
     6241 tgattctgtg gataaccgta ttaccgcctt tgagtgagct gataccgctc gccgcagccg
     6301 aacgaccgag cgcagcgagt cagtgagcga ggaagcggaa gagcgcctga tgcggtattt
     6361 tctccttacg catctgtgcg gtatttcaca ccgcatatat ggtgcactct cagtacaatc
     6421 tgctctgatg ccgcatagtt aagccagtat acactccgct atcgctacgt gactgggtca
     6481 tggctgcgcc ccgacacccg ccaacacccg ctgacgcgcc ctgacgggct tgtctgctcc
     6541 cggcatccgc ttacagacaa gctgtgaccg tctccgggag ctgcatgtgt cagaggtttt
     6601 caccgtcatc accgaaacgc gcgaggcagc tgcggtaaag ctcatcagcg tggtcgtgaa
     6661 gcgattcaca gatgtctgcc tgttcatccg cgtccagctc gttgagtttc tccagaagcg
     6721 ttaatgtctg gcttctgata aagcgggcca tgttaagggc ggttttttcc tgtttggtca
     6781 ctgatgcctc cgtgtaaggg ggatttctgt tcatgggggt aatgataccg atgaaacgag
     6841 agaggatgct cacgatacgg gttactgatg atgaacatgc ccggttactg gaacgttgtg
     6901 agggtaaaca actggcggta tggatgcggc gggaccagag aaaaatcact cagggtcaat
     6961 gccagcgctt cgttaataca gatgtaggtg ttccacaggg tagccagcag catcctgcga
     7021 tgcagatccg gaacataatg gtgcagggcg ctgacttccg cgtttccaga ctttacgaaa
     7081 cacggaaacc gaagaccatt catgttgttg ctcaggtcgc agacgttttg cagcagcagt
     7141 cgcttcacgt tcgctcgcgt atcggtgatt cattctgcta accagtaagg caaccccgcc
     7201 agcctagccg ggtcctcaac gacaggagca cgatcatgcg cacccgtggg gccgccatgc
     7261 cggcgataat ggcctgcttc tcgccgaaac gtttggtggc gggaccagtg acgaaggctt
     7321 gagcgagggc gtgcaagatt ccgaataccg caagcgacag gccgatcatc gtcgcgctcc
     7381 agcgaaagcg gtcctcgccg aaaatgaccc agagcgctgc cggcacctgt cctacgagtt
     7441 gcatgataaa gaagacagtc ataagtgcgg cgacgatagt catgccccgc gcccaccgga
     7501 aggagctgac tgggttgaag gctctcaagg gcatcggtcg agatcccggt gcctaatgag
     7561 tgagctaact tacattaatt gcgttgcgct cactgcccgc tttccagtcg ggaaacctgt
     7621 cgtgccagct gcattaatga atcggccaac gcgcggggag aggcggtttg cgtattgggc
     7681 gccagggtgg tttttctttt caccagtgag acgggcaaca gctgattgcc cttcaccgcc
     7741 tggccctgag agagttgcag caagcggtcc acgctggttt gccccagcag gcgaaaatcc
     7801 tgtttgatgg tggttaacgg cgggatataa catgagctgt cttcggtatc gtcgtatccc
     7861 actaccgaga tatccgcacc aacgcgcagc ccggactcgg taatggcgcg cattgcgccc
     7921 agcgccatct gatcgttggc aaccagcatc gcagtgggaa cgatgccctc attcagcatt
     7981 tgcatggttt gttgaaaacc ggacatggca ctccagtcgc cttcccgttc cgctatcggc
     8041 tgaatttgat tgcgagtgag atatttatgc cagccagcca gacgcagacg cgccgagaca
     8101 gaacttaatg ggcccgctaa cagcgcgatt tgctggtgac ccaatgcgac cagatgctcc
     8161 acgcccagtc gcgtaccgtc ttcatgggag aaaataatac tgttgatggg tgtctggtca
     8221 gagacatcaa gaaataacgc cggaacatta gtgcaggcag cttccacagc aatggcatcc
     8281 tggtcatcca gcggatagtt aatgatcagc ccactgacgc gttgcgcgag aagattgtgc
     8341 accgccgctt tacaggcttc gacgccgctt cgttctacca tcgacaccac cacgctggca
     8401 cccagttgat cggcgcgaga tttaatcgcc gcgacaattt gcgacggcgc gtgcagggcc
     8461 agactggagg tggcaacgcc aatcagcaac gactgtttgc ccgccagttg ttgtgccacg
     8521 cggttgggaa tgtaattcag ctccgccatc gccgcttcca ctttttcccg cgttttcgca
     8581 gaaacgtggc tggcctggtt caccacgcgg gaaacggtct gataagagac accggcatac
     8641 tctgcgacat cgtataacgt tactggtttc acattcacca ccctgaattg actctcttcc
     8701 gggcgctatc atgccatacc gcgaaaggtt ttgcgccatt cgatggtgtc cgggatctcg
     8761 acgctctccc ttatgcgact cctgcattag gaagcagccc agtagtaggt tgaggccgtt
     8821 gagcaccgcc gccgcaagga atggtgcatg caaggagatg gcgcccaaca gtcccccggc
     8881 cacggggcct gccaccatac ccacgccgaa acaagcgctc atgagcccga agtggcgagc
     8941 ccgatcttcc ccatcggtga tgtcggcgat ataggcgcca gcaaccgcac ctgtggcgcc
     9001 ggtgatgccg gccacgatgc gtccggcgta gaggatcgag atctcgatcc cgcgaaat
//
