# Supplementary material for: A scalable platform to discover antimicrobials of ribosomal origin
Source: Nat Commun. 2022 Oct 17;13:6135. doi: 10.1038/s41467-022-33890-w (PMC9576775; doi:10.1038/s41467-022-33890-w)
Supplement: Supplementary file 5 — Supplementary Data 2 [file 41467_2022_33890_MOESM5_ESM.zip › Supplementary Data 2/49.gb]

LOCUS       pET28a\CrtE\B\I\T7\promtoer\and\terminator\with\spacers        8263 bp    DNA     circular     29-MAR-2016
SOURCE      
  ORGANISM  
COMMENT     This file is created by Vector NTI
            http://www.invitrogen.com/
COMMENT     ORIGDB|GenBank
COMMENT     VNTDATE|-11171271|
COMMENT     VNTDBDATE|-11171271|
COMMENT     LSOWNER|
COMMENT     VNTNAME|pET28a CrtE B I T7 promtoer and terminator with spacers|
COMMENT     VNTAUTHORNAME|Demo User|
COMMENT     Vector_NTI_Display_Data_(Do_Not_Edit!)
COMMENT     (SXF 
COMMENT      (CGexDoc "pET28a CrtE B I T7 promtoer and terminator with spacers" 0 8263 
COMMENT       (CDBMol 0 0 1 1 1 0 0 0 0 "" "" 0 0 0 0 (CObList) (CObList) (CObList) 
COMMENT        (CObList) -1 "") 
COMMENT       (CDocSetData 1 1 0 0 0 0 "MAIN" 1 1 1 1 0 0 1 1 0 1 10 10 4294967295 50 0 
COMMENT        1 0 (CHomObj 0 0 0 3 75) (CWordArray) (CWordArray) 
COMMENT        (CStringList "BsaI" "BbsI") (CStringList "atg" "gtg") 
COMMENT        (CStringList "taa" "tga" "tag") (CObList) 1 "{(0,1),2}" 0 0 "" 0 
COMMENT        4294967295 0 0 0 0 0 0 0 "MAIN" 0 0 30 0 
COMMENT        (CProteinMotifSearchObject 70 20 1 1 1 1 0 0 1 0 0 0 0 0)) 
COMMENT       (CMolPar 0 0 1 2763 2763 1 8263 0 0 0 0 0 0 0 0) (CStringList) 
COMMENT       (CStringList) (CObList) (COAPar 25 250 50 0 6 4 3 7) 
COMMENT       (COAPar 25 250 50 0 6 4 3 7) (COAPar 25 250 50 0 6 4 3 7) 
COMMENT       (CObList #0=(CRSite (CStringList) "BsaI" "ggtctc" 8 12 0 0 "") 
COMMENT        #1=(CRSite (CStringList) "BbsI" "gaagac" 9 13 4 6304 0 6664 0 7038 1 
COMMENT            7377 1 0 "")) 
COMMENT       (CObList 
COMMENT        #2=(CFSignal (CObList) "Adapter ATGG" 21 0 0 1 4 0 (CStringList) 
COMMENT            (CStringList) 1 1 1 1 "1..4") 
COMMENT        #3=(CFSignal (CObList) "T7 promoter" 30 0 0 5 21 0 (CStringList) 
COMMENT            (CStringList) 1 1 1 1 "5..21") 
COMMENT        #4=(CFSignal (CObList) "lac operator" 103 0 0 24 47 0 (CStringList) 
COMMENT            (CStringList) 1 1 1 1 "24..47") 
COMMENT        #5=(CFSignal (CObList) "Adapter CCCT" 21 0 0 441 444 0 (CStringList) 
COMMENT            (CStringList) 1 1 1 1 "441..444") 
COMMENT        #6=(CFSignal (CObList) "T7 terminator" 43 0 0 393 440 0 (CStringList) 
COMMENT            (CStringList) 1 1 1 1 "393..440") 
COMMENT        #7=(CFSignal (CObList) "Adapter GCTC" 21 0 0 1037 1040 0 (CStringList) 
COMMENT            (CStringList) 1 1 1 1 "2408..2411") 
COMMENT        #8=(CFSignal (CObList) "Adapter CGGT" 21 0 0 2836 2839 0 (CStringList) 
COMMENT            (CStringList) 1 1 1 1 "2824..2827") 
COMMENT        #9=(CFSignal (CObList) "Adapter AGCG" 21 0 0 3252 3255 0 (CStringList) 
COMMENT            (CStringList) 1 1 1 1 "3357..3360") 
COMMENT        #10=(CFSignal (CObList) "pET28a backbone" 21 0 0 3256 8263 0 
COMMENT             (CStringList) (CStringList) 1 1 1 1 "3361..8368") 
COMMENT        #11=(CFSignal (CObList) "T7 Promoter" 30 0 0 445 461 0 (CStringList) 
COMMENT             (CStringList) 1 1 1 1 "445..461") 
COMMENT        #12=(CFSignal (CObList) "lac operator" 103 0 0 464 487 0 (CStringList) 
COMMENT             (CStringList) 1 1 1 1 "464..487") 
COMMENT        #13=(CFSignal (CObList) "T7 Terminator" 43 0 0 989 1036 0 (CStringList) 
COMMENT             (CStringList) 1 1 1 1 "2360..2407") 
COMMENT        #14=(CFSignal (CObList) "T7 Promoter" 30 0 0 1041 1097 0 (CStringList) 
COMMENT             (CStringList) 1 1 1 1 "2412..2468") 
COMMENT        #15=(CFSignal (CObList) "T7 Terminator" 43 0 0 2788 2835 0 (CStringList) 
COMMENT             (CStringList) 1 1 1 1 "2776..2823") 
COMMENT        #16=(CFSignal (CObList) "T7 Promoter" 30 0 0 2840 2896 0 (CStringList) 
COMMENT             (CStringList) 1 1 1 1 "2828..2884") 
COMMENT        #17=(CFSignal (CObList) "T7 Terminator" 43 0 0 3204 3251 0 (CStringList) 
COMMENT             (CStringList) 1 1 1 1 "3309..3356") 
COMMENT        #18=(CFSignal (CObList) "las_prec_WP074615751.1" 4 0 0 86 388 0 
COMMENT             (CStringList) (CStringList) 1 1 1 1 "") 
COMMENT        #19=(CFSignal (CObList) "las_WP074615752.1" 4 0 0 502 984 0 
COMMENT             (CStringList) (CStringList) 1 1 1 1 "") 
COMMENT        #20=(CFSignal (CObList) "las_WP074615751.1" 4 0 0 1098 2783 0 
COMMENT             (CStringList) (CStringList) 1 1 1 1 "") 
COMMENT        #21=(CFSignal (CObList) "las_WP074615750.1" 4 0 0 2897 3199 0 
COMMENT             (CStringList) (CStringList) 1 1 1 1 "")) (CObList) (CObList) 
COMMENT       (CObList) (CObList) (CObList) (CObList) 
COMMENT       (CTextView 0 
COMMENT        #22=(CGroupPar (CParagraph 0 (0 0) 1 2 0 0 180) 
COMMENT             (CObjectList 
COMMENT              #23=(CRefLinePar 
COMMENT                   (CLinePar (CParagraph 0 (0 0) 0 2 0 0 233) 
COMMENT                    "pET28a CrtE B I T7 promtoer and terminator with spacers" 2) 
COMMENT                   5 "" 0 4) 
COMMENT              #24=(CFolderPar 
COMMENT                   (CGroupPar (CParagraph 1 (0 0) 1 1 0 0 178) 
COMMENT                    (CObjectList 
COMMENT                     #25=(CLinePar (CParagraph 0 (0 0) 1 2 1 0 180) 
COMMENT                          "DNA 'pET28a CrtE B I T7 promtoer and terminator with spacers'" 
COMMENT                          1) 
COMMENT                     #26=(CLinePar (CParagraph 0 (0 0) 1 2 1 0 180) 
COMMENT                          "Local object" 1) 
COMMENT                     #27=(CLinePar (CParagraph 0 (0 0) 1 2 1 0 180) 
COMMENT                          "Created: 03/29/16 07:06PM" 1) 
COMMENT                     #28=(CLinePar (CParagraph 0 (0 0) 1 2 1 0 180) 
COMMENT                          "Last Modified: 03/29/16 07:06PM" 1) 
COMMENT                     #29=(CLinePar (CParagraph 0 (0 0) 1 2 1 0 180) 
COMMENT                          "length: 8263 bp" 1) 
COMMENT                     #30=(CLinePar (CParagraph 0 (0 0) 1 2 1 0 180) 
COMMENT                          "storage type: Basic" 1) 
COMMENT                     #31=(CLinePar (CParagraph 0 (0 0) 1 2 1 0 180) 
COMMENT                          "form: Circular" 1))) "General Description") 
COMMENT              #32=(CFolderPar 
COMMENT                   (CGroupPar (CParagraph 2 (0 0) 1 1 0 0 178) 
COMMENT                    (CObjectList 
COMMENT                     #33=(CLinePar (CParagraph 0 (0 0) 1 2 1 0 180) 
COMMENT                          "Original Source Database: GenBank" 1) 
COMMENT                     #34=(CLinePar (CParagraph 0 (0 0) 1 2 1 0 180) 
COMMENT                          "Modification Date in the Original DB: 29-MAR-2016" 1))) 
COMMENT                   "Standard Fields") 
COMMENT              #35=(CRefLinePar 
COMMENT                   (CLinePar (CParagraph 0 (0 0) 0 2 0 0 233) "Comments" 2) 1 "" 
COMMENT                   0 0) 
COMMENT              #36=(CFolderPar 
COMMENT                   (CGroupPar (CParagraph 8 (0 0) 1 2 0 0 178) (CObjectList)) 
COMMENT                   "Annotations") 
COMMENT              #37=(CFolderPar 
COMMENT                   (CGroupPar (CParagraph 12 (6 0) 1 1 0 0 178) 
COMMENT                    (CObjectList 
COMMENT                     #38=(CFolderPar 
COMMENT                          (CGroupPar (CParagraph 4 (7 4 0) 1 1 1 0 178) 
COMMENT                           (CObjectList 
COMMENT                            #39=(CFolderPar 
COMMENT                                 (CGroupPar 
COMMENT                                  (CParagraph 86 (3 #18# 0) 1 2 2 0 327) 
COMMENT                                  (CObjectList 
COMMENT                                   #40=(CLinePar 
COMMENT                                        (CParagraph 0 (0 0) 1 2 3 0 180) 
COMMENT                                        "Start: 86    End: 388 " 1))) 
COMMENT                                 "las_prec_WP074615751.1") 
COMMENT                            #41=(CFolderPar 
COMMENT                                 (CGroupPar 
COMMENT                                  (CParagraph 502 (3 #19# 0) 1 2 2 0 327) 
COMMENT                                  (CObjectList 
COMMENT                                   #42=(CLinePar 
COMMENT                                        (CParagraph 0 (0 0) 1 2 3 0 180) 
COMMENT                                        "Start: 502   End: 984 " 1))) 
COMMENT                                 "las_WP074615752.1") 
COMMENT                            #43=(CFolderPar 
COMMENT                                 (CGroupPar 
COMMENT                                  (CParagraph 1098 (3 #20# 0) 1 2 2 0 327) 
COMMENT                                  (CObjectList 
COMMENT                                   #44=(CLinePar 
COMMENT                                        (CParagraph 0 (0 0) 1 2 3 0 180) 
COMMENT                                        "Start: 1098  End: 2783" 1))) 
COMMENT                                 "las_WP074615751.1") 
COMMENT                            #45=(CFolderPar 
COMMENT                                 (CGroupPar 
COMMENT                                  (CParagraph 2897 (3 #21# 0) 1 2 2 0 327) 
COMMENT                                  (CObjectList 
COMMENT                                   #46=(CLinePar 
COMMENT                                        (CParagraph 0 (0 0) 1 2 3 0 180) 
COMMENT                                        "Start: 2897  End: 3199" 1))) 
COMMENT                                 "las_WP074615750.1"))) "CDS (4 total)") 
COMMENT                     #47=(CFolderPar 
COMMENT                          (CGroupPar (CParagraph 21 (7 21 0) 1 1 1 0 178) 
COMMENT                           (CObjectList 
COMMENT                            #48=(CFolderPar 
COMMENT                                 (CGroupPar (CParagraph 1 (3 #2# 0) 1 2 2 0 194) 
COMMENT                                  (CObjectList 
COMMENT                                   #49=(CLinePar 
COMMENT                                        (CParagraph 0 (0 0) 1 2 3 0 180) 
COMMENT                                        "Start: 1     End: 4   " 1) 
COMMENT                                   #50=(CLinePar 
COMMENT                                        (CParagraph 0 (0 0) 1 2 3 0 180) 
COMMENT                                        "Original Location Description:" 1) 
COMMENT                                   #51=(CLinePar 
COMMENT                                        (CParagraph 0 (0 0) 1 2 3 0 180) 
COMMENT                                        "   1..4" 1))) "Adapter ATGG") 
COMMENT                            #52=(CFolderPar 
COMMENT                                 (CGroupPar 
COMMENT                                  (CParagraph 441 (3 #5# 0) 1 2 2 0 194) 
COMMENT                                  (CObjectList 
COMMENT                                   #53=(CLinePar 
COMMENT                                        (CParagraph 0 (0 0) 1 2 3 0 180) 
COMMENT                                        "Start: 441   End: 444 " 1) 
COMMENT                                   #54=(CLinePar 
COMMENT                                        (CParagraph 0 (0 0) 1 2 3 0 180) 
COMMENT                                        "Original Location Description:" 1) 
COMMENT                                   #55=(CLinePar 
COMMENT                                        (CParagraph 0 (0 0) 1 2 3 0 180) 
COMMENT                                        "   441..444" 1))) "Adapter CCCT") 
COMMENT                            #56=(CFolderPar 
COMMENT                                 (CGroupPar 
COMMENT                                  (CParagraph 1037 (3 #7# 0) 1 2 2 0 194) 
COMMENT                                  (CObjectList 
COMMENT                                   #57=(CLinePar 
COMMENT                                        (CParagraph 0 (0 0) 1 2 3 0 180) 
COMMENT                                        "Start: 1037  End: 1040" 1) 
COMMENT                                   #58=(CLinePar 
COMMENT                                        (CParagraph 0 (0 0) 1 2 3 0 180) 
COMMENT                                        "Original Location Description:" 1) 
COMMENT                                   #59=(CLinePar 
COMMENT                                        (CParagraph 0 (0 0) 1 2 3 0 180) 
COMMENT                                        "   2408..2411" 1))) "Adapter GCTC") 
COMMENT                            #60=(CFolderPar 
COMMENT                                 (CGroupPar 
COMMENT                                  (CParagraph 2836 (3 #8# 0) 1 2 2 0 194) 
COMMENT                                  (CObjectList 
COMMENT                                   #61=(CLinePar 
COMMENT                                        (CParagraph 0 (0 0) 1 2 3 0 180) 
COMMENT                                        "Start: 2836  End: 2839" 1) 
COMMENT                                   #62=(CLinePar 
COMMENT                                        (CParagraph 0 (0 0) 1 2 3 0 180) 
COMMENT                                        "Original Location Description:" 1) 
COMMENT                                   #63=(CLinePar 
COMMENT                                        (CParagraph 0 (0 0) 1 2 3 0 180) 
COMMENT                                        "   2824..2827" 1))) "Adapter CGGT") 
COMMENT                            #64=(CFolderPar 
COMMENT                                 (CGroupPar 
COMMENT                                  (CParagraph 3252 (3 #9# 0) 1 2 2 0 194) 
COMMENT                                  (CObjectList 
COMMENT                                   #65=(CLinePar 
COMMENT                                        (CParagraph 0 (0 0) 1 2 3 0 180) 
COMMENT                                        "Start: 3252  End: 3255" 1) 
COMMENT                                   #66=(CLinePar 
COMMENT                                        (CParagraph 0 (0 0) 1 2 3 0 180) 
COMMENT                                        "Original Location Description:" 1) 
COMMENT                                   #67=(CLinePar 
COMMENT                                        (CParagraph 0 (0 0) 1 2 3 0 180) 
COMMENT                                        "   3357..3360" 1))) "Adapter AGCG") 
COMMENT                            #68=(CFolderPar 
COMMENT                                 (CGroupPar 
COMMENT                                  (CParagraph 3256 (3 #10# 0) 1 2 2 0 194) 
COMMENT                                  (CObjectList 
COMMENT                                   #69=(CLinePar 
COMMENT                                        (CParagraph 0 (0 0) 1 2 3 0 180) 
COMMENT                                        "Start: 3256  End: 8263" 1) 
COMMENT                                   #70=(CLinePar 
COMMENT                                        (CParagraph 0 (0 0) 1 2 3 0 180) 
COMMENT                                        "Original Location Description:" 1) 
COMMENT                                   #71=(CLinePar 
COMMENT                                        (CParagraph 0 (0 0) 1 2 3 0 180) 
COMMENT                                        "   3361..8368" 1))) "pET28a backbone"))) 
COMMENT                          "Misc. Feature (6 total)") 
COMMENT                     #72=(CFolderPar 
COMMENT                          (CGroupPar (CParagraph 30 (7 30 0) 1 1 1 0 178) 
COMMENT                           (CObjectList 
COMMENT                            #73=(CFolderPar 
COMMENT                                 (CGroupPar (CParagraph 5 (3 #3# 0) 1 2 2 0 194) 
COMMENT                                  (CObjectList 
COMMENT                                   #74=(CLinePar 
COMMENT                                        (CParagraph 0 (0 0) 1 2 3 0 180) 
COMMENT                                        "Start: 5     End: 21  " 1) 
COMMENT                                   #75=(CLinePar 
COMMENT                                        (CParagraph 0 (0 0) 1 2 3 0 180) 
COMMENT                                        "Original Location Description:" 1) 
COMMENT                                   #76=(CLinePar 
COMMENT                                        (CParagraph 0 (0 0) 1 2 3 0 180) 
COMMENT                                        "   5..21" 1))) "T7 promoter") 
COMMENT                            #77=(CFolderPar 
COMMENT                                 (CGroupPar 
COMMENT                                  (CParagraph 445 (3 #11# 0) 1 2 2 0 194) 
COMMENT                                  (CObjectList 
COMMENT                                   #78=(CLinePar 
COMMENT                                        (CParagraph 0 (0 0) 1 2 3 0 180) 
COMMENT                                        "Start: 445   End: 461 " 1) 
COMMENT                                   #79=(CLinePar 
COMMENT                                        (CParagraph 0 (0 0) 1 2 3 0 180) 
COMMENT                                        "Original Location Description:" 1) 
COMMENT                                   #80=(CLinePar 
COMMENT                                        (CParagraph 0 (0 0) 1 2 3 0 180) 
COMMENT                                        "   445..461" 1))) "T7 Promoter") 
COMMENT                            #81=(CFolderPar 
COMMENT                                 (CGroupPar 
COMMENT                                  (CParagraph 1041 (3 #14# 0) 1 2 2 0 194) 
COMMENT                                  (CObjectList 
COMMENT                                   #82=(CLinePar 
COMMENT                                        (CParagraph 0 (0 0) 1 2 3 0 180) 
COMMENT                                        "Start: 1041  End: 1097" 1) 
COMMENT                                   #83=(CLinePar 
COMMENT                                        (CParagraph 0 (0 0) 1 2 3 0 180) 
COMMENT                                        "Original Location Description:" 1) 
COMMENT                                   #84=(CLinePar 
COMMENT                                        (CParagraph 0 (0 0) 1 2 3 0 180) 
COMMENT                                        "   2412..2468" 1))) "T7 Promoter") 
COMMENT                            #85=(CFolderPar 
COMMENT                                 (CGroupPar 
COMMENT                                  (CParagraph 2840 (3 #16# 0) 1 2 2 0 194) 
COMMENT                                  (CObjectList 
COMMENT                                   #86=(CLinePar 
COMMENT                                        (CParagraph 0 (0 0) 1 2 3 0 180) 
COMMENT                                        "Start: 2840  End: 2896" 1) 
COMMENT                                   #87=(CLinePar 
COMMENT                                        (CParagraph 0 (0 0) 1 2 3 0 180) 
COMMENT                                        "Original Location Description:" 1) 
COMMENT                                   #88=(CLinePar 
COMMENT                                        (CParagraph 0 (0 0) 1 2 3 0 180) 
COMMENT                                        "   2828..2884" 1))) "T7 Promoter"))) 
COMMENT                          "Promoter Prokaryotic (4 total)") 
COMMENT                     #89=(CFolderPar 
COMMENT                          (CGroupPar (CParagraph 43 (7 43 0) 1 1 1 0 178) 
COMMENT                           (CObjectList 
COMMENT                            #90=(CFolderPar 
COMMENT                                 (CGroupPar 
COMMENT                                  (CParagraph 393 (3 #6# 0) 1 2 2 0 194) 
COMMENT                                  (CObjectList 
COMMENT                                   #91=(CLinePar 
COMMENT                                        (CParagraph 0 (0 0) 1 2 3 0 180) 
COMMENT                                        "Start: 393   End: 440 " 1) 
COMMENT                                   #92=(CLinePar 
COMMENT                                        (CParagraph 0 (0 0) 1 2 3 0 180) 
COMMENT                                        "Original Location Description:" 1) 
COMMENT                                   #93=(CLinePar 
COMMENT                                        (CParagraph 0 (0 0) 1 2 3 0 180) 
COMMENT                                        "   393..440" 1))) "T7 terminator") 
COMMENT                            #94=(CFolderPar 
COMMENT                                 (CGroupPar 
COMMENT                                  (CParagraph 989 (3 #13# 0) 1 2 2 0 194) 
COMMENT                                  (CObjectList 
COMMENT                                   #95=(CLinePar 
COMMENT                                        (CParagraph 0 (0 0) 1 2 3 0 180) 
COMMENT                                        "Start: 989   End: 1036" 1) 
COMMENT                                   #96=(CLinePar 
COMMENT                                        (CParagraph 0 (0 0) 1 2 3 0 180) 
COMMENT                                        "Original Location Description:" 1) 
COMMENT                                   #97=(CLinePar 
COMMENT                                        (CParagraph 0 (0 0) 1 2 3 0 180) 
COMMENT                                        "   2360..2407" 1))) "T7 Terminator") 
COMMENT                            #98=(CFolderPar 
COMMENT                                 (CGroupPar 
COMMENT                                  (CParagraph 2788 (3 #15# 0) 1 2 2 0 194) 
COMMENT                                  (CObjectList 
COMMENT                                   #99=(CLinePar 
COMMENT                                        (CParagraph 0 (0 0) 1 2 3 0 180) 
COMMENT                                        "Start: 2788  End: 2835" 1) 
COMMENT                                   #100=(CLinePar 
COMMENT                                         (CParagraph 0 (0 0) 1 2 3 0 180) 
COMMENT                                         "Original Location Description:" 1) 
COMMENT                                   #101=(CLinePar 
COMMENT                                         (CParagraph 0 (0 0) 1 2 3 0 180) 
COMMENT                                         "   2776..2823" 1))) "T7 Terminator") 
COMMENT                            #102=(CFolderPar 
COMMENT                                  (CGroupPar 
COMMENT                                   (CParagraph 3204 (3 #17# 0) 1 2 2 0 194) 
COMMENT                                   (CObjectList 
COMMENT                                    #103=(CLinePar 
COMMENT                                          (CParagraph 0 (0 0) 1 2 3 0 180) 
COMMENT                                          "Start: 3204  End: 3251" 1) 
COMMENT                                    #104=(CLinePar 
COMMENT                                          (CParagraph 0 (0 0) 1 2 3 0 180) 
COMMENT                                          "Original Location Description:" 1) 
COMMENT                                    #105=(CLinePar 
COMMENT                                          (CParagraph 0 (0 0) 1 2 3 0 180) 
COMMENT                                          "   3309..3356" 1))) "T7 Terminator"))) 
COMMENT                          "Terminator (4 total)") 
COMMENT                     #106=(CFolderPar 
COMMENT                           (CGroupPar (CParagraph 103 (7 103 0) 1 1 1 0 178) 
COMMENT                            (CObjectList 
COMMENT                             #107=(CFolderPar 
COMMENT                                   (CGroupPar 
COMMENT                                    (CParagraph 24 (3 #4# 0) 1 2 2 0 194) 
COMMENT                                    (CObjectList 
COMMENT                                     #108=(CLinePar 
COMMENT                                           (CParagraph 0 (0 0) 1 2 3 0 180) 
COMMENT                                           "Start: 24    End: 47  " 1) 
COMMENT                                     #109=(CLinePar 
COMMENT                                           (CParagraph 0 (0 0) 1 2 3 0 180) 
COMMENT                                           "Original Location Description:" 1) 
COMMENT                                     #110=(CLinePar 
COMMENT                                           (CParagraph 0 (0 0) 1 2 3 0 180) 
COMMENT                                           "   24..47" 1))) "lac operator") 
COMMENT                             #111=(CFolderPar 
COMMENT                                   (CGroupPar 
COMMENT                                    (CParagraph 464 (3 #12# 0) 1 2 2 0 194) 
COMMENT                                    (CObjectList 
COMMENT                                     #112=(CLinePar 
COMMENT                                           (CParagraph 0 (0 0) 1 2 3 0 180) 
COMMENT                                           "Start: 464   End: 487 " 1) 
COMMENT                                     #113=(CLinePar 
COMMENT                                           (CParagraph 0 (0 0) 1 2 3 0 180) 
COMMENT                                           "Original Location Description:" 1) 
COMMENT                                     #114=(CLinePar 
COMMENT                                           (CParagraph 0 (0 0) 1 2 3 0 180) 
COMMENT                                           "   464..487" 1))) "lac operator"))) 
COMMENT                           "Operon (2 total)"))) "Feature Map") 
COMMENT              #115=(CFolderPar 
COMMENT                    (CGroupPar (CParagraph 13 (0 0) 1 1 0 0 178) 
COMMENT                     (CObjectList 
COMMENT                      #116=(CRSFolderPar 
COMMENT                            (CFolderPar 
COMMENT                             (CGroupPar (CParagraph 100447024 (8 0) 1 1 1 0 178) 
COMMENT                              (CObjectList 
COMMENT                               #117=(CGroupPar 
COMMENT                                     (CParagraph 0 (10 #1# 0) 1 2 2 0 180) 
COMMENT                                     (CObjectList 
COMMENT                                      #118=(CLinePar 
COMMENT                                            (CParagraph 0 (1 #1# 1) 1 2 2 0 191) 
COMMENT                                            " N1: 6304 " 1) 
COMMENT                                      #119=(CLinePar 
COMMENT                                            (CParagraph 0 (1 #1# 2) 1 2 2 0 191) 
COMMENT                                            " N2: 6664 " 1) 
COMMENT                                      #120=(CLinePar 
COMMENT                                            (CParagraph 0 (1 #1# 3) 1 2 2 0 191) 
COMMENT                                            " N3: 7038 (on complementary strand)" 
COMMENT                                            1) 
COMMENT                                      #121=(CLinePar 
COMMENT                                            (CParagraph 0 (1 #1# 4) 1 2 2 0 191) 
COMMENT                                            " N4: 7377 (on complementary strand)" 
COMMENT                                            1))))) "BbsI: 4 sites") 8 12 
COMMENT                            "GAAGACNNNNNNN" "CTTCTGNNNNNNN") 
COMMENT                      #122=(CRSFolderPar 
COMMENT                            (CFolderPar 
COMMENT                             (CGroupPar (CParagraph 100447248 (8 0) 1 1 1 0 178) 
COMMENT                              (CObjectList)) "BsaI: 0 sites") 7 11 
COMMENT                            "GGTCTCNNNNNN" "CCAGAGNNNNNN"))) 
COMMENT                    "Restriction/Methylation Map")))) 
COMMENT       (CGraphView 
COMMENT        (CWStyleSheet 
COMMENT         (CObjectList 
COMMENT          #123=(CWidgetStyle "RSite Label" 1 (LOGPEN 0 0 13408563) 1 0 1 
COMMENT                (LOGFONT 0 0 0 0 400 0 0 0 0 3 2 1 18 "Georgia") 0.555556 0 1 5 
COMMENT                "@N (@S)" 0) 
COMMENT          #124=(CWidgetStyle "Signal Label" 1 (LOGPEN 0 0 0) 1 0 1 
COMMENT                (LOGFONT 0 0 0 0 700 0 0 0 0 3 2 1 34 "Arial") 0.666667 0 1 1 
COMMENT                "@N" 0) 
COMMENT          #125=(CWidgetStyle "Molecule Label 2" 0 0 1 
COMMENT                (LOGFONT 0 0 0 0 400 0 0 0 0 3 2 1 18 "Georgia") 0.555556 0 1 16 
COMMENT                "@L bp" 0) 
COMMENT          #126=(CWidgetStyle "Molecule Label 1" 0 0 1 
COMMENT                (LOGFONT 0 0 0 0 400 0 0 0 0 3 2 1 34 "Verdana") 0.833333 0 1 1 
COMMENT                "@N" 0) 
COMMENT          #127=(CWidgetStyle "Shape 3" 1 (LOGPEN 0 0 3355545) 1 1 
COMMENT                (LOGBRUSH 0 6724095 0) 0 0 1 (LOGSHAPE 9 1 0.8 1.8 0)) 
COMMENT          #128=(CWidgetStyle "Shape 1" 1 (LOGPEN 0 0 6723840) 1 1 
COMMENT                (LOGBRUSH 0 10079334 0) 0 0 1 (LOGSHAPE 9 1 0.8 1.8 0)) 
COMMENT          #129=(CWidgetStyle "Axis" 1 (LOGPEN 0 0 10079436) 2 1 
COMMENT                (LOGBRUSH 0 13434879 0) 0 0 1 (LOGSHAPE 10 1 0 0 0)) 
COMMENT          #130=(CWidgetStyle "Line 2" 1 (LOGPEN 0 0 6723840) 8 0 0 0 1 
COMMENT                (LOGSHAPE 1 1.9 0 0 0)) 
COMMENT          #131=(CWidgetStyle "RSite" 1 (LOGPEN 0 0 10053171) 8 0 0 0 1 
COMMENT                (LOGSHAPE 1 1.9 0 0 0)) 
COMMENT          #132=(CWidgetStyle "Short Signal" 1 (LOGPEN 0 0 13395507) 10 0 0 0 1 
COMMENT                (LOGSHAPE 1 1.9 0 0 0)) 
COMMENT          #133=(CWidgetStyle "Uniq RSite Label" 1 (LOGPEN 0 0 153) 1 0 1 
COMMENT                (LOGFONT 0 0 0 0 400 0 0 0 0 3 2 1 18 "Georgia") 0.555556 128 1 
COMMENT                5 "@N (@S)" 0) 
COMMENT          #134=(CWidgetStyle "Vanilla" 1 (LOGPEN 0 0 0) 1 1 
COMMENT                (LOGBRUSH 0 16777215 0) 1 
COMMENT                (LOGFONT 0 0 0 0 400 0 0 0 0 7 48 2 18 "Times New Roman") 0.8 0 
COMMENT                1 2 "?" 0) 
COMMENT          #135=(CWidgetStyle "Mark 1" 0 0 1 
COMMENT                (LOGFONT 0 0 0 0 400 0 0 0 2 7 48 2 2 "Windings") 0.7 0 1 2 "?" 
COMMENT                0) 
COMMENT          #136=(CWidgetStyle "Motif Label" 1 (LOGPEN 0 0 16744512) 1 0 1 
COMMENT                (LOGFONT 0 0 0 0 400 0 0 0 0 3 2 1 34 "Arial") 0.611111 8388608 
COMMENT                1 65535 "@N (@H)" 0) 
COMMENT          #137=(CWidgetStyle "Fragment Label 2" 1 (LOGPEN 0 0 0) 1 0 1 
COMMENT                (LOGFONT 0 0 0 0 400 0 0 0 0 3 2 1 49 "Courier New") 1.05 0 1 48 
COMMENT                "@F bp (molecule @L bp)" 0) 
COMMENT          #138=(CWidgetStyle "Fragment Label 1" 1 (LOGPEN 0 0 0) 1 0 1 
COMMENT                (LOGFONT 0 0 0 0 400 0 0 0 0 3 2 1 34 "Arial") 0.91 0 1 1 
COMMENT                "Fragment of @N" 0) 
COMMENT          #139=(CWidgetStyle "Shape 4" 1 (LOGPEN 0 0 0) 1 1 
COMMENT                (LOGBRUSH 2 8388608 5) 0 0 0) 
COMMENT          #140=(CWidgetStyle "Shape 2" 1 (LOGPEN 0 0 0) 1 1 (LOGBRUSH 0 128 0) 0 
COMMENT                0 0) 
COMMENT          #141=(CWidgetStyle "Shape 0" 1 (LOGPEN 0 0 0) 1 1 (LOGBRUSH 0 0 0) 0 0 
COMMENT                0) 
COMMENT          #142=(CWidgetStyle "ORF" 1 (LOGPEN 0 0 16384) 8 0 0 0 1 
COMMENT                (LOGSHAPE 7 0.2 3.41182 2.86186 0.609808)) 
COMMENT          #143=(CWidgetStyle "Line 4" 1 (LOGPEN 0 0 32768) 8 0 0 0 0) 
COMMENT          #144=(CWidgetStyle "Line 3" 1 (LOGPEN 0 0 16711680) 8 0 0 0 0) 
COMMENT          #145=(CWidgetStyle "Line 1" 1 (LOGPEN 0 0 16711680) 1 0 0 0 0) 
COMMENT          #146=(CWidgetStyle "Short Promoter" 1 (LOGPEN 0 0 128) 6 0 0 0 0) 
COMMENT          #147=(CWidgetStyle "Motif" 1 (LOGPEN 0 0 0) 1 0 0 0 0) 
COMMENT          #148=(CWidgetStyle "Line 0" 1 (LOGPEN 0 0 0) 8 0 0 0 0) 
COMMENT          #149=(CWidgetStyle "Void" 0 0 0 0 0) 
COMMENT          #150=(CWidgetStyle "General Label" 1 (LOGPEN 0 0 0) 1 0 1 
COMMENT                (LOGFONT 0 0 0 0 400 0 0 0 0 3 2 1 18 "Times New Roman") 0.91 0 
COMMENT                1 3 "@T @N " 0) 
COMMENT          #151=(CWidgetStyle "Position" 1 (LOGPEN 0 0 0) 1 0 0 0 0) 
COMMENT          #152=(CWidgetStyle "Annotation" 0 0 1 
COMMENT                (LOGFONT 0 0 0 0 400 0 0 0 0 3 2 1 18 "Times New Roman") 0.91 0 
COMMENT                0 0) 
COMMENT          #153=(CWidgetStyle "Position Label" 1 (LOGPEN 0 0 8388608) 1 0 1 
COMMENT                (LOGFONT 0 0 0 0 400 0 1 0 0 3 2 1 34 "Arial") 0.63 8388608 1 1 
COMMENT                "@N" 0) 
COMMENT          #154=(CWidgetStyle "Range" 1 (LOGPEN 0 0 0) 1 1 
COMMENT                (LOGBRUSH 0 16777215 0) 0 0 0) 
COMMENT          #155=(CWidgetStyle "Range Label" 1 (LOGPEN 0 0 8388608) 1 0 1 
COMMENT                (LOGFONT 0 0 0 0 400 0 1 0 0 3 2 1 34 "Arial") 0.63 8388608 1 1 
COMMENT                "@N" 0) 
COMMENT          #156=(CWidgetStyle "ORF Label" 1 (LOGPEN 0 0 49216) 1 0 1 
COMMENT                (LOGFONT 0 0 0 0 400 0 0 0 0 3 2 1 18 "Times New Roman") 
COMMENT                0.611111 0 1 65535 "@N" 0) 
COMMENT          #157=(CWidgetStyle "CDS Label" 1 (LOGPEN 0 0 4227264) 1 0 1 
COMMENT                (LOGFONT 0 0 0 0 400 0 0 0 0 3 2 1 34 "Arial") 0.555556 255 1 1 
COMMENT                "@N" 0) 
COMMENT          #158=(CWidgetStyle "Shape 5" 1 (LOGPEN 0 0 0) 3 1 
COMMENT                (LOGBRUSH 0 16777113 0) 1 
COMMENT                (LOGFONT 0 0 0 0 400 0 0 0 0 7 48 2 50 "Arial") 0.9 0 0 1 
COMMENT                (LOGSHAPE 9 1 0.8 1.8 0)) 
COMMENT          #159=(CWidgetStyle "CDS" 1 (LOGPEN 0 0 0) 1 1 (LOGBRUSH 2 39423 3) 0 0 
COMMENT                1 (LOGSHAPE 9 1 0.8 1.8 0)) 
COMMENT          #160=(CWidgetStyle "Label 2" 1 (LOGPEN 0 0 4227264) 1 0 1 
COMMENT                (LOGFONT 0 0 0 0 400 0 0 0 0 3 2 1 34 "Arial") 0.944444 8388608 
COMMENT                1 1 "@N" 0) 
COMMENT          #161=(CWidgetStyle "Label 3" 1 (LOGPEN 0 0 8421376) 1 0 1 
COMMENT                (LOGFONT 0 0 0 0 700 255 0 0 0 3 2 1 34 "Arial") 0.833333 255 1 
COMMENT                5 "@N (@S)" 0) 
COMMENT          #162=(CWidgetStyle "Label 4" 1 (LOGPEN 0 0 8437824) 1 0 1 
COMMENT                (LOGFONT 0 0 0 0 400 0 0 0 0 3 2 1 34 "Arial") 0.722222 0 1 5 
COMMENT                "@N (@S)" 0)) 0.164644 1.74233 0.164644 2.53336 
COMMENT         (70 (CShapeMapEntry 0 "Unique RSite" 1 "Uniq RSite Label") 67 
COMMENT          (CShapeMapEntry 0 "ORF" 0 "ORF Label")) 40.0378 40.0378 39 39 0.1 
COMMENT         -6293) 1 1 0 1 1 
COMMENT        (mapper: 22.4443 -19.7027 40.0378 40.0378 0.01 10 -1 8263 8263 1 0 0) 
COMMENT        #163=(CGroupWidget (CWidget 0 (0 0) 1 2 0 0 Nil 1836020336 100) 
COMMENT              (CObjectList 
COMMENT               #164=(CGroupWidget (CWidget 1 (0 0) 1 2 0 0 Nil -1367 100) 
COMMENT                     (CObjectList 
COMMENT                      #165=(CAxis 
COMMENT                            (CWideLine 
COMMENT                             (CWidget 0 (0 0) 1 2 0 0 #129# 100406540 0) 
COMMENT                             (LOGPEN 0 0 10079436) 2 (LOGBRUSH 0 13434879 0) 1 
COMMENT                             6.27494 6.27294 1 0.0214037) 0.075919) 
COMMENT                      #166=(CLabel (CWidget 1001 (0 0) 1 2 0 0 #126# -1 100) 
COMMENT                            (LOGPEN 0 0 0) 1 
COMMENT                            (LOGFONT 58 22 0 0 400 0 0 0 0 3 2 1 34 "Verdana") 
COMMENT                            1.74233 0.833333 0 
COMMENT                            "pET28a CrtE B I T7 promtoer and terminator with spacers" 
COMMENT                            "@N" 1 0 0.871165 0 -10 33.0438 1.47361 Nil) 
COMMENT                      #167=(CLabel 
COMMENT                            (CWidget 1002 (0 0) 1 2 0 0 #125# 268730828 100) 
COMMENT                            (LOGPEN 0 0 13408563) 1 
COMMENT                            (LOGFONT 38 14 0 0 400 0 0 0 0 3 2 1 18 "Georgia") 
COMMENT                            1.74233 0.555556 0 "8263 bp" "@L bp" 16 0 -0.871165 
COMMENT                            0 -10.8 2.92224 0.974079 Nil)) (CObjectList)) 
COMMENT               #168=(CGroupWidget (CWidget 10 (6 0) 1 2 0 0 Nil -461 100) 
COMMENT                     (CObjectList 
COMMENT                      #169=(CGroupWidget 
COMMENT                            (CWidget 4 (7 4 0) 1 2 0 0 Nil -112 100) 
COMMENT                            (CObjectList 
COMMENT                             #170=(CWideArrow 
COMMENT                                   (CWideLine 
COMMENT                                    (CWidget 0 (3 #18# 0) 1 2 0 0 #127# 0 100) 
COMMENT                                    (LOGPEN 0 0 3355545) 1 
COMMENT                                    (LOGBRUSH 0 6724095 0) 1 5.97862 6.20865 1 
COMMENT                                    0.082322) 0.8 1.8 0) 
COMMENT                             #171=(CLabel 
COMMENT                                   (CWidget 0 (0 0) 1 2 0 0 #124# -2359297 100) 
COMMENT                                   (LOGPEN 0 0 0) 1 
COMMENT                                   (LOGFONT 46 17 0 0 700 0 0 0 0 3 2 1 34 
COMMENT                                    "Arial") 1.74233 0.666667 0 
COMMENT                                   "las prec WP074615751.1" "@N" 1 11.7964 
COMMENT                                   12.1963 0 -10 9.54098 1.07399 #170#) 
COMMENT                             #172=(CWideArrow 
COMMENT                                   (CWideLine 
COMMENT                                    (CWidget 0 (3 #19# 0) 1 2 0 0 #127# 0 100) 
COMMENT                                    (LOGPEN 0 0 3355545) 1 
COMMENT                                    (LOGBRUSH 0 6724095 0) 1 5.52614 5.89283 1 
COMMENT                                    0.082322) 0.8 1.8 0) 
COMMENT                             #173=(CLabel 
COMMENT                                   (CWidget 0 (0 0) 1 2 0 0 #124# -16777216 100) 
COMMENT                                   (LOGPEN 0 0 0) 1 
COMMENT                                   (LOGFONT 46 17 0 0 700 0 0 0 0 3 2 1 34 
COMMENT                                    "Arial") 1.74233 0.666667 0 
COMMENT                                   "las WP074615752.1" "@N" 1 17.3886 3.48466 0 
COMMENT                                   -10 7.56785 1.07399 #172#) 
COMMENT                             #174=(CWideArrow 
COMMENT                                   (CWideLine 
COMMENT                                    (CWidget 0 (3 #20# 0) 1 2 0 0 #127# 0 100) 
COMMENT                                    (LOGPEN 0 0 3355545) 1 
COMMENT                                    (LOGBRUSH 0 6724095 0) 1 4.16036 5.44035 1 
COMMENT                                    0.082322) 0.8 1.8 0) 
COMMENT                             #175=(CLabel (CWidget 0 (0 0) 1 2 0 0 #124# -1 100) 
COMMENT                                   (LOGPEN 0 0 0) 1 
COMMENT                                   (LOGFONT 46 17 0 0 700 0 0 0 0 3 2 1 34 
COMMENT                                    "Arial") 1.74233 0.666667 0 
COMMENT                                   "las WP074615751.1" "@N" 1 17.7956 -3.48466 0 
COMMENT                                   -10 7.56785 1.07399 #174#) 
COMMENT                             #176=(CWideArrow 
COMMENT                                   (CWideLine 
COMMENT                                    (CWidget 0 (3 #21# 0) 1 2 0 0 #127# 0 100) 
COMMENT                                    (LOGPEN 0 0 3355545) 1 
COMMENT                                    (LOGBRUSH 0 6724095 0) 1 3.84454 4.07457 1 
COMMENT                                    0.082322) 0.8 1.8 0) 
COMMENT                             #177=(CLabel 
COMMENT                                   (CWidget 0 (0 0) 1 2 0 0 #124# -9328 100) 
COMMENT                                   (LOGPEN 0 0 0) 1 
COMMENT                                   (LOGFONT 46 17 0 0 700 0 0 0 0 3 2 1 34 
COMMENT                                    "Arial") 1.74233 0.666667 0 
COMMENT                                   "las WP074615750.1" "@N" 1 14.8051 -12.1963 0 
COMMENT                                   -10 7.56785 1.07399 #176#)) (CObjectList)) 
COMMENT                      #178=(CGroupWidget 
COMMENT                            (CWidget 21 (7 21 0) 1 2 0 0 Nil -598 100) 
COMMENT                            (CObjectList 
COMMENT                             #179=(CScratch 
COMMENT                                   (CWidget 0 (3 #2# 0) 1 2 0 0 #132# 58975968 
COMMENT                                    100) (LOGPEN 0 8 13395507) 10 1 6.27319 1.9 
COMMENT                                   0.082322 1) 
COMMENT                             #180=(CLabel 
COMMENT                                   (CWidget 0 (0 0) 1 2 0 0 #124# -16777216 100) 
COMMENT                                   (LOGPEN 0 0 0) 1 
COMMENT                                   (LOGFONT 46 17 0 0 700 0 0 0 0 3 2 1 34 
COMMENT                                    "Arial") 1.74233 0.666667 0 "Adapter ATGG" 
COMMENT                                   "@N" 1 4.45535 17.4233 0 -10 5.86945 1.07399 
COMMENT                                   #179#) 
COMMENT                             #181=(CScratch 
COMMENT                                   (CWidget 0 (3 #5# 0) 1 2 0 0 #132# 58652160 
COMMENT                                    100) (LOGPEN 0 8 13395507) 10 1 5.93914 1.9 
COMMENT                                   0.082322 1) 
COMMENT                             #182=(CLabel (CWidget 0 (0 0) 1 2 0 0 #124# 0 100) 
COMMENT                                   (LOGPEN 0 0 0) 1 
COMMENT                                   (LOGFONT 46 17 0 0 700 0 0 0 0 3 2 1 34 
COMMENT                                    "Arial") 1.74233 0.666667 0 "Adapter CCCT" 
COMMENT                                   "@N" 1 13.935 8.71165 0 -10 5.86945 1.07399 
COMMENT                                   #181#) 
COMMENT                             #183=(CScratch 
COMMENT                                   (CWidget 0 (3 #7# 0) 1 2 0 0 #132# 1 100) 
COMMENT                                   (LOGPEN 0 8 13395507) 10 1 5.48666 1.9 
COMMENT                                   0.082322 1) 
COMMENT                             #184=(CLabel 
COMMENT                                   (CWidget 0 (0 0) 1 2 0 0 #124# -7283713 100) 
COMMENT                                   (LOGPEN 0 0 0) 1 
COMMENT                                   (LOGFONT 46 17 0 0 700 0 0 0 0 3 2 1 34 
COMMENT                                    "Arial") 1.74233 0.666667 0 "Adapter GCTC" 
COMMENT                                   "@N" 1 16.7592 0 0 -10 5.86945 1.07399 #183#) 
COMMENT                             #185=(CScratch 
COMMENT                                   (CWidget 0 (3 #8# 0) 1 2 0 0 #132# 101185776 
COMMENT                                    100) (LOGPEN 0 8 13395507) 10 1 4.12088 1.9 
COMMENT                                   0.082322 1) 
COMMENT                             #186=(CLabel (CWidget 0 (0 0) 1 2 0 0 #124# -1 100) 
COMMENT                                   (LOGPEN 0 0 0) 1 
COMMENT                                   (LOGFONT 46 17 0 0 700 0 0 0 0 3 2 1 34 
COMMENT                                    "Arial") 1.74233 0.666667 0 "Adapter CGGT" 
COMMENT                                   "@N" 1 14.9272 -8.71165 0 -10 5.86945 1.07399 
COMMENT                                   #185#) 
COMMENT                             #187=(CScratch 
COMMENT                                   (CWidget 0 (3 #9# 0) 1 2 0 0 #132# 1 100) 
COMMENT                                   (LOGPEN 0 8 13395507) 10 1 3.80506 1.9 
COMMENT                                   0.082322 1) 
COMMENT                             #188=(CLabel (CWidget 0 (0 0) 1 2 0 0 #124# -1 100) 
COMMENT                                   (LOGPEN 0 0 0) 1 
COMMENT                                   (LOGFONT 46 17 0 0 700 0 0 0 0 3 2 1 34 
COMMENT                                    "Arial") 1.74233 0.666667 0 "Adapter AGCG" 
COMMENT                                   "@N" 1 12.5593 -15.681 0 -10 5.96936 1.07399 
COMMENT                                   #187#) 
COMMENT                             #189=(CWideArrow 
COMMENT                                   (CWideLine 
COMMENT                                    (CWidget 0 (3 #10# 0) 1 2 0 0 #128# 0 100) 
COMMENT                                    (LOGPEN 0 0 6723840) 1 
COMMENT                                    (LOGBRUSH 0 10079334 0) 0.835356 6.27319 
COMMENT                                    3.80202 1 0.082322) 0.8 1.8 0) 
COMMENT                             #190=(CLabel 
COMMENT                                   (CWidget 0 (0 0) 1 2 0 0 #124# -10077696 100) 
COMMENT                                   (LOGPEN 0 0 0) 1 
COMMENT                                   (LOGFONT 46 17 0 0 700 0 0 0 0 3 2 1 34 
COMMENT                                    "Arial") 1.74233 0.666667 0 
COMMENT                                   "pET28a backbone" "@N" 1 -17.1447 -3.48466 0 
COMMENT                                   -10 7.0933 1.07399 #189#)) (CObjectList)) 
COMMENT                      #191=(CGroupWidget 
COMMENT                            (CWidget 30 (7 30 0) 1 2 0 0 Nil -182 100) 
COMMENT                            (CObjectList 
COMMENT                             #192=(CPromoterArrow 
COMMENT                                   (CLine 
COMMENT                                    (CWidget 0 (3 #3# 0) 1 2 0 0 #146# 0 100) 
COMMENT                                    (LOGPEN 0 4 128) 6 1.16464 6.18288 6.27015) 
COMMENT                                   0.4 0.082322 1.08464 1.8 1.8 0) 
COMMENT                             #193=(CLabel 
COMMENT                                   (CWidget 0 (0 0) 1 2 0 0 #124# -2359297 100) 
COMMENT                                   (LOGPEN 0 0 0) 1 
COMMENT                                   (LOGFONT 46 17 0 0 700 0 0 0 0 3 2 1 34 
COMMENT                                    "Arial") 1.74233 0.666667 0 "T7 promoter" 
COMMENT                                   "@N" 1 4.36563 13.9386 0 -10 4.9703 1.07399 
COMMENT                                   #192#) 
COMMENT                             #194=(CPromoterArrow 
COMMENT                                   (CLine 
COMMENT                                    (CWidget 0 (3 #11# 0) 1 2 0 0 #146# 0 100) 
COMMENT                                    (LOGPEN 0 4 128) 6 1.16464 5.84884 5.9361) 
COMMENT                                   0.4 0.082322 1.08464 1.8 1.8 0) 
COMMENT                             #195=(CLabel 
COMMENT                                   (CWidget 0 (0 0) 1 2 0 0 #124# -9328 100) 
COMMENT                                   (LOGPEN 0 0 0) 1 
COMMENT                                   (LOGFONT 46 17 0 0 700 0 0 0 0 3 2 1 34 
COMMENT                                    "Arial") 1.74233 0.666667 0 "T7 Promoter" 
COMMENT                                   "@N" 1 15.4003 5.22699 0 -10 5.02026 1.07399 
COMMENT                                   #194#) 
COMMENT                             #196=(CPromoterArrow 
COMMENT                                   (CLine 
COMMENT                                    (CWidget 0 (3 #14# 0) 1 2 0 0 #146# 0 100) 
COMMENT                                    (LOGPEN 0 4 128) 6 1.16464 5.39636 5.48363) 
COMMENT                                   0.4 0.082322 1.08464 1.8 1.8 0) 
COMMENT                             #197=(CLabel 
COMMENT                                   (CWidget 0 (0 0) 1 2 0 0 #124# 1734833249 100) 
COMMENT                                   (LOGPEN 0 0 0) 1 
COMMENT                                   (LOGFONT 46 17 0 0 700 0 0 0 0 3 2 1 34 
COMMENT                                    "Arial") 1.74233 0.666667 0 "T7 Promoter" 
COMMENT                                   "@N" 1 16.1955 -1.74233 0 -10 5.02026 1.07399 
COMMENT                                   #196#) 
COMMENT                             #198=(CPromoterArrow 
COMMENT                                   (CLine 
COMMENT                                    (CWidget 0 (3 #16# 0) 1 2 0 0 #146# 0 100) 
COMMENT                                    (LOGPEN 0 4 128) 6 1.16464 4.03058 4.11785) 
COMMENT                                   0.4 0.082322 1.08464 1.8 1.8 0) 
COMMENT                             #199=(CLabel (CWidget 0 (0 0) 1 2 0 0 #124# 0 100) 
COMMENT                                   (LOGPEN 0 0 0) 1 
COMMENT                                   (LOGFONT 46 17 0 0 700 0 0 0 0 3 2 1 34 
COMMENT                                    "Arial") 1.74233 0.666667 0 "T7 Promoter" 
COMMENT                                   "@N" 1 14.1838 -10.454 0 -10 5.02026 1.07399 
COMMENT                                   #198#)) (CObjectList)) 
COMMENT                      #200=(CGroupWidget 
COMMENT                            (CWidget 43 (7 43 0) 1 2 0 0 Nil -738 100) 
COMMENT                            (CObjectList 
COMMENT                             #201=(CScratch 
COMMENT                                   (CWidget 0 (3 #6# 0) 1 2 0 0 #132# 101045576 
COMMENT                                    100) (LOGPEN 0 8 13395507) 10 1 5.97558 1.9 
COMMENT                                   0.082322 1) 
COMMENT                             #202=(CLabel (CWidget 0 (0 0) 1 2 0 0 #124# -1 100) 
COMMENT                                   (LOGPEN 0 0 0) 1 
COMMENT                                   (LOGFONT 46 17 0 0 700 0 0 0 0 3 2 1 34 
COMMENT                                    "Arial") 1.74233 0.666667 0 "T7 terminator" 
COMMENT                                   "@N" 1 12.0848 10.454 0 -10 5.41988 1.07399 
COMMENT                                   #201#) 
COMMENT                             #203=(CScratch 
COMMENT                                   (CWidget 0 (3 #13# 0) 1 2 0 0 #132# 100747944 
COMMENT                                    100) (LOGPEN 0 8 13395507) 10 1 5.52311 1.9 
COMMENT                                   0.082322 1) 
COMMENT                             #204=(CLabel (CWidget 0 (0 0) 1 2 0 0 #124# 0 100) 
COMMENT                                   (LOGPEN 0 0 0) 1 
COMMENT                                   (LOGFONT 46 17 0 0 700 0 0 0 0 3 2 1 34 
COMMENT                                    "Arial") 1.74233 0.666667 0 "T7 Terminator" 
COMMENT                                   "@N" 1 16.5701 1.74233 0 -10 5.64467 1.07399 
COMMENT                                   #203#) 
COMMENT                             #205=(CScratch 
COMMENT                                   (CWidget 0 (3 #15# 0) 1 2 0 0 #132# 1 100) 
COMMENT                                   (LOGPEN 0 8 13395507) 10 1 4.15732 1.9 
COMMENT                                   0.082322 1) 
COMMENT                             #206=(CLabel 
COMMENT                                   (CWidget 0 (0 0) 1 2 0 0 #124# -12961136 100) 
COMMENT                                   (LOGPEN 0 0 0) 1 
COMMENT                                   (LOGFONT 46 17 0 0 700 0 0 0 0 3 2 1 34 
COMMENT                                    "Arial") 1.74233 0.666667 0 "T7 Terminator" 
COMMENT                                   "@N" 1 15.0005 -6.96932 0 -10 5.64467 1.07399 
COMMENT                                   #205#) 
COMMENT                             #207=(CScratch 
COMMENT                                   (CWidget 0 (3 #17# 0) 1 2 0 0 #132# 1103 100) 
COMMENT                                   (LOGPEN 0 8 13395507) 10 1 3.8415 1.9 
COMMENT                                   0.082322 1) 
COMMENT                             #208=(CLabel 
COMMENT                                   (CWidget 0 (0 0) 1 2 0 0 #124# -12961136 100) 
COMMENT                                   (LOGPEN 0 0 0) 1 
COMMENT                                   (LOGFONT 46 17 0 0 700 0 0 0 0 3 2 1 34 
COMMENT                                    "Arial") 1.74233 0.666667 0 "T7 Terminator" 
COMMENT                                   "@N" 1 12.664 -13.9386 0 -10 5.64467 1.07399 
COMMENT                                   #207#)) (CObjectList)) 
COMMENT                      #209=(CGroupWidget 
COMMENT                            (CWidget 103 (7 103 0) 1 2 0 0 Nil -1088 100) 
COMMENT                            (CObjectList 
COMMENT                             #210=(CScratch 
COMMENT                                   (CWidget 0 (3 #4# 0) 1 2 0 0 #132# 101186296 
COMMENT                                    100) (LOGPEN 0 8 13395507) 10 1 6.25572 1.9 
COMMENT                                   0.082322 1) 
COMMENT                             #211=(CLabel (CWidget 0 (0 0) 1 2 0 0 #124# -1 100) 
COMMENT                                   (LOGPEN 0 0 0) 1 
COMMENT                                   (LOGFONT 46 17 0 0 700 0 0 0 0 3 2 1 34 
COMMENT                                    "Arial") 1.74233 0.666667 0 "lac operator" 
COMMENT                                   "@N" 1 4.01371 15.681 0 -10 4.84542 1.07399 
COMMENT                                   #210#) 
COMMENT                             #212=(CScratch 
COMMENT                                   (CWidget 0 (3 #12# 0) 1 2 0 0 #132# 101046392 
COMMENT                                    100) (LOGPEN 0 8 13395507) 10 1 5.92168 1.9 
COMMENT                                   0.082322 1) 
COMMENT                             #213=(CLabel (CWidget 0 (0 0) 1 2 0 0 #124# -1 100) 
COMMENT                                   (LOGPEN 0 0 0) 1 
COMMENT                                   (LOGFONT 46 17 0 0 700 0 0 0 0 3 2 1 34 
COMMENT                                    "Arial") 1.74233 0.666667 0 "lac operator" 
COMMENT                                   "@N" 1 14.5475 6.96932 0 -10 4.84542 1.07399 
COMMENT                                   #212#)) (CObjectList))) (CObjectList)) 
COMMENT               #214=(CGroupWidget (CWidget 11 (8 0) 1 2 0 0 Nil -321 100) 
COMMENT                     (CObjectList 
COMMENT                      #215=(CGroupWidget 
COMMENT                            (CWidget 4 (10 #1# 0) 1 2 0 0 Nil -670 100) 
COMMENT                            (CObjectList 
COMMENT                             #216=(CScratch 
COMMENT                                   (CWidget 1 (1 #1# 1) 1 2 0 0 #131# 1099 100) 
COMMENT                                   (LOGPEN 0 6 10053171) 8 1 1.48801 1.9 
COMMENT                                   0.082322 1) 
COMMENT                             #217=(CLabel 
COMMENT                                   (CWidget 0 (0 0) 1 2 0 0 #123# 1635021940 100) 
COMMENT                                   (LOGPEN 0 0 13408563) 1 
COMMENT                                   (LOGFONT 38 14 0 0 400 0 0 0 0 3 2 1 18 
COMMENT                                    "Georgia") 1.74233 0.555556 0 
COMMENT                                   "{\\i Bbs}I (6304)" "@N (@S)" 5 -15.6093 
COMMENT                                   1.74233 0 -10 4.39585 0.974079 #216#) 
COMMENT                             #218=(CScratch 
COMMENT                                   (CWidget 2 (1 #1# 2) 1 2 0 0 #131# 0 100) 
COMMENT                                   (LOGPEN 0 6 10053171) 8 1 1.2147 1.9 0.082322 
COMMENT                                   1) 
COMMENT                             #219=(CLabel 
COMMENT                                   (CWidget 0 (0 0) 1 2 0 0 #123# 1953784679 100) 
COMMENT                                   (LOGPEN 0 0 13408563) 1 
COMMENT                                   (LOGFONT 38 14 0 0 400 0 0 0 0 3 2 1 18 
COMMENT                                    "Georgia") 1.74233 0.555556 0 
COMMENT                                   "{\\i Bbs}I (6664)" "@N (@S)" 5 -14.9418 
COMMENT                                   5.22699 0 -10 4.34589 0.974079 #218#) 
COMMENT                             #220=(CScratch 
COMMENT                                   (CWidget 3 (1 #1# 3) 1 2 0 0 #131# 58651880 
COMMENT                                    100) (LOGPEN 0 6 10053171) 8 1 0.930767 1.9 
COMMENT                                   0.082322 1) 
COMMENT                             #221=(CLabel (CWidget 0 (0 0) 1 2 0 0 #123# -1 100) 
COMMENT                                   (LOGPEN 0 0 13408563) 1 
COMMENT                                   (LOGFONT 38 14 0 0 400 0 0 0 0 3 2 1 18 
COMMENT                                    "Georgia") 1.74233 0.555556 0 
COMMENT                                   "{\\i Bbs}I (7038)" "@N (@S)" 5 -13.3827 
COMMENT                                   8.71165 0 -10 4.34589 0.974079 #220#) 
COMMENT                             #222=(CScratch 
COMMENT                                   (CWidget 4 (1 #1# 4) 1 2 0 0 #131# 101046728 
COMMENT                                    100) (LOGPEN 0 6 10053171) 8 1 0.673401 1.9 
COMMENT                                   0.082322 1) 
COMMENT                             #223=(CLabel (CWidget 0 (0 0) 1 2 0 0 #123# -1 100) 
COMMENT                                   (LOGPEN 0 0 13408563) 1 
COMMENT                                   (LOGFONT 38 14 0 0 400 0 0 0 0 3 2 1 18 
COMMENT                                    "Georgia") 1.74233 0.555556 0 
COMMENT                                   "{\\i Bbs}I (7377)" "@N (@S)" 5 -11.1178 
COMMENT                                   10.454 0 -10 4.27096 0.974079 #222#)) 
COMMENT                            (CObjectList))) (CObjectList)) 
COMMENT               #224=(CGroupWidget (CWidget 14 (16 0) 1 2 0 0 Nil -949 100) 
COMMENT                     (CObjectList) (CObjectList)) 
COMMENT               #225=(CGroupWidget (CWidget 12 (0 0) 1 2 0 0 Nil -391 100) 
COMMENT                     (CObjectList) (CObjectList))) (CObjectList))) 
COMMENT       (CSeqView 10 10 (CObjectList) (CObList) 1 (CObList)) (CObList) 87462704 
COMMENT       (CStringList) 2082602632 0 (CObList)))
FEATURES             Location/Qualifiers
     misc_feature    1..4
                     /vntifkey="21"
                     /label=Adapter\ATGG
     promoter        5..21
                     /vntifkey="30"
                     /label=T7\promoter
     operon          24..47
                     /vntifkey="103"
                     /label=lac\operator
     misc_feature    441..444
                     /vntifkey="21"
                     /label=Adapter\CCCT
     terminator      393..440
                     /vntifkey="43"
                     /label=T7\terminator
     misc_feature    1037..1040
                     /vntifkey="21"
                     /label=Adapter\GCTC
     misc_feature    2836..2839
                     /vntifkey="21"
                     /label=Adapter\CGGT
     misc_feature    3252..3255
                     /vntifkey="21"
                     /label=Adapter\AGCG
     misc_feature    3256..8263
                     /vntifkey="21"
                     /label=pET28a\backbone
     promoter        445..461
                     /vntifkey="30"
                     /label=T7\Promoter
     operon          464..487
                     /vntifkey="103"
                     /label=lac\operator
     terminator      989..1036
                     /vntifkey="43"
                     /label=T7\Terminator
     promoter        1041..1097
                     /vntifkey="30"
                     /label=T7\Promoter
     terminator      2788..2835
                     /vntifkey="43"
                     /label=T7\Terminator
     promoter        2840..2896
                     /vntifkey="30"
                     /label=T7\Promoter
     terminator      3204..3251
                     /vntifkey="43"
                     /label=T7\Terminator
     CDS             86..388
                     /vntifkey="4"
                     /label=las_prec_WP074615751.1
     CDS             502..984
                     /vntifkey="4"
                     /label=las_WP074615752.1
     CDS             1098..2783
                     /vntifkey="4"
                     /label=las_WP074615751.1
     CDS             2897..3199
                     /vntifkey="4"
                     /label=las_WP074615750.1
BASE COUNT     2084 a      2097 c      2065 g      2017 t 
ORIGIN
        1 atggtaatac gactcactat aggggaattg tgagcggata acaattccaa ggagatatac 
       61 aatgcaccac caccaccacc acgcaatgga ccaggagaaa accatcgaga aagtctcgtt 
      121 tgaggaaccg gaaatcttta aagaaggcaa tttagaggaa ctcactggcg gcatgtcagg 
      181 ccgcatcccg gacgggtttc atggcggccg tggcttctaa gtcgccaaga tgccttacct 
      241 agatgcaatg acggacgtat tcctctggcc tcaacggttc ctgctttcgc tgggatccaa 
      301 gattggcagc tgaaaccgcc tttccaaagt gagtccttcg tctgtgacta actgtgccaa 
      361 atcgtcttgc aaactcctga tccagtttcg gtctagcata accccttggg gcctctaaac 
      421 gggtcttgag gggttttttg cccttaatac gactcactat aggggaattg tgagcggata 
      481 acaattccaa ggagatatac aatgaaatac tatcaatttc tgatgaccgg agacgactac 
      541 tttcataaag tgccgcgcgt caatctgatc accaaagttt gcctgatttt cttcaccctg 
      601 aaatttatgt cgatcttcaa gaaaaccggt ggcaacgaat ctctgaaatg tttggagaaa 
      661 attaaaccga tcaccaacag taacttctcg aataaacagg agaaatatct gttcgcgcgc 
      721 aaggtaaaca gttttgtaca gcgttggatt aatattaacc ataaacaagc tctgtgtctg 
      781 gaacgcgccg tggtaatttg cgccgccctg cgttacgtgg gcctgccaac ccaagtcgtc 
      841 attggccgcc gcagcacgat gatgagcgta ttggacttcg aatttcacgc atgggtagaa 
      901 cttgagggag tcccggtaaa cgacaagtta tcctacaaac aactttgtat ggaaactctc 
      961 cgcgttccgc gtgaaattgg ctaacggtct agcataaccc cttggggcct ctaaacgggt 
     1021 cttgaggggt tttttggctc taatacgact cactataggg gaattgtgag cggataacaa 
     1081 ttccaaggag atatacaatg cgcttcgata ccaagatgca aggcgaattc acccctaatt 
     1141 tctctgtgat ttctaagaat ttgatgctga atgggtttct gtgggcgaat cattcgagta 
     1201 ttaacaatgg ttggtttcat tctctcttaa agcagcaaga gcgcgaagcc gcgctggaac 
     1261 tgatgaacct gtttgcaatc aaaggcccac atccgctgcg cgatatcgac gggtcattct 
     1321 tgctggcagt ccacgatcag aaacgcggac gcagttatct gtaccgctcc ctgctgtgca 
     1381 aaatgtccct ctattaccgc atcgataacg gtaatctgcg ctggtccact aatccgcttg 
     1441 agttgctcga ttccaaatgt agcatctatg atcagattca aaaggacctg cttgttgtgg 
     1501 cgtgcttcga taataatccg ccgaacaatc agagcttctt caaagacatt taccgcctgc 
     1561 cgcctggcag cagtcttatt tatgcgcagg gcaacattca ggtccagaaa gtggatcaac 
     1621 tggaaattaa gaaaggcaat aaataccgta acatctgggg ctacgtagag gaagcgaatg 
     1681 aattggtaga taaaacgttc cgcagccgtt ttagctccaa tgaaaccatc gccgtccagc 
     1741 tgtcaggcgg tatcgattcc gcgagtgtaa tttgccgtct gaaacaaatc ggcgtgccgg 
     1801 ttgttgcttt ccattggagt ttccgcggca ttaatgccgg cgatgagacg cacgatgcgc 
     1861 gtttaattgc agattacctg aaagtccctc tgaccgaaat cgaagtatcg actgtgttaa 
     1921 aagcaaataa ctacattaac ccgaattgga aattccacac gccttatggg catagctttt 
     1981 ataaactgtt tgaacttacg gcccagaaga tcaacgagta taacattgag atcattgcaa 
     2041 acggtcactt tggtgatcat ctcttcggcc cgcttccgga cattagtatg aagaagcagt 
     2101 ttaacacttt gagtatcgtg gaacgccttc gttactggcg tgaaagcatt ggtactaaca 
     2161 aagcgacatt ggtactggac gaaaagtggg agaaaattag cccgaaaatg tttctgtaca 
     2221 aagattttct gacctcagaa gccattgaag tggcccgcga aaagtcagaa ttgttaagtt 
     2281 ttccgaagaa tatgaaagaa gcattcttgg aagtactgaa caacgaaacg gagtcgtcac 
     2341 tgcaaaacaa attatacgaa cagaacgttc acatgatcta cccgctggcc tcgcgcgaat 
     2401 tgattgaact ggccctgcgt attccatacc cataccgcaa catccccacc ggtggcatgt 
     2461 gggtggacaa accgatcctg cgtctgatga acattggtaa actgccgccc gagattattt 
     2521 cgaagaatta taattatcat atgggcgcgt tagacgaaca atatattatt cagaactcta 
     2581 gccaaatccg cctgttactt gaaaacagcc tgcttgcgca gtatggtgta attcatccgg 
     2641 acaaattgcg cgaagtcatg cgtaataaga aactgagcgc ccgtctggcc acttccctca 
     2701 ttgcatgttg catggtcgaa atttggctgc agagcctgaa taaggtcaat ctgactaacc 
     2761 tgaaagagga gaactacgtg taacggtcta gcataacccc ttggggcctc taaacgggtc 
     2821 ttgaggggtt ttttgcggtt aatacgactc actatagggg aattgtgagc ggataacaat 
     2881 tccaaggaga tatacaatgt ataacccgag cccacaggtc aaagttacaa ctctttatga 
     2941 tgatatcatc cttctgaaca cgaacacggg cgaatattta agcttcaatg agacgggacg 
     3001 tctgttctgg caggtactgg tgaacaccaa gaacgaagat gaagcacttc agatcttact 
     3061 caaacaagtt gatgccccgt ttgatactct gaaggaaagc ctgcatcgct ttaaggataa 
     3121 gttgctgcag gcaggtctga ttgaaggcaa gtaagcataa agaggacctc tagttccttt 
     3181 acaaagtaca ggttcgcctc ggtctagcat aaccccttgg ggcctctaaa cgggtcttga 
     3241 ggggtttttt gagcgctgaa aggaggaact atatccggat tggcgaatgg gacgcgccct 
     3301 gtagcggcgc attaagcgcg gcgggtgtgg tggttacgcg cagcgtgacc gctacacttg 
     3361 ccagcgccct agcgcccgct cctttcgctt tcttcccttc ctttctcgcc acgttcgccg 
     3421 gctttccccg tcaagctcta aatcgggggc tccctttagg gttccgattt agtgctttac 
     3481 ggcacctcga ccccaaaaaa cttgattagg gtgatggttc acgtagtggg ccatcgccct 
     3541 gatagacggt ttttcgccct ttgacgttgg agtccacgtt ctttaatagt ggactcttgt 
     3601 tccaaactgg aacaacactc aaccctatct cggtctattc ttttgattta taagggattt 
     3661 tgccgatttc ggcctattgg ttaaaaaatg agctgattta acaaaaattt aacgcgaatt 
     3721 ttaacaaaat attaacgttt acaatttcag gtggcacttt tcggggaaat gtgcgcggaa 
     3781 cccctatttg tttatttttc taaatacatt caaatatgta tccgctcatg aattaattct 
     3841 tagaaaaact catcgagcat caaatgaaac tgcaatttat tcatatcagg attatcaata 
     3901 ccatattttt gaaaaagccg tttctgtaat gaaggagaaa actcaccgag gcagttccat 
     3961 aggatggcaa gatcctggta tcggtctgcg attccgactc gtccaacatc aatacaacct 
     4021 attaatttcc cctcgtcaaa aataaggtta tcaagtgaga aatcaccatg agtgacgact 
     4081 gaatccggtg agaatggcaa aagtttatgc atttctttcc agacttgttc aacaggccag 
     4141 ccattacgct cgtcatcaaa atcactcgca tcaaccaaac cgttattcat tcgtgattgc 
     4201 gcctgagcga gacgaaatac gcgatcgctg ttaaaaggac aattacaaac aggaatcgaa 
     4261 tgcaaccggc gcaggaacac tgccagcgca tcaacaatat tttcacctga atcaggatat 
     4321 tcttctaata cctggaatgc tgttttcccg gggatcgcag tggtgagtaa ccatgcatca 
     4381 tcaggagtac ggataaaatg cttgatggtc ggaagaggca taaattccgt cagccagttt 
     4441 agtctgacca tctcatctgt aacatcattg gcaacgctac ctttgccatg tttcagaaac 
     4501 aactctggcg catcgggctt cccatacaat cgatagattg tcgcacctga ttgcccgaca 
     4561 ttatcgcgag cccatttata cccatataaa tcagcatcca tgttggaatt taatcgcggc 
     4621 ctagagcaag acgtttcccg ttgaatatgg ctcataacac cccttgtatt actgtttatg 
     4681 taagcagaca gttttattgt tcatgaccaa aatcccttaa cgtgagtttt cgttccactg 
     4741 agcgtcagac cccgtagaaa agatcaaagg atcttcttga gatccttttt ttctgcgcgt 
     4801 aatctgctgc ttgcaaacaa aaaaaccacc gctaccagcg gtggtttgtt tgccggatca 
     4861 agagctacca actctttttc cgaaggtaac tggcttcagc agagcgcaga taccaaatac 
     4921 tgtccttcta gtgtagccgt agttaggcca ccacttcaag aactctgtag caccgcctac 
     4981 atacctcgct ctgctaatcc tgttaccagt ggctgctgcc agtggcgata agtcgtgtct 
     5041 taccgggttg gactcaagac gatagttacc ggataaggcg cagcggtcgg gctgaacggg 
     5101 gggttcgtgc acacagccca gcttggagcg aacgacctac accgaactga gatacctaca 
     5161 gcgtgagcta tgagaaagcg ccacgcttcc cgaagggaga aaggcggaca ggtatccggt 
     5221 aagcggcagg gtcggaacag gagagcgcac gagggagctt ccagggggaa acgcctggta 
     5281 tctttatagt cctgtcgggt ttcgccacct ctgacttgag cgtcgatttt tgtgatgctc 
     5341 gtcagggggg cggagcctat ggaaaaacgc cagcaacgcg gcctttttac ggttcctggc 
     5401 cttttgctgg ccttttgctc acatgttctt tcctgcgtta tcccctgatt ctgtggataa 
     5461 ccgtattacc gcctttgagt gagctgatac cgctcgccgc agccgaacga ccgagcgcag 
     5521 cgagtcagtg agcgaggaag cggaagagcg cctgatgcgg tattttctcc ttacgcatct 
     5581 gtgcggtatt tcacaccgca tatatggtgc actctcagta caatctgctc tgatgccgca 
     5641 tagttaagcc agtatacact ccgctatcgc tacgtgactg ggtcatggct gcgccccgac 
     5701 acccgccaac acccgctgac gcgccctgac gggcttgtct gctcccggca tccgcttaca 
     5761 gacaagctgt gaccgtctcc gggagctgca tgtgtcagag gttttcaccg tcatcaccga 
     5821 aacgcgcgag gcagctgcgg taaagctcat cagcgtggtc gtgaagcgat tcacagatgt 
     5881 ctgcctgttc atccgcgtcc agctcgttga gtttctccag aagcgttaat gtctggcttc 
     5941 tgataaagcg ggccatgtta agggcggttt tttcctgttt ggtcactgat gcctccgtgt 
     6001 aagggggatt tctgttcatg ggggtaatga taccgatgaa acgagagagg atgctcacga 
     6061 tacgggttac tgatgatgaa catgcccggt tactggaacg ttgtgagggt aaacaactgg 
     6121 cggtatggat gcggcgggac cagagaaaaa tcactcaggg tcaatgccag cgcttcgtta 
     6181 atacagatgt aggtgttcca cagggtagcc agcagcatcc tgcgatgcag atccggaaca 
     6241 taatggtgca gggcgctgac ttccgcgttt ccagacttta cgaaacacgg aaaccgaaga 
     6301 ccattcatgt tgttgctcag gtcgcagacg ttttgcagca gcagtcgctt cacgttcgct 
     6361 cgcgtatcgg tgattcattc tgctaaccag taaggcaacc ccgccagcct agccgggtcc 
     6421 tcaacgacag gagcacgatc atgcgcaccc gtggggccgc catgccggcg ataatggcct 
     6481 gcttctcgcc gaaacgtttg gtggcgggac cagtgacgaa ggcttgagcg agggcgtgca 
     6541 agattccgaa taccgcaagc gacaggccga tcatcgtcgc gctccagcga aagcggtcct 
     6601 cgccgaaaat gacccagagc gctgccggca cctgtcctac gagttgcatg ataaagaaga 
     6661 cagtcataag tgcggcgacg atagtcatgc cccgcgccca ccggaaggag ctgactgggt 
     6721 tgaaggctct caagggcatc ggtcgagatc ccggtgccta atgagtgagc taacttacat 
     6781 taattgcgtt gcgctcactg cccgctttcc agtcgggaaa cctgtcgtgc cagctgcatt 
     6841 aatgaatcgg ccaacgcgcg gggagaggcg gtttgcgtat tgggcgccag ggtggttttt 
     6901 cttttcacca gtgagacggg caacagctga ttgcccttca ccgcctggcc ctgagagagt 
     6961 tgcagcaagc ggtccacgct ggtttgcccc agcaggcgaa aatcctgttt gatggtggtt 
     7021 aacggcggga tataacatga gctgtcttcg gtatcgtcgt atcccactac cgagatatcc 
     7081 gcaccaacgc gcagcccgga ctcggtaatg gcgcgcattg cgcccagcgc catctgatcg 
     7141 ttggcaacca gcatcgcagt gggaacgatg ccctcattca gcatttgcat ggtttgttga 
     7201 aaaccggaca tggcactcca gtcgccttcc cgttccgcta tcggctgaat ttgattgcga 
     7261 gtgagatatt tatgccagcc agccagacgc agacgcgccg agacagaact taatgggccc 
     7321 gctaacagcg cgatttgctg gtgacccaat gcgaccagat gctccacgcc cagtcgcgta 
     7381 ccgtcttcat gggagaaaat aatactgttg atgggtgtct ggtcagagac atcaagaaat 
     7441 aacgccggaa cattagtgca ggcagcttcc acagcaatgg catcctggtc atccagcgga 
     7501 tagttaatga tcagcccact gacgcgttgc gcgagaagat tgtgcaccgc cgctttacag 
     7561 gcttcgacgc cgcttcgttc taccatcgac accaccacgc tggcacccag ttgatcggcg 
     7621 cgagatttaa tcgccgcgac aatttgcgac ggcgcgtgca gggccagact ggaggtggca 
     7681 acgccaatca gcaacgactg tttgcccgcc agttgttgtg ccacgcggtt gggaatgtaa 
     7741 ttcagctccg ccatcgccgc ttccactttt tcccgcgttt tcgcagaaac gtggctggcc 
     7801 tggttcacca cgcgggaaac ggtctgataa gagacaccgg catactctgc gacatcgtat 
     7861 aacgttactg gtttcacatt caccaccctg aattgactct cttccgggcg ctatcatgcc 
     7921 ataccgcgaa aggttttgcg ccattcgatg gtgtccggga tctcgacgct ctcccttatg 
     7981 cgactcctgc attaggaagc agcccagtag taggttgagg ccgttgagca ccgccgccgc 
     8041 aaggaatggt gcatgcaagg agatggcgcc caacagtccc ccggccacgg ggcctgccac 
     8101 catacccacg ccgaaacaag cgctcatgag cccgaagtgg cgagcccgat cttccccatc 
     8161 ggtgatgtcg gcgatatagg cgccagcaac cgcacctgtg gcgccggtga tgccggccac 
     8221 gatgcgtccg gcgtagagga tcgagatctc gatcccgcga aat 
//
