# Supplementary material for: A scalable platform to discover antimicrobials of ribosomal origin
Source: Nat Commun. 2022 Oct 17;13:6135. doi: 10.1038/s41467-022-33890-w (PMC9576775; doi:10.1038/s41467-022-33890-w)
Supplement: Supplementary file 5 — Supplementary Data 2 [file 41467_2022_33890_MOESM5_ESM.zip › Supplementary Data 2/29.gb]

LOCUS       Exported                6711 bp ds-DNA     circular SYN 19-OCT-2021
DEFINITION  synthetic circular DNA
ACCESSION   .
VERSION     .
KEYWORDS    pET28a CrtE B I T7 promtoer and terminator with spacers
SOURCE      synthetic DNA construct
  ORGANISM  synthetic DNA construct
REFERENCE   1  (bases 1 to 6711)
  AUTHORS   .
  TITLE     Direct Submission
  JOURNAL   Exported Oct 19, 2021 from SnapGene 4.1.9
            http://www.snapgene.com
COMMENT     ORIGDB|GenBank
FEATURES             Location/Qualifiers
     source          1..6711
                     /organism="synthetic DNA construct"
                     /mol_type="other DNA"
     misc_feature    1..4
                     /label=Adapter ATGG
                     /label=Adapter\ATGG
                     /note="/vntifkey=21"
     promoter        5..21
                     /label=T7 promoter
                     /label=T7\promoter
                     /note="/vntifkey=30"
     operon          24..47
                     /label=lac operator
                     /label=lac\operator
                     /note="/vntifkey=103"
     CDS             86..280
                     /codon_start=1
                     /label=Glk_Prec_EOK06279.1
                     /label=Lan2_Prec_WP_006100547.1
                     /note="/vntifkey=4"
                     /translation="MSKLLRELTDKEIQTSLSNGGSTCSMYKALLPGHIAACAASAYFY
                     GSSGCTAMRYVSEYIRKNC"
     terminator      393..440
                     /label=T7 terminator
                     /label=T7\terminator
                     /note="/vntifkey=43"
     misc_feature    441..444
                     /label=Adapter CCCT
                     /label=Adapter\CCCT
                     /note="/vntifkey=21"
     promoter        445..461
                     /label=T7 Promoter
                     /label=T7\Promoter
                     /note="/vntifkey=30"
     operon          464..487
                     /label=lac operator
                     /label=lac\operator
                     /note="/vntifkey=103"
     CDS             502..1647
                     /codon_start=1
                     /label=Glk_EOK06279.1
                     /translation="MLRNFSVIIICKNEERVIKRCIESIQKNLKNNDEIIVVDTGSTDN
                     TIKIISSIENVKLFNYEWKDDFADARNFGISKAKKDWIFFIDSDEIMSKGCLEQLNASI
                     NEAMAYSENNEKLVFSPKAINTDDSVFYNAGRIFANDGNIKYEGCVHEYPVVTDKSLTL
                     VSLKLPRVIVRHDGYEKEVRADKNKTVRNITLIKKILQEEPNNSQYYYYYYRDSKPLIT
                     IEEYEQGMLNFFEKFPDSPYIDQVVRDLAYHYIQVGKNELAEAYIKMLFESAENGAKEN
                     YHLAILYTGMNEMGKIKAQQKDILKLLVYAHDNVLQQEEELFDKGYIFDDLISILFFQI
                     EEYETAYKICEKLDSCGYASNISKMISKLKVVLSPNSKNFR"
     terminator      1652..1699
                     /label=T7 Terminator
                     /label=T7\Terminator
                     /note="/vntifkey=43"
     misc_feature    1700..1703
                     /label=Adapter AGCG
                     /label=Adapter\AGCG
                     /note="/vntifkey=21"
     misc_feature    1704..6711
                     /label=pET28a backbone
                     /label=pET28a\backbone
                     /note="/vntifkey=21"
ORIGIN
        1 atggtaatac gactcactat aggggaattg tgagcggata acaattccaa ggagatatac
       61 aatgcaccac caccaccacc acgcaatgag caaactcttg cgtgaactta ccgataaaga
      121 aatccaaacc agccttagca acggtggctc cacatgctcg atgtacaaag cgctgttacc
      181 gggacatatc gctgcctgcg cagcgtcagc ctacttttac ggcagtagtg gttgtactgc
      241 gatgcgctac gtaagcgaat acattcgtaa gaactgttga ggctccttca tctgacaacg
      301 tgcaaccgct atcgccatcg attgattcag cggacggtgt tgtcgtcata gtttgggcat
      361 gtttcccttg taggtgtgaa atcacccgcg gtctagcata accccttggg gcctctaaac
      421 gggtcttgag gggttttttg cccttaatac gactcactat aggggaattg tgagcggata
      481 acaattccaa ggagatatac aatgctccgc aacttcagtg taattattat ctgtaagaat
      541 gaggaacgcg tgattaagcg ttgtattgaa agcattcaga agaacctgaa gaacaacgat
      601 gaaatcatcg tggttgacac cggcagcacc gacaacacca tcaaaatcat ctcatccatc
      661 gaaaatgtga aactgtttaa ctatgaatgg aaggatgatt ttgccgatgc tcgcaatttc
      721 ggcatcagca aggcgaagaa agactggatt ttcttcattg acagtgatga aattatgagt
      781 aaaggctgcc tggaacagct caacgcgtca attaacgagg ctatggcgta ctcggaaaac
      841 aatgagaaac tcgtgttcag ccccaaagcg atcaacacgg atgatagcgt cttttataat
      901 gcgggccgta ttttcgcgaa tgacggtaac atcaagtatg aaggttgcgt gcacgaatac
      961 ccggtggtga cggataaaag cctgacgctc gtgtcactta aactgccccg cgtaatcgtt
     1021 cgccacgatg gctacgaaaa ggaagttcgc gccgataaga ataaaacggt gcgcaacatt
     1081 accctcatca agaagatctt gcaggaagaa cccaacaact ctcagtatta ttactattac
     1141 taccgcgact ccaaaccgtt gatcaccatc gaagaatacg aacagggtat gttgaacttc
     1201 ttcgagaaat tccccgatag cccgtacatc gatcaagtgg tgcgtgacct ggcctaccac
     1261 tacatccagg tggggaagaa cgaactggct gaagcctaca tcaagatgtt atttgaatcg
     1321 gccgaaaacg gcgcgaaaga gaattatcat ctggccattc tttatacggg catgaatgaa
     1381 atgggcaaaa tcaaagccca gcagaaagac atcctgaaac ttctcgtgta cgcgcatgat
     1441 aatgtactgc agcaggaaga ggagctcttt gataagggct atattttcga cgatttaatc
     1501 agtatcttgt tctttcagat cgaagagtat gaaacagcgt acaagatctg cgagaaactg
     1561 gacagttgcg ggtatgcgtc aaacattagc aaaatgatca gcaaactcaa ggtcgtactc
     1621 tccccgaatt cgaagaactt tcgctgacgg tctagcataa ccccttgggg cctctaaacg
     1681 ggtcttgagg ggttttttga gcgctgaaag gaggaactat atccggattg gcgaatggga
     1741 cgcgccctgt agcggcgcat taagcgcggc gggtgtggtg gttacgcgca gcgtgaccgc
     1801 tacacttgcc agcgccctag cgcccgctcc tttcgctttc ttcccttcct ttctcgccac
     1861 gttcgccggc tttccccgtc aagctctaaa tcgggggctc cctttagggt tccgatttag
     1921 tgctttacgg cacctcgacc ccaaaaaact tgattagggt gatggttcac gtagtgggcc
     1981 atcgccctga tagacggttt ttcgcccttt gacgttggag tccacgttct ttaatagtgg
     2041 actcttgttc caaactggaa caacactcaa ccctatctcg gtctattctt ttgatttata
     2101 agggattttg ccgatttcgg cctattggtt aaaaaatgag ctgatttaac aaaaatttaa
     2161 cgcgaatttt aacaaaatat taacgtttac aatttcaggt ggcacttttc ggggaaatgt
     2221 gcgcggaacc cctatttgtt tatttttcta aatacattca aatatgtatc cgctcatgaa
     2281 ttaattctta gaaaaactca tcgagcatca aatgaaactg caatttattc atatcaggat
     2341 tatcaatacc atatttttga aaaagccgtt tctgtaatga aggagaaaac tcaccgaggc
     2401 agttccatag gatggcaaga tcctggtatc ggtctgcgat tccgactcgt ccaacatcaa
     2461 tacaacctat taatttcccc tcgtcaaaaa taaggttatc aagtgagaaa tcaccatgag
     2521 tgacgactga atccggtgag aatggcaaaa gtttatgcat ttctttccag acttgttcaa
     2581 caggccagcc attacgctcg tcatcaaaat cactcgcatc aaccaaaccg ttattcattc
     2641 gtgattgcgc ctgagcgaga cgaaatacgc gatcgctgtt aaaaggacaa ttacaaacag
     2701 gaatcgaatg caaccggcgc aggaacactg ccagcgcatc aacaatattt tcacctgaat
     2761 caggatattc ttctaatacc tggaatgctg ttttcccggg gatcgcagtg gtgagtaacc
     2821 atgcatcatc aggagtacgg ataaaatgct tgatggtcgg aagaggcata aattccgtca
     2881 gccagtttag tctgaccatc tcatctgtaa catcattggc aacgctacct ttgccatgtt
     2941 tcagaaacaa ctctggcgca tcgggcttcc catacaatcg atagattgtc gcacctgatt
     3001 gcccgacatt atcgcgagcc catttatacc catataaatc agcatccatg ttggaattta
     3061 atcgcggcct agagcaagac gtttcccgtt gaatatggct cataacaccc cttgtattac
     3121 tgtttatgta agcagacagt tttattgttc atgaccaaaa tcccttaacg tgagttttcg
     3181 ttccactgag cgtcagaccc cgtagaaaag atcaaaggat cttcttgaga tccttttttt
     3241 ctgcgcgtaa tctgctgctt gcaaacaaaa aaaccaccgc taccagcggt ggtttgtttg
     3301 ccggatcaag agctaccaac tctttttccg aaggtaactg gcttcagcag agcgcagata
     3361 ccaaatactg tccttctagt gtagccgtag ttaggccacc acttcaagaa ctctgtagca
     3421 ccgcctacat acctcgctct gctaatcctg ttaccagtgg ctgctgccag tggcgataag
     3481 tcgtgtctta ccgggttgga ctcaagacga tagttaccgg ataaggcgca gcggtcgggc
     3541 tgaacggggg gttcgtgcac acagcccagc ttggagcgaa cgacctacac cgaactgaga
     3601 tacctacagc gtgagctatg agaaagcgcc acgcttcccg aagggagaaa ggcggacagg
     3661 tatccggtaa gcggcagggt cggaacagga gagcgcacga gggagcttcc agggggaaac
     3721 gcctggtatc tttatagtcc tgtcgggttt cgccacctct gacttgagcg tcgatttttg
     3781 tgatgctcgt caggggggcg gagcctatgg aaaaacgcca gcaacgcggc ctttttacgg
     3841 ttcctggcct tttgctggcc ttttgctcac atgttctttc ctgcgttatc ccctgattct
     3901 gtggataacc gtattaccgc ctttgagtga gctgataccg ctcgccgcag ccgaacgacc
     3961 gagcgcagcg agtcagtgag cgaggaagcg gaagagcgcc tgatgcggta ttttctcctt
     4021 acgcatctgt gcggtatttc acaccgcata tatggtgcac tctcagtaca atctgctctg
     4081 atgccgcata gttaagccag tatacactcc gctatcgcta cgtgactggg tcatggctgc
     4141 gccccgacac ccgccaacac ccgctgacgc gccctgacgg gcttgtctgc tcccggcatc
     4201 cgcttacaga caagctgtga ccgtctccgg gagctgcatg tgtcagaggt tttcaccgtc
     4261 atcaccgaaa cgcgcgaggc agctgcggta aagctcatca gcgtggtcgt gaagcgattc
     4321 acagatgtct gcctgttcat ccgcgtccag ctcgttgagt ttctccagaa gcgttaatgt
     4381 ctggcttctg ataaagcggg ccatgttaag ggcggttttt tcctgtttgg tcactgatgc
     4441 ctccgtgtaa gggggatttc tgttcatggg ggtaatgata ccgatgaaac gagagaggat
     4501 gctcacgata cgggttactg atgatgaaca tgcccggtta ctggaacgtt gtgagggtaa
     4561 acaactggcg gtatggatgc ggcgggacca gagaaaaatc actcagggtc aatgccagcg
     4621 cttcgttaat acagatgtag gtgttccaca gggtagccag cagcatcctg cgatgcagat
     4681 ccggaacata atggtgcagg gcgctgactt ccgcgtttcc agactttacg aaacacggaa
     4741 accgaagacc attcatgttg ttgctcaggt cgcagacgtt ttgcagcagc agtcgcttca
     4801 cgttcgctcg cgtatcggtg attcattctg ctaaccagta aggcaacccc gccagcctag
     4861 ccgggtcctc aacgacagga gcacgatcat gcgcacccgt ggggccgcca tgccggcgat
     4921 aatggcctgc ttctcgccga aacgtttggt ggcgggacca gtgacgaagg cttgagcgag
     4981 ggcgtgcaag attccgaata ccgcaagcga caggccgatc atcgtcgcgc tccagcgaaa
     5041 gcggtcctcg ccgaaaatga cccagagcgc tgccggcacc tgtcctacga gttgcatgat
     5101 aaagaagaca gtcataagtg cggcgacgat agtcatgccc cgcgcccacc ggaaggagct
     5161 gactgggttg aaggctctca agggcatcgg tcgagatccc ggtgcctaat gagtgagcta
     5221 acttacatta attgcgttgc gctcactgcc cgctttccag tcgggaaacc tgtcgtgcca
     5281 gctgcattaa tgaatcggcc aacgcgcggg gagaggcggt ttgcgtattg ggcgccaggg
     5341 tggtttttct tttcaccagt gagacgggca acagctgatt gcccttcacc gcctggccct
     5401 gagagagttg cagcaagcgg tccacgctgg tttgccccag caggcgaaaa tcctgtttga
     5461 tggtggttaa cggcgggata taacatgagc tgtcttcggt atcgtcgtat cccactaccg
     5521 agatatccgc accaacgcgc agcccggact cggtaatggc gcgcattgcg cccagcgcca
     5581 tctgatcgtt ggcaaccagc atcgcagtgg gaacgatgcc ctcattcagc atttgcatgg
     5641 tttgttgaaa accggacatg gcactccagt cgccttcccg ttccgctatc ggctgaattt
     5701 gattgcgagt gagatattta tgccagccag ccagacgcag acgcgccgag acagaactta
     5761 atgggcccgc taacagcgcg atttgctggt gacccaatgc gaccagatgc tccacgccca
     5821 gtcgcgtacc gtcttcatgg gagaaaataa tactgttgat gggtgtctgg tcagagacat
     5881 caagaaataa cgccggaaca ttagtgcagg cagcttccac agcaatggca tcctggtcat
     5941 ccagcggata gttaatgatc agcccactga cgcgttgcgc gagaagattg tgcaccgccg
     6001 ctttacaggc ttcgacgccg cttcgttcta ccatcgacac caccacgctg gcacccagtt
     6061 gatcggcgcg agatttaatc gccgcgacaa tttgcgacgg cgcgtgcagg gccagactgg
     6121 aggtggcaac gccaatcagc aacgactgtt tgcccgccag ttgttgtgcc acgcggttgg
     6181 gaatgtaatt cagctccgcc atcgccgctt ccactttttc ccgcgttttc gcagaaacgt
     6241 ggctggcctg gttcaccacg cgggaaacgg tctgataaga gacaccggca tactctgcga
     6301 catcgtataa cgttactggt ttcacattca ccaccctgaa ttgactctct tccgggcgct
     6361 atcatgccat accgcgaaag gttttgcgcc attcgatggt gtccgggatc tcgacgctct
     6421 cccttatgcg actcctgcat taggaagcag cccagtagta ggttgaggcc gttgagcacc
     6481 gccgccgcaa ggaatggtgc atgcaaggag atggcgccca acagtccccc ggccacgggg
     6541 cctgccacca tacccacgcc gaaacaagcg ctcatgagcc cgaagtggcg agcccgatct
     6601 tccccatcgg tgatgtcggc gatataggcg ccagcaaccg cacctgtggc gccggtgatg
     6661 ccggccacga tgcgtccggc gtagaggatc gagatctcga tcccgcgaaa t
//
