# Supplementary material for: A scalable platform to discover antimicrobials of ribosomal origin
Source: Nat Commun. 2022 Oct 17;13:6135. doi: 10.1038/s41467-022-33890-w (PMC9576775; doi:10.1038/s41467-022-33890-w)
Supplement: Supplementary file 5 — Supplementary Data 2 [file 41467_2022_33890_MOESM5_ESM.zip › Supplementary Data 2/58.gb]

LOCUS       Exported               12763 bp ds-DNA     circular SYN 10-MAR-2020
DEFINITION  synthetic circular DNA.
ACCESSION   .
VERSION     .
KEYWORDS    pET28a CrtE B I T7 promtoer and terminator with spacers
SOURCE      synthetic DNA construct
  ORGANISM  synthetic DNA construct
REFERENCE   1  (bases 1 to 12763)
  AUTHORS   .
  TITLE     Direct Submission
  JOURNAL   Exported Tuesday, Mar 10, 2020 from SnapGene 5.0.7
            https://www.snapgene.com
COMMENT     ORIGDB|GenBank
FEATURES             Location/Qualifiers
     source          1..12763
                     /organism="synthetic DNA construct"
                     /mol_type="other DNA"
     misc_feature    1..4
                     /label=Adapter ATGG
                     /label=Adapter\ATGG
                     /note="/vntifkey=21"
     promoter        5..21
                     /label=T7 promoter
                     /label=T7\promoter
                     /note="/vntifkey=30"
     operon          24..47
                     /label=lac operator
                     /label=lac\operator
                     /note="/vntifkey=103"
     misc_feature    86..388
                     /label=Lap_Prec_WP_013733767.1
     terminator      393..440
                     /label=T7 terminator
                     /label=T7\terminator
                     /note="/vntifkey=43"
     misc_feature    441..444
                     /label=Adapter CCCT
                     /label=Adapter\CCCT
                     /note="/vntifkey=21"
     promoter        445..461
                     /label=T7 Promoter
                     /label=T7\Promoter
                     /note="/vntifkey=30"
     operon          464..487
                     /label=lac operator
                     /label=lac\operator
                     /note="/vntifkey=103"
     misc_feature    502..2766
                     /label=Lap_WP_013733767.1
     terminator      2771..2818
                     /label=T7 Terminator
                     /label=T7\Terminator
                     /note="/vntifkey=43"
     misc_feature    2819..2822
                     /label=Adapter GCTC
                     /label=Adapter\GCTC
                     /note="/vntifkey=21"
     promoter        2823..2879
                     /label=T7 Promoter
                     /label=T7\Promoter
                     /note="/vntifkey=30"
     misc_feature    2880..4442
                     /label=Lap_WP_013733766.1
     terminator      4447..4494
                     /label=T7 Terminator
                     /label=T7\Terminator
                     /note="/vntifkey=43"
     misc_feature    4495..4498
                     /label=Adapter CGGT
                     /label=Adapter\CGGT
                     /note="/vntifkey=21"
     promoter        4499..4555
                     /label=T7 Promoter
                     /label=T7\Promoter
                     /note="/vntifkey=30"
     misc_feature    4556..7699
                     /label=Lap_WP_013733768.1
     terminator      7704..7751
                     /label=T7 Terminator
                     /label=T7\Terminator
                     /note="/vntifkey=43"
     misc_feature    7752..7755
                     /label=Adapter AGCG
                     /label=Adapter\AGCG
                     /note="/vntifkey=21"
     misc_feature    7756..12763
                     /label=pET28a backbone
                     /label=pET28a\backbone
                     /note="/vntifkey=21"
ORIGIN
        1 atggtaatac gactcactat aggggaattg tgagcggata acaattccaa ggagatatac
       61 aatgcaccac caccaccacc acgcaatggc gtcagttcct gcagaacatc gtacacgttt
      121 cgcacgtttg gtggcagacg cctggagtga tccaaccctg gcaaatcgtt atcagttgga
      181 tccagccgcg gttcttgccg aatacggtat tgtactgggt gcgggcgatg aaattccgga
      241 tttaccgcca gctcccggcg aaattgctgt tgaagatctg tcgactaccg caggtgcggc
      301 gatggcaaca attggaacag tgtcatgtcc aggcgcgtgc gtgggtatgt ccgcataagg
      361 ctccttcatc tgacaacgtg caacctaacg gtctagcata accccttggg gcctctaaac
      421 gggtcttgag gggttttttg cccttaatac gactcactat aggggaattg tgagcggata
      481 acaattccaa ggagatatac aatgacaatt cgcccgcgtg ttcgtcgcaa ccttcgtgtt
      541 gagaatctgc ctggcgaagc agtgtacgtg ttcagtgaac gtggtcatca agtgattgaa
      601 ggcgaattga ctgaacgtgt gctgccgctg ctggatggca aacacgatgt ggacgacgta
      661 cttgacgcgc tggcggatga accgccagaa cgcgttctgt atctcatcga acgtttaatt
      721 cgcatgggtg tagttttacg tgtagatcca gagcttcccc agcgtgaatc ggcgttttgg
      781 gacatggcag gaacttcagc agaagtagtg gcggatcgct tagctgcagc cacggttggc
      841 ttaagcgtcg ttggcgaagt ggataccgaa ccgctgcttg cagcactggg agctgctggt
      901 ttgcgtgtga cgccagttgg agcgggaccg gcgtcgccgg tagatttgag tgtggttgcc
      961 acggacaatt acctcaatcc tgaactcgcc gagctcaacg atgccgcctt acgttccggc
     1021 cgtccatggc tcttaacgaa accggtcggt agcgtcctgt ggattggtcc gacctttaaa
     1081 ccagcttctc gcgagcacgg ctgttgggcc tgcgtagcgt tccgcttagc gggtcaccgt
     1141 caagttgatg aatacttacg cgataaactg gaacatgtgg gtcctcttcg tgtgccactc
     1201 gccgatctcc caacgacccg tgatattggt gcccgcctga ccgccctgga agcagtcaaa
     1261 catgtagctg gcctgggtac cgaacaagaa aacggtattc tgacgctgga taccatctat
     1321 ttcgatactc agcgccaccc tctgcatcgc cgcccgcaat gtccgagttg cggcgaaccg
     1381 gaattagtag cacgccgctt cgcagctcct gtacgcctgc aatcgcgtgc taaaacttat
     1441 accggtgatg gcggtcaccg tgctcaacgt cctgatgagg tgttagcacg ctacagtcct
     1501 caggtgtcaa gtgtgactgg tgttgtacgt gaactgcgcc ccttcgcaac cggccgtgat
     1561 ttcgtgaaag gatattacgc tggccacaac tttgcgcgtc gtgttcacaa ccttcgtcat
     1621 ctgcgttcag gccttcgcag tatggctgct ggtaaaggca ccaccgatac ccaggcccgc
     1681 gccagcgcga tttgtgaagc gatcgaacgt tacagcggcc tctttgttgg tgatgaaccg
     1741 cgtattactg cgaccttggc cgaacttggt gaccgtgcac tggcgccgaa tgatctgcag
     1801 ctgtattctc cgcgtcagca tgaaaaccgt gtagcatgga atgcggctca gcgttcgtcc
     1861 tttcagatcg tctgtgatcc tcttccggcc gatcgcccta ttgaatggtc accggtgtgg
     1921 tcactgaccc acgaacgcca ctttcatgtt ccgacggcac atctttactt ccagtacccg
     1981 tctcgtcctg gtgagttgtt cgcctcagcc tgcagcaacg gtaatgctgc gggcagctct
     2041 atcgaagatg ccgtcttaca gggcttcctg gagttagtgg aacgtgatag cgttgcgctg
     2101 tggtggtaca atcgtctgaa catgcctcgc tttgaccttg atagctttgg cgaaccgtgg
     2161 tttgatgaat ttcgcgaagt gtatgccggt ctgaaccgtg agttatgggt actcgatctg
     2221 accgcagatc ttggcattcc cgtggcagcg gccattagcc gtcgcacgga taaacctgca
     2281 gaagatattc tgatggcatt tggagcgcat ttagatgcga aaacggccgt tcaacgtgcc
     2341 ttaagcgaga tgaaccagtt cctgccggcg gtaattgacg tgcagcctga tggtagcggc
     2401 tacgcttatc cagatccggt acagcaaggg tggtggcgtc atgccacgct tgcttccgaa
     2461 ggttatttag ctccttcagc acgcgtgagt accgccacca cccatcgtaa tctggcttct
     2521 gacgatttaa agactgatgt agataccgtg cgtggtctgg ttgaacgtgc gggaatgcag
     2581 atgttagtat tagatcagac acgcccggat ctggaattgc ctgttgtaaa ggtgattgta
     2641 ccgggaatgc gccatttctg ggcgcgcttt ggtgcgggtc gtttgtatga tgtccctgtg
     2701 cgtctggggt ggctggatcg tgcaacacct gaagatgcgt taaatcccat cccaatgttc
     2761 ttataacggt ctagcataac cccttggggc ctctaaacgg gtcttgaggg gttttttggc
     2821 tctaatacga ctcactatag gggaattgtg agcggataac aattccaagg agatatacaa
     2881 tgaccttaac tcagtctaca cgtccgtatg aacgtttact tcgtcttgac ccttcgtctc
     2941 gcttgacgag cggtggtggc caactggctc tttggtcacg ctttggccgt gtagctgtcg
     3001 gtgaacgtga tcgcccgatg gtcgccgttc tgcaagctct tgcaacgacc gaagttactc
     3061 caaccgactt agaacgttta gcactggcaa ccgcgggagc taccgctaca gatgatgaaa
     3121 ttgcggttct tgctcgttta cattggttgc ttgatcgcat tggcaatgcc ttggagcagc
     3181 aaattggccc cgctggtgag cccggctggc tgcgcgttac cgctcttaca ggagatctgc
     3241 gttttaccca ccgtccttat actggaaacg cgccagttgc tcttagtcgt ttagccctgt
     3301 tacgtcgtcg tgatggtcgt atggttgttg aatcaggact tgctccgttc cgcgtaggcg
     3361 tcttacatga acaagcgttg gctttagttg gcgcactcgc tgaacctcgc acggtagccg
     3421 atttagccgc ccgtcttgga ttagatgaaa ccgctattcg ccatttagtt ggttttcttg
     3481 cagctgccca gttaacggat gcggtggatc ctgcagctga tcagtgggat cctcatgaat
     3541 tgtattttca tagtcgctca cgctgtggtc gtactgatga atcatttggt gcaacgtttc
     3601 cgttcgttga tgtacgtccg cctcttccgc cggtaaaacc cgcccccgct ggtcctgttg
     3661 tagttctgcc gcgtcctgat tttgatgcac ttcgcgctac agatccgccg ttagtgctgg
     3721 tccaagaagc gcgtcgtagc gttcgtggtt tcggtgtgga accaatgact ttggcacagc
     3781 tgggtgaatt tctgtatcgc gttggtcgtg tgcgttcggt ctatgggccg gatcatgaca
     3841 atcgtatgcc gtatgagggc gttgatcgcc cgtaccccac tggtggcgcg tcaggtgacc
     3901 ttgagattta tgtgactgcg catcgcgttg cgggcttacc acgtgcagct taccattacg
     3961 atgcctggga acatcgcttg gtgcaagttt gtgatgaccc tacactgatt caaggcctgc
     4021 tcgcgggcgc ggcacaggca acgggtggca ccccaacccc tgacgcgttg attacgttca
     4081 cctcacgctt cggtcgtttg acctggaaat atgacgccat gggttacgca gcgacactga
     4141 aacatgtagg tgtagcttat cagacggcgt atttggttgc cacagcgatg gggctggcgc
     4201 cttgtgggct tggtagtggg gacgcccatc tgagcgcacg tgtgtttggg ctggattggc
     4261 aagtggaatc atctgtgggt gaatttatgc tggggagtct gcctcgttgg gccgacggca
     4321 cagatccgca tcaaggtcgc acgaattggc gcggtgcaaa tgatcctgat tgggcacgtc
     4381 gtgctggtcg tttattgtcc gcggcgcgcc atgatcgtgt tgcaccagaa gaaccatcct
     4441 aacggtctag cataacccct tggggcctct aaacgggtct tgaggggttt tttgcggtta
     4501 atacgactca ctatagggga attgtgagcg gataacaatt ccaaggagat atacaatgac
     4561 cacaacgagc gcatcattag gtttaggcgc aatgtctgca ccggataccc tgctgggctt
     4621 gggcggagcg gatgaacgtc tcctgaacgt tattgctttg gcggcaccct ttgacgaacg
     4681 tgaagcggga gtttactttg ccccggttcg tacgggtgga cgtcgtaaat tggcggaacg
     4741 ctcacaacgt tggctgcgta gcgcggttgc cgatgatgac gttagcttgc gtgcgttact
     4801 gctgcatcgt caacagacga accgtgatct gggagcaggt ctggttgatg ttgttgttcg
     4861 cgatccggga aaattacccg attgggctta tgcccttgta gatttcttgt tagcacaacc
     4921 gccaaccgcc gctcaggacc ctgcagcaga attagttggc ggtgtgtttg tgagctttca
     4981 acgcgcagcg atccgtctca ccggtctgcg tcagaataat ttacgtggcg tggccctgac
     5041 cccggaagcg gcggacgatg tcacggggca acttgtgcag cgtctgatca aggtttgtca
     5101 tgctgctttg ggctttgaac tgcaaattgc agatggagcc gcgacccccg taaattggta
     5161 tggacgcgca ggtattgacg tctctcgcct gggttggtta ggccgtttgg aaagtctgcc
     5221 ggggctcgca tacctgatcg gtgtaacgtg cttgaattac aaacgtgccg tgggcgaaat
     5281 ctttgatcgt ttgcatcagg atctgccgat gttacgtcgc gaactctggg catgggctga
     5341 cccgggtgcc ttggcgagtt atagtggaga ctcaggtgat ctgcatgatt cgggtcgtac
     5401 cgtgagctta ttatcctttg caggcggaca acgtgtggtt tacaagccaa aagatctgtc
     5461 tagtgtggca ggctttatgg atgtgctgac cttcttaaat actcatgggt tgccactgga
     5521 tctgaccacc cgtcgtgttt tattacgtga tggatatggc tgggaagaat atgtggtggc
     5581 gcgtccttgc gtgagcggtg aggatccggc ccgtttctac cgccgtctcg gcatgttgac
     5641 acgtttagcc cagcttttgg aatgccgcga tctgtgggca gataacttga ttgcaatcgg
     5701 tgagcgtcca atgttcatcg atcttgaaaa tgtgcttcag ggtcgtatgc gtaaaccggt
     5761 gttattaggc ccccgtgccg aagctctgtg gcatgaaatt gaagagtcag tggcaaagac
     5821 ggcggtggta tcctatcctc gtattggtgt tccgggccgt cgtgcacatg acatcggatg
     5881 ttgtgcacct atgcaagaac aacttgcagt tgatagcgac ggttttccgg atggttggga
     5941 acccccgccc tatcgtccaa tggtggatgg ccgctacgtt gatcctgctg cgcatgccga
     6001 tgatgttctt acaggttacc gcgaaatgga tgcgtgtctt gtggcgaatg cgcctgcgct
     6061 ggccgcggaa cgtggtccgt tacatttatt aagtcaagca cgtgtccgtt atatttggcg
     6121 ttctacctgg gattatctca ccatgcttca ggttgcttcg ggtccattag cacttaccga
     6181 tggcgttgct cgtgaaattg tattagcacg tctgtttcgc ggtgcgcgtg aagtgcttca
     6241 cacagatcct cgtcgcacag attcactcga aatgatcgag cgtgaaattg aagcgctgcg
     6301 tcgtctcgat attccgttgt tccaatcaga accaatgacc agcaccgttc gcactcccga
     6361 aggttcgcgc gtggaaaatc actttagcgg tacagcatgg caacgcttac gtgaccgtct
     6421 ggatgaactg gtggaacgcg ccgaatgtgg tgcgcctatg ccggaagaag cactggctgc
     6481 atgtctcgat tttgcatcag gcggccgtcc gatttgggcg ccaccgccag gcgatcctga
     6541 cggtcgtcgt gatcccgccc tgttgggtat cagcgtatat catccgaagg cctttcgtgc
     6601 cgaagtagac catagccaac tgcttgcagg agcgtgcgca gcggcagatg acattattgc
     6661 tgctgctgta ccagttggcg atggccagca tggttgggtt ggggcggtgc attatcctgc
     6721 gtttgggctg gatcaacttg aacctttaca tggtgatctg ctgacaggta cagcaggaat
     6781 tgccgtattt ctcgctgaat tataccagac aacgggtaaa ccaacgtatt gggcttttgc
     6841 acaagatgct ctggctgcga ccaccgaatt taccacggtt gcaggtcaag cgtcgcttta
     6901 ccgtcgcatg gcaggcggac gtcaaccagt gggcgggttt gttggtatcg gtgctaccat
     6961 ctatgcactg gcacgctgtg gccaggtgat tggtgacccg caacttttgg cccaagcgca
     7021 atcattggtg ccgaccgctc gtgatttact ggcggctggc accagtgtag cggatcctgt
     7081 taccggacgt gcgggcttac ttctggccct tctgaaactg actgaggctc aaccgtgtac
     7141 agcagctgat gaattagctg cttcattgta tgagcagctt ttagcggagc tgccgggcgg
     7201 cgtaccagca ccatatcctg ctggcgtggc gcttttggat gcacttccta gtggcgcacc
     7261 cggtgtagca atggccttgg ctcgttatgc cgaacgtaac ggtttaagca ttgatgatga
     7321 gcaactggcg cctgccgtcg gatcgactag tggagctttg ttagccgcga cagttgccgc
     7381 agcggcgtta ggtcgcgctc gccctgctca agctcaaacc cctaccccgg cgggctcccc
     7441 gagttcagtg gatttgctgg atcgtatcga gctcggatta gcagcgtggc gtggtgatgc
     7501 tgatgaacaa caacacacag cagcgcatgc tgcggcgcgc acattacttt cacgtcgtgc
     7561 ttcgcagggt cgttggtttc cggatcgtcg tcgtgcggat cgtactcagc tgagcgccgt
     7621 agatggtttg gcagccgcag gtttagcatg tctggcatta gccgaagaag atgttacatc
     7681 cctgcgtacc atgtcgtaac ggtctagcat aaccccttgg ggcctctaaa cgggtcttga
     7741 ggggtttttt gagcgctgaa aggaggaact atatccggat tggcgaatgg gacgcgccct
     7801 gtagcggcgc attaagcgcg gcgggtgtgg tggttacgcg cagcgtgacc gctacacttg
     7861 ccagcgccct agcgcccgct cctttcgctt tcttcccttc ctttctcgcc acgttcgccg
     7921 gctttccccg tcaagctcta aatcgggggc tccctttagg gttccgattt agtgctttac
     7981 ggcacctcga ccccaaaaaa cttgattagg gtgatggttc acgtagtggg ccatcgccct
     8041 gatagacggt ttttcgccct ttgacgttgg agtccacgtt ctttaatagt ggactcttgt
     8101 tccaaactgg aacaacactc aaccctatct cggtctattc ttttgattta taagggattt
     8161 tgccgatttc ggcctattgg ttaaaaaatg agctgattta acaaaaattt aacgcgaatt
     8221 ttaacaaaat attaacgttt acaatttcag gtggcacttt tcggggaaat gtgcgcggaa
     8281 cccctatttg tttatttttc taaatacatt caaatatgta tccgctcatg aattaattct
     8341 tagaaaaact catcgagcat caaatgaaac tgcaatttat tcatatcagg attatcaata
     8401 ccatattttt gaaaaagccg tttctgtaat gaaggagaaa actcaccgag gcagttccat
     8461 aggatggcaa gatcctggta tcggtctgcg attccgactc gtccaacatc aatacaacct
     8521 attaatttcc cctcgtcaaa aataaggtta tcaagtgaga aatcaccatg agtgacgact
     8581 gaatccggtg agaatggcaa aagtttatgc atttctttcc agacttgttc aacaggccag
     8641 ccattacgct cgtcatcaaa atcactcgca tcaaccaaac cgttattcat tcgtgattgc
     8701 gcctgagcga gacgaaatac gcgatcgctg ttaaaaggac aattacaaac aggaatcgaa
     8761 tgcaaccggc gcaggaacac tgccagcgca tcaacaatat tttcacctga atcaggatat
     8821 tcttctaata cctggaatgc tgttttcccg gggatcgcag tggtgagtaa ccatgcatca
     8881 tcaggagtac ggataaaatg cttgatggtc ggaagaggca taaattccgt cagccagttt
     8941 agtctgacca tctcatctgt aacatcattg gcaacgctac ctttgccatg tttcagaaac
     9001 aactctggcg catcgggctt cccatacaat cgatagattg tcgcacctga ttgcccgaca
     9061 ttatcgcgag cccatttata cccatataaa tcagcatcca tgttggaatt taatcgcggc
     9121 ctagagcaag acgtttcccg ttgaatatgg ctcataacac cccttgtatt actgtttatg
     9181 taagcagaca gttttattgt tcatgaccaa aatcccttaa cgtgagtttt cgttccactg
     9241 agcgtcagac cccgtagaaa agatcaaagg atcttcttga gatccttttt ttctgcgcgt
     9301 aatctgctgc ttgcaaacaa aaaaaccacc gctaccagcg gtggtttgtt tgccggatca
     9361 agagctacca actctttttc cgaaggtaac tggcttcagc agagcgcaga taccaaatac
     9421 tgtccttcta gtgtagccgt agttaggcca ccacttcaag aactctgtag caccgcctac
     9481 atacctcgct ctgctaatcc tgttaccagt ggctgctgcc agtggcgata agtcgtgtct
     9541 taccgggttg gactcaagac gatagttacc ggataaggcg cagcggtcgg gctgaacggg
     9601 gggttcgtgc acacagccca gcttggagcg aacgacctac accgaactga gatacctaca
     9661 gcgtgagcta tgagaaagcg ccacgcttcc cgaagggaga aaggcggaca ggtatccggt
     9721 aagcggcagg gtcggaacag gagagcgcac gagggagctt ccagggggaa acgcctggta
     9781 tctttatagt cctgtcgggt ttcgccacct ctgacttgag cgtcgatttt tgtgatgctc
     9841 gtcagggggg cggagcctat ggaaaaacgc cagcaacgcg gcctttttac ggttcctggc
     9901 cttttgctgg ccttttgctc acatgttctt tcctgcgtta tcccctgatt ctgtggataa
     9961 ccgtattacc gcctttgagt gagctgatac cgctcgccgc agccgaacga ccgagcgcag
    10021 cgagtcagtg agcgaggaag cggaagagcg cctgatgcgg tattttctcc ttacgcatct
    10081 gtgcggtatt tcacaccgca tatatggtgc actctcagta caatctgctc tgatgccgca
    10141 tagttaagcc agtatacact ccgctatcgc tacgtgactg ggtcatggct gcgccccgac
    10201 acccgccaac acccgctgac gcgccctgac gggcttgtct gctcccggca tccgcttaca
    10261 gacaagctgt gaccgtctcc gggagctgca tgtgtcagag gttttcaccg tcatcaccga
    10321 aacgcgcgag gcagctgcgg taaagctcat cagcgtggtc gtgaagcgat tcacagatgt
    10381 ctgcctgttc atccgcgtcc agctcgttga gtttctccag aagcgttaat gtctggcttc
    10441 tgataaagcg ggccatgtta agggcggttt tttcctgttt ggtcactgat gcctccgtgt
    10501 aagggggatt tctgttcatg ggggtaatga taccgatgaa acgagagagg atgctcacga
    10561 tacgggttac tgatgatgaa catgcccggt tactggaacg ttgtgagggt aaacaactgg
    10621 cggtatggat gcggcgggac cagagaaaaa tcactcaggg tcaatgccag cgcttcgtta
    10681 atacagatgt aggtgttcca cagggtagcc agcagcatcc tgcgatgcag atccggaaca
    10741 taatggtgca gggcgctgac ttccgcgttt ccagacttta cgaaacacgg aaaccgaaga
    10801 ccattcatgt tgttgctcag gtcgcagacg ttttgcagca gcagtcgctt cacgttcgct
    10861 cgcgtatcgg tgattcattc tgctaaccag taaggcaacc ccgccagcct agccgggtcc
    10921 tcaacgacag gagcacgatc atgcgcaccc gtggggccgc catgccggcg ataatggcct
    10981 gcttctcgcc gaaacgtttg gtggcgggac cagtgacgaa ggcttgagcg agggcgtgca
    11041 agattccgaa taccgcaagc gacaggccga tcatcgtcgc gctccagcga aagcggtcct
    11101 cgccgaaaat gacccagagc gctgccggca cctgtcctac gagttgcatg ataaagaaga
    11161 cagtcataag tgcggcgacg atagtcatgc cccgcgccca ccggaaggag ctgactgggt
    11221 tgaaggctct caagggcatc ggtcgagatc ccggtgccta atgagtgagc taacttacat
    11281 taattgcgtt gcgctcactg cccgctttcc agtcgggaaa cctgtcgtgc cagctgcatt
    11341 aatgaatcgg ccaacgcgcg gggagaggcg gtttgcgtat tgggcgccag ggtggttttt
    11401 cttttcacca gtgagacggg caacagctga ttgcccttca ccgcctggcc ctgagagagt
    11461 tgcagcaagc ggtccacgct ggtttgcccc agcaggcgaa aatcctgttt gatggtggtt
    11521 aacggcggga tataacatga gctgtcttcg gtatcgtcgt atcccactac cgagatatcc
    11581 gcaccaacgc gcagcccgga ctcggtaatg gcgcgcattg cgcccagcgc catctgatcg
    11641 ttggcaacca gcatcgcagt gggaacgatg ccctcattca gcatttgcat ggtttgttga
    11701 aaaccggaca tggcactcca gtcgccttcc cgttccgcta tcggctgaat ttgattgcga
    11761 gtgagatatt tatgccagcc agccagacgc agacgcgccg agacagaact taatgggccc
    11821 gctaacagcg cgatttgctg gtgacccaat gcgaccagat gctccacgcc cagtcgcgta
    11881 ccgtcttcat gggagaaaat aatactgttg atgggtgtct ggtcagagac atcaagaaat
    11941 aacgccggaa cattagtgca ggcagcttcc acagcaatgg catcctggtc atccagcgga
    12001 tagttaatga tcagcccact gacgcgttgc gcgagaagat tgtgcaccgc cgctttacag
    12061 gcttcgacgc cgcttcgttc taccatcgac accaccacgc tggcacccag ttgatcggcg
    12121 cgagatttaa tcgccgcgac aatttgcgac ggcgcgtgca gggccagact ggaggtggca
    12181 acgccaatca gcaacgactg tttgcccgcc agttgttgtg ccacgcggtt gggaatgtaa
    12241 ttcagctccg ccatcgccgc ttccactttt tcccgcgttt tcgcagaaac gtggctggcc
    12301 tggttcacca cgcgggaaac ggtctgataa gagacaccgg catactctgc gacatcgtat
    12361 aacgttactg gtttcacatt caccaccctg aattgactct cttccgggcg ctatcatgcc
    12421 ataccgcgaa aggttttgcg ccattcgatg gtgtccggga tctcgacgct ctcccttatg
    12481 cgactcctgc attaggaagc agcccagtag taggttgagg ccgttgagca ccgccgccgc
    12541 aaggaatggt gcatgcaagg agatggcgcc caacagtccc ccggccacgg ggcctgccac
    12601 catacccacg ccgaaacaag cgctcatgag cccgaagtgg cgagcccgat cttccccatc
    12661 ggtgatgtcg gcgatatagg cgccagcaac cgcacctgtg gcgccggtga tgccggccac
    12721 gatgcgtccg gcgtagagga tcgagatctc gatcccgcga aat
//
