# Supplementary material for: A scalable platform to discover antimicrobials of ribosomal origin
Source: Nat Commun. 2022 Oct 17;13:6135. doi: 10.1038/s41467-022-33890-w (PMC9576775; doi:10.1038/s41467-022-33890-w)
Supplement: Supplementary file 5 — Supplementary Data 2 [file 41467_2022_33890_MOESM5_ESM.zip › Supplementary Data 2/48.gb]

LOCUS       pET28a\CrtE\B\I\T7\promtoer\and\terminator\with\spacers        8359 bp    DNA     circular     29-MAR-2016
SOURCE      
  ORGANISM  
COMMENT     This file is created by Vector NTI
            http://www.invitrogen.com/
COMMENT     ORIGDB|GenBank
COMMENT     VNTDATE|-11171271|
COMMENT     VNTDBDATE|-11171271|
COMMENT     LSOWNER|
COMMENT     VNTNAME|pET28a CrtE B I T7 promtoer and terminator with spacers|
COMMENT     VNTAUTHORNAME|Demo User|
COMMENT     Vector_NTI_Display_Data_(Do_Not_Edit!)
COMMENT     (SXF 
COMMENT      (CGexDoc "pET28a CrtE B I T7 promtoer and terminator with spacers" 0 8359 
COMMENT       (CDBMol 0 0 1 1 1 0 0 0 0 "" "" 0 0 0 0 (CObList) (CObList) (CObList) 
COMMENT        (CObList) -1 "") 
COMMENT       (CDocSetData 1 1 0 0 0 0 "MAIN" 1 1 1 1 0 0 1 1 0 1 10 10 4294967295 50 0 
COMMENT        1 0 (CHomObj 0 0 0 3 75) (CWordArray) (CWordArray) 
COMMENT        (CStringList "BsaI" "BbsI") (CStringList "atg" "gtg") 
COMMENT        (CStringList "taa" "tga" "tag") (CObList) 1 "{(0,1),2}" 0 0 "" 0 
COMMENT        4294967295 0 0 0 0 0 0 0 "MAIN" 0 0 30 0 
COMMENT        (CProteinMotifSearchObject 70 20 1 1 1 1 0 0 1 0 0 0 0 0)) 
COMMENT       (CMolPar 0 0 1 2763 2763 1 8359 0 0 0 0 0 0 0 0) (CStringList) 
COMMENT       (CStringList) (CObList) (COAPar 25 250 50 0 6 4 3 7) 
COMMENT       (COAPar 25 250 50 0 6 4 3 7) (COAPar 25 250 50 0 6 4 3 7) 
COMMENT       (CObList #0=(CRSite (CStringList) "BsaI" "ggtctc" 8 12 0 0 "") 
COMMENT        #1=(CRSite (CStringList) "BbsI" "gaagac" 9 13 4 6400 0 6760 0 7134 1 
COMMENT            7473 1 0 "")) 
COMMENT       (CObList 
COMMENT        #2=(CFSignal (CObList) "Adapter ATGG" 21 0 0 1 4 0 (CStringList) 
COMMENT            (CStringList) 1 1 1 1 "1..4") 
COMMENT        #3=(CFSignal (CObList) "T7 promoter" 30 0 0 5 21 0 (CStringList) 
COMMENT            (CStringList) 1 1 1 1 "5..21") 
COMMENT        #4=(CFSignal (CObList) "lac operator" 103 0 0 24 47 0 (CStringList) 
COMMENT            (CStringList) 1 1 1 1 "24..47") 
COMMENT        #5=(CFSignal (CObList) "Adapter CCCT" 21 0 0 441 444 0 (CStringList) 
COMMENT            (CStringList) 1 1 1 1 "321..324") 
COMMENT        #6=(CFSignal (CObList) "T7 terminator" 43 0 0 393 440 0 (CStringList) 
COMMENT            (CStringList) 1 1 1 1 "273..320") 
COMMENT        #7=(CFSignal (CObList) "Adapter GCTC" 21 0 0 2369 2372 0 (CStringList) 
COMMENT            (CStringList) 1 1 1 1 "2990..2993") 
COMMENT        #8=(CFSignal (CObList) "Adapter CGGT" 21 0 0 2785 2788 0 (CStringList) 
COMMENT            (CStringList) 1 1 1 1 "3014..3017") 
COMMENT        #9=(CFSignal (CObList) "Adapter AGCG" 21 0 0 3348 3351 0 (CStringList) 
COMMENT            (CStringList) 1 1 1 1 "3158..3161") 
COMMENT        #10=(CFSignal (CObList) "pET28a backbone" 21 0 0 3352 8359 0 
COMMENT             (CStringList) (CStringList) 1 1 1 1 "3162..8169") 
COMMENT        #11=(CFSignal (CObList) "T7 Promoter" 30 0 0 445 461 0 (CStringList) 
COMMENT             (CStringList) 1 1 1 1 "325..341") 
COMMENT        #12=(CFSignal (CObList) "lac operator" 103 0 0 464 487 0 (CStringList) 
COMMENT             (CStringList) 1 1 1 1 "344..367") 
COMMENT        #13=(CFSignal (CObList) "T7 Terminator" 43 0 0 2321 2368 0 (CStringList) 
COMMENT             (CStringList) 1 1 1 1 "2942..2989") 
COMMENT        #14=(CFSignal (CObList) "T7 Promoter" 30 0 0 2373 2429 0 (CStringList) 
COMMENT             (CStringList) 1 1 1 1 "") 
COMMENT        #15=(CFSignal (CObList) "T7 Terminator" 43 0 0 2737 2784 0 (CStringList) 
COMMENT             (CStringList) 1 1 1 1 "") 
COMMENT        #16=(CFSignal (CObList) "T7 Promoter" 30 0 0 2789 2845 0 (CStringList) 
COMMENT             (CStringList) 1 1 1 1 "") 
COMMENT        #17=(CFSignal (CObList) "T7 Terminator" 43 0 0 3300 3347 0 (CStringList) 
COMMENT             (CStringList) 1 1 1 1 "") 
COMMENT        #18=(CFSignal (CObList) "las_prec_WP052434589.1" 4 0 0 86 388 0 
COMMENT             (CStringList) (CStringList) 1 1 1 1 "") 
COMMENT        #19=(CFSignal (CObList) "las_WP052434589.1" 4 0 0 502 2316 0 
COMMENT             (CStringList) (CStringList) 1 1 1 1 "") 
COMMENT        #20=(CFSignal (CObList) "las_WP042385008.1" 4 0 0 2430 2732 0 
COMMENT             (CStringList) (CStringList) 1 1 1 1 "") 
COMMENT        #21=(CFSignal (CObList) "las_WP042385006.1" 4 0 0 2846 3295 0 
COMMENT             (CStringList) (CStringList) 1 1 1 1 "")) (CObList) (CObList) 
COMMENT       (CObList) (CObList) (CObList) (CObList) 
COMMENT       (CTextView 0 
COMMENT        #22=(CGroupPar (CParagraph 0 (0 0) 1 2 0 0 180) 
COMMENT             (CObjectList 
COMMENT              #23=(CRefLinePar 
COMMENT                   (CLinePar (CParagraph 0 (0 0) 0 2 0 0 233) 
COMMENT                    "pET28a CrtE B I T7 promtoer and terminator with spacers" 2) 
COMMENT                   5 "" 0 4) 
COMMENT              #24=(CFolderPar 
COMMENT                   (CGroupPar (CParagraph 1 (0 0) 1 1 0 0 178) 
COMMENT                    (CObjectList 
COMMENT                     #25=(CLinePar (CParagraph 0 (0 0) 1 2 1 0 180) 
COMMENT                          "DNA 'pET28a CrtE B I T7 promtoer and terminator with spacers'" 
COMMENT                          1) 
COMMENT                     #26=(CLinePar (CParagraph 0 (0 0) 1 2 1 0 180) 
COMMENT                          "Local object" 1) 
COMMENT                     #27=(CLinePar (CParagraph 0 (0 0) 1 2 1 0 180) 
COMMENT                          "Created: 03/29/16 07:06PM" 1) 
COMMENT                     #28=(CLinePar (CParagraph 0 (0 0) 1 2 1 0 180) 
COMMENT                          "Last Modified: 03/29/16 07:06PM" 1) 
COMMENT                     #29=(CLinePar (CParagraph 0 (0 0) 1 2 1 0 180) 
COMMENT                          "length: 8359 bp" 1) 
COMMENT                     #30=(CLinePar (CParagraph 0 (0 0) 1 2 1 0 180) 
COMMENT                          "storage type: Basic" 1) 
COMMENT                     #31=(CLinePar (CParagraph 0 (0 0) 1 2 1 0 180) 
COMMENT                          "form: Circular" 1))) "General Description") 
COMMENT              #32=(CFolderPar 
COMMENT                   (CGroupPar (CParagraph 2 (0 0) 1 1 0 0 178) 
COMMENT                    (CObjectList 
COMMENT                     #33=(CLinePar (CParagraph 0 (0 0) 1 2 1 0 180) 
COMMENT                          "Original Source Database: GenBank" 1) 
COMMENT                     #34=(CLinePar (CParagraph 0 (0 0) 1 2 1 0 180) 
COMMENT                          "Modification Date in the Original DB: 29-MAR-2016" 1))) 
COMMENT                   "Standard Fields") 
COMMENT              #35=(CRefLinePar 
COMMENT                   (CLinePar (CParagraph 0 (0 0) 0 2 0 0 233) "Comments" 2) 1 "" 
COMMENT                   0 0) 
COMMENT              #36=(CFolderPar 
COMMENT                   (CGroupPar (CParagraph 8 (0 0) 1 2 0 0 178) (CObjectList)) 
COMMENT                   "Annotations") 
COMMENT              #37=(CFolderPar 
COMMENT                   (CGroupPar (CParagraph 12 (6 0) 1 2 0 0 178) 
COMMENT                    (CObjectList 
COMMENT                     #38=(CFolderPar 
COMMENT                          (CGroupPar (CParagraph 4 (7 4 0) 1 2 1 0 178) 
COMMENT                           (CObjectList 
COMMENT                            #39=(CFolderPar 
COMMENT                                 (CGroupPar 
COMMENT                                  (CParagraph 86 (3 #18# 0) 1 2 2 0 327) 
COMMENT                                  (CObjectList 
COMMENT                                   #40=(CLinePar 
COMMENT                                        (CParagraph 0 (0 0) 1 2 3 0 180) 
COMMENT                                        "Start: 86    End: 388 " 1))) 
COMMENT                                 "las_prec_WP052434589.1") 
COMMENT                            #41=(CFolderPar 
COMMENT                                 (CGroupPar 
COMMENT                                  (CParagraph 502 (3 #19# 0) 1 2 2 0 327) 
COMMENT                                  (CObjectList 
COMMENT                                   #42=(CLinePar 
COMMENT                                        (CParagraph 0 (0 0) 1 2 3 0 180) 
COMMENT                                        "Start: 502   End: 2316" 1))) 
COMMENT                                 "las_WP052434589.1") 
COMMENT                            #43=(CFolderPar 
COMMENT                                 (CGroupPar 
COMMENT                                  (CParagraph 2430 (3 #20# 0) 1 2 2 0 327) 
COMMENT                                  (CObjectList 
COMMENT                                   #44=(CLinePar 
COMMENT                                        (CParagraph 0 (0 0) 1 2 3 0 180) 
COMMENT                                        "Start: 2430  End: 2732" 1))) 
COMMENT                                 "las_WP042385008.1") 
COMMENT                            #45=(CFolderPar 
COMMENT                                 (CGroupPar 
COMMENT                                  (CParagraph 2846 (3 #21# 0) 1 2 2 1 327) 
COMMENT                                  (CObjectList 
COMMENT                                   #46=(CLinePar 
COMMENT                                        (CParagraph 0 (0 0) 1 2 3 0 180) 
COMMENT                                        "Start: 2846  End: 3295" 1))) 
COMMENT                                 "las_WP042385006.1"))) "CDS (4 total)") 
COMMENT                     #47=(CFolderPar 
COMMENT                          (CGroupPar (CParagraph 21 (7 21 0) 1 1 1 0 178) 
COMMENT                           (CObjectList 
COMMENT                            #48=(CFolderPar 
COMMENT                                 (CGroupPar (CParagraph 1 (3 #2# 0) 1 2 2 0 194) 
COMMENT                                  (CObjectList 
COMMENT                                   #49=(CLinePar 
COMMENT                                        (CParagraph 0 (0 0) 1 2 3 0 180) 
COMMENT                                        "Start: 1     End: 4   " 1) 
COMMENT                                   #50=(CLinePar 
COMMENT                                        (CParagraph 0 (0 0) 1 2 3 0 180) 
COMMENT                                        "Original Location Description:" 1) 
COMMENT                                   #51=(CLinePar 
COMMENT                                        (CParagraph 0 (0 0) 1 2 3 0 180) 
COMMENT                                        "   1..4" 1))) "Adapter ATGG") 
COMMENT                            #52=(CFolderPar 
COMMENT                                 (CGroupPar 
COMMENT                                  (CParagraph 441 (3 #5# 0) 1 2 2 0 194) 
COMMENT                                  (CObjectList 
COMMENT                                   #53=(CLinePar 
COMMENT                                        (CParagraph 0 (0 0) 1 2 3 0 180) 
COMMENT                                        "Start: 441   End: 444 " 1) 
COMMENT                                   #54=(CLinePar 
COMMENT                                        (CParagraph 0 (0 0) 1 2 3 0 180) 
COMMENT                                        "Original Location Description:" 1) 
COMMENT                                   #55=(CLinePar 
COMMENT                                        (CParagraph 0 (0 0) 1 2 3 0 180) 
COMMENT                                        "   321..324" 1))) "Adapter CCCT") 
COMMENT                            #56=(CFolderPar 
COMMENT                                 (CGroupPar 
COMMENT                                  (CParagraph 2369 (3 #7# 0) 1 2 2 0 194) 
COMMENT                                  (CObjectList 
COMMENT                                   #57=(CLinePar 
COMMENT                                        (CParagraph 0 (0 0) 1 2 3 0 180) 
COMMENT                                        "Start: 2369  End: 2372" 1) 
COMMENT                                   #58=(CLinePar 
COMMENT                                        (CParagraph 0 (0 0) 1 2 3 0 180) 
COMMENT                                        "Original Location Description:" 1) 
COMMENT                                   #59=(CLinePar 
COMMENT                                        (CParagraph 0 (0 0) 1 2 3 0 180) 
COMMENT                                        "   2990..2993" 1))) "Adapter GCTC") 
COMMENT                            #60=(CFolderPar 
COMMENT                                 (CGroupPar 
COMMENT                                  (CParagraph 2785 (3 #8# 0) 1 2 2 0 194) 
COMMENT                                  (CObjectList 
COMMENT                                   #61=(CLinePar 
COMMENT                                        (CParagraph 0 (0 0) 1 2 3 0 180) 
COMMENT                                        "Start: 2785  End: 2788" 1) 
COMMENT                                   #62=(CLinePar 
COMMENT                                        (CParagraph 0 (0 0) 1 2 3 0 180) 
COMMENT                                        "Original Location Description:" 1) 
COMMENT                                   #63=(CLinePar 
COMMENT                                        (CParagraph 0 (0 0) 1 2 3 0 180) 
COMMENT                                        "   3014..3017" 1))) "Adapter CGGT") 
COMMENT                            #64=(CFolderPar 
COMMENT                                 (CGroupPar 
COMMENT                                  (CParagraph 3348 (3 #9# 0) 1 2 2 0 194) 
COMMENT                                  (CObjectList 
COMMENT                                   #65=(CLinePar 
COMMENT                                        (CParagraph 0 (0 0) 1 2 3 0 180) 
COMMENT                                        "Start: 3348  End: 3351" 1) 
COMMENT                                   #66=(CLinePar 
COMMENT                                        (CParagraph 0 (0 0) 1 2 3 0 180) 
COMMENT                                        "Original Location Description:" 1) 
COMMENT                                   #67=(CLinePar 
COMMENT                                        (CParagraph 0 (0 0) 1 2 3 0 180) 
COMMENT                                        "   3158..3161" 1))) "Adapter AGCG") 
COMMENT                            #68=(CFolderPar 
COMMENT                                 (CGroupPar 
COMMENT                                  (CParagraph 3352 (3 #10# 0) 1 2 2 0 194) 
COMMENT                                  (CObjectList 
COMMENT                                   #69=(CLinePar 
COMMENT                                        (CParagraph 0 (0 0) 1 2 3 0 180) 
COMMENT                                        "Start: 3352  End: 8359" 1) 
COMMENT                                   #70=(CLinePar 
COMMENT                                        (CParagraph 0 (0 0) 1 2 3 0 180) 
COMMENT                                        "Original Location Description:" 1) 
COMMENT                                   #71=(CLinePar 
COMMENT                                        (CParagraph 0 (0 0) 1 2 3 0 180) 
COMMENT                                        "   3162..8169" 1))) "pET28a backbone"))) 
COMMENT                          "Misc. Feature (6 total)") 
COMMENT                     #72=(CFolderPar 
COMMENT                          (CGroupPar (CParagraph 30 (7 30 0) 1 1 1 0 178) 
COMMENT                           (CObjectList 
COMMENT                            #73=(CFolderPar 
COMMENT                                 (CGroupPar (CParagraph 5 (3 #3# 0) 1 2 2 0 194) 
COMMENT                                  (CObjectList 
COMMENT                                   #74=(CLinePar 
COMMENT                                        (CParagraph 0 (0 0) 1 2 3 0 180) 
COMMENT                                        "Start: 5     End: 21  " 1) 
COMMENT                                   #75=(CLinePar 
COMMENT                                        (CParagraph 0 (0 0) 1 2 3 0 180) 
COMMENT                                        "Original Location Description:" 1) 
COMMENT                                   #76=(CLinePar 
COMMENT                                        (CParagraph 0 (0 0) 1 2 3 0 180) 
COMMENT                                        "   5..21" 1))) "T7 promoter") 
COMMENT                            #77=(CFolderPar 
COMMENT                                 (CGroupPar 
COMMENT                                  (CParagraph 445 (3 #11# 0) 1 2 2 0 194) 
COMMENT                                  (CObjectList 
COMMENT                                   #78=(CLinePar 
COMMENT                                        (CParagraph 0 (0 0) 1 2 3 0 180) 
COMMENT                                        "Start: 445   End: 461 " 1) 
COMMENT                                   #79=(CLinePar 
COMMENT                                        (CParagraph 0 (0 0) 1 2 3 0 180) 
COMMENT                                        "Original Location Description:" 1) 
COMMENT                                   #80=(CLinePar 
COMMENT                                        (CParagraph 0 (0 0) 1 2 3 0 180) 
COMMENT                                        "   325..341" 1))) "T7 Promoter") 
COMMENT                            #81=(CFolderPar 
COMMENT                                 (CGroupPar 
COMMENT                                  (CParagraph 2373 (3 #14# 0) 1 2 2 0 194) 
COMMENT                                  (CObjectList 
COMMENT                                   #82=(CLinePar 
COMMENT                                        (CParagraph 0 (0 0) 1 2 3 0 180) 
COMMENT                                        "Start: 2373  End: 2429" 1))) 
COMMENT                                 "T7 Promoter") 
COMMENT                            #83=(CFolderPar 
COMMENT                                 (CGroupPar 
COMMENT                                  (CParagraph 2789 (3 #16# 0) 1 2 2 0 194) 
COMMENT                                  (CObjectList 
COMMENT                                   #84=(CLinePar 
COMMENT                                        (CParagraph 0 (0 0) 1 2 3 0 180) 
COMMENT                                        "Start: 2789  End: 2845" 1))) 
COMMENT                                 "T7 Promoter"))) 
COMMENT                          "Promoter Prokaryotic (4 total)") 
COMMENT                     #85=(CFolderPar 
COMMENT                          (CGroupPar (CParagraph 43 (7 43 0) 1 1 1 0 178) 
COMMENT                           (CObjectList 
COMMENT                            #86=(CFolderPar 
COMMENT                                 (CGroupPar 
COMMENT                                  (CParagraph 393 (3 #6# 0) 1 2 2 0 194) 
COMMENT                                  (CObjectList 
COMMENT                                   #87=(CLinePar 
COMMENT                                        (CParagraph 0 (0 0) 1 2 3 0 180) 
COMMENT                                        "Start: 393   End: 440 " 1) 
COMMENT                                   #88=(CLinePar 
COMMENT                                        (CParagraph 0 (0 0) 1 2 3 0 180) 
COMMENT                                        "Original Location Description:" 1) 
COMMENT                                   #89=(CLinePar 
COMMENT                                        (CParagraph 0 (0 0) 1 2 3 0 180) 
COMMENT                                        "   273..320" 1))) "T7 terminator") 
COMMENT                            #90=(CFolderPar 
COMMENT                                 (CGroupPar 
COMMENT                                  (CParagraph 2321 (3 #13# 0) 1 2 2 0 194) 
COMMENT                                  (CObjectList 
COMMENT                                   #91=(CLinePar 
COMMENT                                        (CParagraph 0 (0 0) 1 2 3 0 180) 
COMMENT                                        "Start: 2321  End: 2368" 1) 
COMMENT                                   #92=(CLinePar 
COMMENT                                        (CParagraph 0 (0 0) 1 2 3 0 180) 
COMMENT                                        "Original Location Description:" 1) 
COMMENT                                   #93=(CLinePar 
COMMENT                                        (CParagraph 0 (0 0) 1 2 3 0 180) 
COMMENT                                        "   2942..2989" 1))) "T7 Terminator") 
COMMENT                            #94=(CFolderPar 
COMMENT                                 (CGroupPar 
COMMENT                                  (CParagraph 2737 (3 #15# 0) 1 2 2 0 194) 
COMMENT                                  (CObjectList 
COMMENT                                   #95=(CLinePar 
COMMENT                                        (CParagraph 0 (0 0) 1 2 3 0 180) 
COMMENT                                        "Start: 2737  End: 2784" 1))) 
COMMENT                                 "T7 Terminator") 
COMMENT                            #96=(CFolderPar 
COMMENT                                 (CGroupPar 
COMMENT                                  (CParagraph 3300 (3 #17# 0) 1 2 2 0 194) 
COMMENT                                  (CObjectList 
COMMENT                                   #97=(CLinePar 
COMMENT                                        (CParagraph 0 (0 0) 1 2 3 0 180) 
COMMENT                                        "Start: 3300  End: 3347" 1))) 
COMMENT                                 "T7 Terminator"))) "Terminator (4 total)") 
COMMENT                     #98=(CFolderPar 
COMMENT                          (CGroupPar (CParagraph 103 (7 103 0) 1 1 1 0 178) 
COMMENT                           (CObjectList 
COMMENT                            #99=(CFolderPar 
COMMENT                                 (CGroupPar 
COMMENT                                  (CParagraph 24 (3 #4# 0) 1 2 2 0 194) 
COMMENT                                  (CObjectList 
COMMENT                                   #100=(CLinePar 
COMMENT                                         (CParagraph 0 (0 0) 1 2 3 0 180) 
COMMENT                                         "Start: 24    End: 47  " 1) 
COMMENT                                   #101=(CLinePar 
COMMENT                                         (CParagraph 0 (0 0) 1 2 3 0 180) 
COMMENT                                         "Original Location Description:" 1) 
COMMENT                                   #102=(CLinePar 
COMMENT                                         (CParagraph 0 (0 0) 1 2 3 0 180) 
COMMENT                                         "   24..47" 1))) "lac operator") 
COMMENT                            #103=(CFolderPar 
COMMENT                                  (CGroupPar 
COMMENT                                   (CParagraph 464 (3 #12# 0) 1 2 2 0 194) 
COMMENT                                   (CObjectList 
COMMENT                                    #104=(CLinePar 
COMMENT                                          (CParagraph 0 (0 0) 1 2 3 0 180) 
COMMENT                                          "Start: 464   End: 487 " 1) 
COMMENT                                    #105=(CLinePar 
COMMENT                                          (CParagraph 0 (0 0) 1 2 3 0 180) 
COMMENT                                          "Original Location Description:" 1) 
COMMENT                                    #106=(CLinePar 
COMMENT                                          (CParagraph 0 (0 0) 1 2 3 0 180) 
COMMENT                                          "   344..367" 1))) "lac operator"))) 
COMMENT                          "Operon (2 total)"))) "Feature Map") 
COMMENT              #107=(CFolderPar 
COMMENT                    (CGroupPar (CParagraph 13 (0 0) 1 1 0 0 178) 
COMMENT                     (CObjectList 
COMMENT                      #108=(CRSFolderPar 
COMMENT                            (CFolderPar 
COMMENT                             (CGroupPar (CParagraph 100915672 (8 0) 1 1 1 0 178) 
COMMENT                              (CObjectList 
COMMENT                               #109=(CGroupPar 
COMMENT                                     (CParagraph 0 (10 #1# 0) 1 2 2 0 180) 
COMMENT                                     (CObjectList 
COMMENT                                      #110=(CLinePar 
COMMENT                                            (CParagraph 0 (1 #1# 1) 1 2 2 0 191) 
COMMENT                                            " N1: 6400 " 1) 
COMMENT                                      #111=(CLinePar 
COMMENT                                            (CParagraph 0 (1 #1# 2) 1 2 2 0 191) 
COMMENT                                            " N2: 6760 " 1) 
COMMENT                                      #112=(CLinePar 
COMMENT                                            (CParagraph 0 (1 #1# 3) 1 2 2 0 191) 
COMMENT                                            " N3: 7134 (on complementary strand)" 
COMMENT                                            1) 
COMMENT                                      #113=(CLinePar 
COMMENT                                            (CParagraph 0 (1 #1# 4) 1 2 2 0 191) 
COMMENT                                            " N4: 7473 (on complementary strand)" 
COMMENT                                            1))))) "BbsI: 4 sites") 8 12 
COMMENT                            "GAAGACNNNNNNN" "CTTCTGNNNNNNN") 
COMMENT                      #114=(CRSFolderPar 
COMMENT                            (CFolderPar 
COMMENT                             (CGroupPar (CParagraph 100915544 (8 0) 1 1 1 0 178) 
COMMENT                              (CObjectList)) "BsaI: 0 sites") 7 11 
COMMENT                            "GGTCTCNNNNNN" "CCAGAGNNNNNN"))) 
COMMENT                    "Restriction/Methylation Map")))) 
COMMENT       (CGraphView 
COMMENT        (CWStyleSheet 
COMMENT         (CObjectList 
COMMENT          #115=(CWidgetStyle "RSite Label" 1 (LOGPEN 0 0 13408563) 1 0 1 
COMMENT                (LOGFONT 0 0 0 0 400 0 0 0 0 3 2 1 18 "Georgia") 0.555556 0 1 5 
COMMENT                "@N (@S)" 0) 
COMMENT          #116=(CWidgetStyle "Signal Label" 1 (LOGPEN 0 0 0) 1 0 1 
COMMENT                (LOGFONT 0 0 0 0 700 0 0 0 0 3 2 1 34 "Arial") 0.666667 0 1 1 
COMMENT                "@N" 0) 
COMMENT          #117=(CWidgetStyle "Molecule Label 2" 0 0 1 
COMMENT                (LOGFONT 0 0 0 0 400 0 0 0 0 3 2 1 18 "Georgia") 0.555556 0 1 16 
COMMENT                "@L bp" 0) 
COMMENT          #118=(CWidgetStyle "Molecule Label 1" 0 0 1 
COMMENT                (LOGFONT 0 0 0 0 400 0 0 0 0 3 2 1 34 "Verdana") 0.833333 0 1 1 
COMMENT                "@N" 0) 
COMMENT          #119=(CWidgetStyle "Shape 3" 1 (LOGPEN 0 0 3355545) 1 1 
COMMENT                (LOGBRUSH 0 6724095 0) 0 0 1 (LOGSHAPE 9 1 0.8 1.8 0)) 
COMMENT          #120=(CWidgetStyle "Shape 1" 1 (LOGPEN 0 0 6723840) 1 1 
COMMENT                (LOGBRUSH 0 10079334 0) 0 0 1 (LOGSHAPE 9 1 0.8 1.8 0)) 
COMMENT          #121=(CWidgetStyle "Axis" 1 (LOGPEN 0 0 10079436) 2 1 
COMMENT                (LOGBRUSH 0 13434879 0) 0 0 1 (LOGSHAPE 10 1 0 0 0)) 
COMMENT          #122=(CWidgetStyle "Line 2" 1 (LOGPEN 0 0 6723840) 8 0 0 0 1 
COMMENT                (LOGSHAPE 1 1.9 0 0 0)) 
COMMENT          #123=(CWidgetStyle "RSite" 1 (LOGPEN 0 0 10053171) 8 0 0 0 1 
COMMENT                (LOGSHAPE 1 1.9 0 0 0)) 
COMMENT          #124=(CWidgetStyle "Short Signal" 1 (LOGPEN 0 0 13395507) 10 0 0 0 1 
COMMENT                (LOGSHAPE 1 1.9 0 0 0)) 
COMMENT          #125=(CWidgetStyle "Uniq RSite Label" 1 (LOGPEN 0 0 153) 1 0 1 
COMMENT                (LOGFONT 0 0 0 0 400 0 0 0 0 3 2 1 18 "Georgia") 0.555556 128 1 
COMMENT                5 "@N (@S)" 0) 
COMMENT          #126=(CWidgetStyle "Vanilla" 1 (LOGPEN 0 0 0) 1 1 
COMMENT                (LOGBRUSH 0 16777215 0) 1 
COMMENT                (LOGFONT 0 0 0 0 400 0 0 0 0 7 48 2 18 "Times New Roman") 0.8 0 
COMMENT                1 2 "?" 0) 
COMMENT          #127=(CWidgetStyle "Mark 1" 0 0 1 
COMMENT                (LOGFONT 0 0 0 0 400 0 0 0 2 7 48 2 2 "Windings") 0.7 0 1 2 "?" 
COMMENT                0) 
COMMENT          #128=(CWidgetStyle "Motif Label" 1 (LOGPEN 0 0 16744512) 1 0 1 
COMMENT                (LOGFONT 0 0 0 0 400 0 0 0 0 3 2 1 34 "Arial") 0.611111 8388608 
COMMENT                1 65535 "@N (@H)" 0) 
COMMENT          #129=(CWidgetStyle "Fragment Label 2" 1 (LOGPEN 0 0 0) 1 0 1 
COMMENT                (LOGFONT 0 0 0 0 400 0 0 0 0 3 2 1 49 "Courier New") 1.05 0 1 48 
COMMENT                "@F bp (molecule @L bp)" 0) 
COMMENT          #130=(CWidgetStyle "Fragment Label 1" 1 (LOGPEN 0 0 0) 1 0 1 
COMMENT                (LOGFONT 0 0 0 0 400 0 0 0 0 3 2 1 34 "Arial") 0.91 0 1 1 
COMMENT                "Fragment of @N" 0) 
COMMENT          #131=(CWidgetStyle "Shape 4" 1 (LOGPEN 0 0 0) 1 1 
COMMENT                (LOGBRUSH 2 8388608 5) 0 0 0) 
COMMENT          #132=(CWidgetStyle "Shape 2" 1 (LOGPEN 0 0 0) 1 1 (LOGBRUSH 0 128 0) 0 
COMMENT                0 0) 
COMMENT          #133=(CWidgetStyle "Shape 0" 1 (LOGPEN 0 0 0) 1 1 (LOGBRUSH 0 0 0) 0 0 
COMMENT                0) 
COMMENT          #134=(CWidgetStyle "ORF" 1 (LOGPEN 0 0 16384) 8 0 0 0 1 
COMMENT                (LOGSHAPE 7 0.2 3.41182 2.86186 0.609808)) 
COMMENT          #135=(CWidgetStyle "Line 4" 1 (LOGPEN 0 0 32768) 8 0 0 0 0) 
COMMENT          #136=(CWidgetStyle "Line 3" 1 (LOGPEN 0 0 16711680) 8 0 0 0 0) 
COMMENT          #137=(CWidgetStyle "Line 1" 1 (LOGPEN 0 0 16711680) 1 0 0 0 0) 
COMMENT          #138=(CWidgetStyle "Short Promoter" 1 (LOGPEN 0 0 128) 6 0 0 0 0) 
COMMENT          #139=(CWidgetStyle "Motif" 1 (LOGPEN 0 0 0) 1 0 0 0 0) 
COMMENT          #140=(CWidgetStyle "Line 0" 1 (LOGPEN 0 0 0) 8 0 0 0 0) 
COMMENT          #141=(CWidgetStyle "Void" 0 0 0 0 0) 
COMMENT          #142=(CWidgetStyle "General Label" 1 (LOGPEN 0 0 0) 1 0 1 
COMMENT                (LOGFONT 0 0 0 0 400 0 0 0 0 3 2 1 18 "Times New Roman") 0.91 0 
COMMENT                1 3 "@T @N " 0) 
COMMENT          #143=(CWidgetStyle "Position" 1 (LOGPEN 0 0 0) 1 0 0 0 0) 
COMMENT          #144=(CWidgetStyle "Annotation" 0 0 1 
COMMENT                (LOGFONT 0 0 0 0 400 0 0 0 0 3 2 1 18 "Times New Roman") 0.91 0 
COMMENT                0 0) 
COMMENT          #145=(CWidgetStyle "Position Label" 1 (LOGPEN 0 0 8388608) 1 0 1 
COMMENT                (LOGFONT 0 0 0 0 400 0 1 0 0 3 2 1 34 "Arial") 0.63 8388608 1 1 
COMMENT                "@N" 0) 
COMMENT          #146=(CWidgetStyle "Range" 1 (LOGPEN 0 0 0) 1 1 
COMMENT                (LOGBRUSH 0 16777215 0) 0 0 0) 
COMMENT          #147=(CWidgetStyle "Range Label" 1 (LOGPEN 0 0 8388608) 1 0 1 
COMMENT                (LOGFONT 0 0 0 0 400 0 1 0 0 3 2 1 34 "Arial") 0.63 8388608 1 1 
COMMENT                "@N" 0) 
COMMENT          #148=(CWidgetStyle "ORF Label" 1 (LOGPEN 0 0 49216) 1 0 1 
COMMENT                (LOGFONT 0 0 0 0 400 0 0 0 0 3 2 1 18 "Times New Roman") 
COMMENT                0.611111 0 1 65535 "@N" 0) 
COMMENT          #149=(CWidgetStyle "CDS Label" 1 (LOGPEN 0 0 4227264) 1 0 1 
COMMENT                (LOGFONT 0 0 0 0 400 0 0 0 0 3 2 1 34 "Arial") 0.555556 255 1 1 
COMMENT                "@N" 0) 
COMMENT          #150=(CWidgetStyle "Shape 5" 1 (LOGPEN 0 0 0) 3 1 
COMMENT                (LOGBRUSH 0 16777113 0) 1 
COMMENT                (LOGFONT 0 0 0 0 400 0 0 0 0 7 48 2 50 "Arial") 0.9 0 0 1 
COMMENT                (LOGSHAPE 9 1 0.8 1.8 0)) 
COMMENT          #151=(CWidgetStyle "CDS" 1 (LOGPEN 0 0 0) 1 1 (LOGBRUSH 2 39423 3) 0 0 
COMMENT                1 (LOGSHAPE 9 1 0.8 1.8 0)) 
COMMENT          #152=(CWidgetStyle "Label 2" 1 (LOGPEN 0 0 4227264) 1 0 1 
COMMENT                (LOGFONT 0 0 0 0 400 0 0 0 0 3 2 1 34 "Arial") 0.944444 8388608 
COMMENT                1 1 "@N" 0) 
COMMENT          #153=(CWidgetStyle "Label 3" 1 (LOGPEN 0 0 8421376) 1 0 1 
COMMENT                (LOGFONT 0 0 0 0 700 255 0 0 0 3 2 1 34 "Arial") 0.833333 255 1 
COMMENT                5 "@N (@S)" 0) 
COMMENT          #154=(CWidgetStyle "Label 4" 1 (LOGPEN 0 0 8437824) 1 0 1 
COMMENT                (LOGFONT 0 0 0 0 400 0 0 0 0 3 2 1 34 "Arial") 0.722222 0 1 5 
COMMENT                "@N (@S)" 0)) 0.164644 1.74233 0.164644 2.53336 
COMMENT         (70 (CShapeMapEntry 0 "Unique RSite" 1 "Uniq RSite Label") 67 
COMMENT          (CShapeMapEntry 0 "ORF" 0 "ORF Label")) 40.0378 40.0378 39 39 0.1 
COMMENT         -6293) 1 1 0 1 1 
COMMENT        (mapper: 22.4593 -19.7027 40.0378 40.0378 0.01 10 -1 8359 8359 1 0 0) 
COMMENT        #155=(CGroupWidget (CWidget 0 (0 0) 1 2 0 0 Nil -389 100) 
COMMENT              (CObjectList 
COMMENT               #156=(CGroupWidget (CWidget 1 (0 0) 1 2 0 0 Nil -598 100) 
COMMENT                     (CObjectList 
COMMENT                      #157=(CAxis 
COMMENT                            (CWideLine 
COMMENT                             (CWidget 0 (0 0) 1 2 0 0 #121# 102060740 0) 
COMMENT                             (LOGPEN 0 0 10079436) 2 (LOGBRUSH 0 13434879 0) 1 
COMMENT                             6.27494 6.27294 1 0.0214037) 0.0750471) 
COMMENT                      #158=(CLabel (CWidget 1001 (0 0) 1 2 0 0 #118# 0 100) 
COMMENT                            (LOGPEN 0 0 0) 1 
COMMENT                            (LOGFONT 58 22 0 0 400 0 0 0 0 3 2 1 34 "Verdana") 
COMMENT                            1.74233 0.833333 0 
COMMENT                            "pET28a CrtE B I T7 promtoer and terminator with spacers" 
COMMENT                            "@N" 1 0 0.871165 0 -10 33.0438 1.47361 Nil) 
COMMENT                      #159=(CLabel (CWidget 1002 (0 0) 1 2 0 0 #117# 0 100) 
COMMENT                            (LOGPEN 0 0 0) 1 
COMMENT                            (LOGFONT 38 14 0 0 400 0 0 0 0 3 2 1 18 "Georgia") 
COMMENT                            1.74233 0.555556 0 "8359 bp" "@L bp" 16 0 -0.871165 
COMMENT                            0 -10.8 2.92224 0.974079 Nil)) (CObjectList)) 
COMMENT               #160=(CGroupWidget (CWidget 10 (6 0) 1 2 0 0 Nil 1836020336 100) 
COMMENT                     (CObjectList 
COMMENT                      #161=(CGroupWidget 
COMMENT                            (CWidget 4 (7 4 0) 1 2 0 0 Nil -389 100) 
COMMENT                            (CObjectList 
COMMENT                             #162=(CWideArrow 
COMMENT                                   (CWideLine 
COMMENT                                    (CWidget 0 (3 #18# 0) 1 2 0 0 #119# 0 100) 
COMMENT                                    (LOGPEN 0 0 3355545) 1 
COMMENT                                    (LOGBRUSH 0 6724095 0) 1 5.982 6.2094 1 
COMMENT                                    0.082322) 0.8 1.8 0) 
COMMENT                             #163=(CLabel (CWidget 0 (0 0) 1 2 0 0 #116# 0 100) 
COMMENT                                   (LOGPEN 0 0 0) 1 
COMMENT                                   (LOGFONT 46 17 0 0 700 0 0 0 0 3 2 1 34 
COMMENT                                    "Arial") 1.74233 0.666667 0 
COMMENT                                   "las prec WP052434589.1" "@N" 1 11.7964 
COMMENT                                   12.1963 0 -10 9.54098 1.07399 #162#) 
COMMENT                             #164=(CWideArrow 
COMMENT                                   (CWideLine 
COMMENT                                    (CWidget 0 (3 #19# 0) 1 2 0 0 #119# 0 100) 
COMMENT                                    (LOGPEN 0 0 3355545) 1 
COMMENT                                    (LOGBRUSH 0 6724095 0) 1 4.53509 5.8972 1 
COMMENT                                    0.082322) 0.8 1.8 0) 
COMMENT                             #165=(CLabel (CWidget 0 (0 0) 1 2 0 0 #116# 0 100) 
COMMENT                                   (LOGPEN 0 0 0) 1 
COMMENT                                   (LOGFONT 46 17 0 0 700 0 0 0 0 3 2 1 34 
COMMENT                                    "Arial") 1.74233 0.666667 0 
COMMENT                                   "las WP052434589.1" "@N" 1 17.3886 3.48466 0 
COMMENT                                   -10 7.56785 1.07399 #164#) 
COMMENT                             #166=(CWideArrow 
COMMENT                                   (CWideLine 
COMMENT                                    (CWidget 0 (3 #20# 0) 1 2 0 0 #119# 0 100) 
COMMENT                                    (LOGPEN 0 0 3355545) 1 
COMMENT                                    (LOGBRUSH 0 6724095 0) 1 4.2229 4.45029 1 
COMMENT                                    0.082322) 0.8 1.8 0) 
COMMENT                             #167=(CLabel (CWidget 0 (0 0) 1 2 0 0 #116# 0 100) 
COMMENT                                   (LOGPEN 0 0 0) 1 
COMMENT                                   (LOGFONT 46 17 0 0 700 0 0 0 0 3 2 1 34 
COMMENT                                    "Arial") 1.74233 0.666667 0 
COMMENT                                   "las WP042385008.1" "@N" 1 17.113 -6.96932 0 
COMMENT                                   -10 7.56785 1.07399 #166#) 
COMMENT                             #168=(CWideArrow 
COMMENT                                   (CWideLine 
COMMENT                                    (CWidget 0 (3 #21# 0) 1 2 0 0 #119# 0 100) 
COMMENT                                    (LOGPEN 0 0 3355545) 1 
COMMENT                                    (LOGBRUSH 0 6724095 0) 1 3.80038 4.1381 1 
COMMENT                                    0.082322) 0.8 1.8 0) 
COMMENT                             #169=(CLabel (CWidget 0 (0 0) 1 2 0 0 #116# 0 100) 
COMMENT                                   (LOGPEN 0 0 0) 1 
COMMENT                                   (LOGFONT 46 17 0 0 700 0 0 0 0 3 2 1 34 
COMMENT                                    "Arial") 1.74233 0.666667 0 
COMMENT                                   "las WP042385006.1" "@N" 1 15.0111 -13.9386 0 
COMMENT                                   -10 7.56785 1.07399 #168#)) (CObjectList)) 
COMMENT                      #170=(CGroupWidget 
COMMENT                            (CWidget 21 (7 21 0) 1 2 0 0 Nil -530 100) 
COMMENT                            (CObjectList 
COMMENT                             #171=(CScratch 
COMMENT                                   (CWidget 0 (3 #2# 0) 1 2 0 0 #124# 100819440 
COMMENT                                    100) (LOGPEN 0 8 13395507) 10 1 6.27319 1.9 
COMMENT                                   0.082322 1) 
COMMENT                             #172=(CLabel (CWidget 0 (0 0) 1 2 0 0 #116# 0 100) 
COMMENT                                   (LOGPEN 0 0 0) 1 
COMMENT                                   (LOGFONT 46 17 0 0 700 0 0 0 0 3 2 1 34 
COMMENT                                    "Arial") 1.74233 0.666667 0 "Adapter ATGG" 
COMMENT                                   "@N" 1 4.45535 17.4233 0 -10 5.86945 1.07399 
COMMENT                                   #171#) 
COMMENT                             #173=(CScratch 
COMMENT                                   (CWidget 0 (3 #5# 0) 1 2 0 0 #124# 101240000 
COMMENT                                    100) (LOGPEN 0 8 13395507) 10 1 5.94298 1.9 
COMMENT                                   0.082322 1) 
COMMENT                             #174=(CLabel (CWidget 0 (0 0) 1 2 0 0 #116# 0 100) 
COMMENT                                   (LOGPEN 0 0 0) 1 
COMMENT                                   (LOGFONT 46 17 0 0 700 0 0 0 0 3 2 1 34 
COMMENT                                    "Arial") 1.74233 0.666667 0 "Adapter CCCT" 
COMMENT                                   "@N" 1 13.935 8.71165 0 -10 5.86945 1.07399 
COMMENT                                   #173#) 
COMMENT                             #175=(CScratch 
COMMENT                                   (CWidget 0 (3 #7# 0) 1 2 0 0 #124# 101478080 
COMMENT                                    100) (LOGPEN 0 8 13395507) 10 1 4.49607 1.9 
COMMENT                                   0.082322 1) 
COMMENT                             #176=(CLabel (CWidget 0 (0 0) 1 2 0 0 #116# 0 100) 
COMMENT                                   (LOGPEN 0 0 0) 1 
COMMENT                                   (LOGFONT 46 17 0 0 700 0 0 0 0 3 2 1 34 
COMMENT                                    "Arial") 1.74233 0.666667 0 "Adapter GCTC" 
COMMENT                                   "@N" 1 16.5234 -3.48466 0 -10 5.86945 1.07399 
COMMENT                                   #175#) 
COMMENT                             #177=(CScratch 
COMMENT                                   (CWidget 0 (3 #8# 0) 1 2 0 0 #124# 1226 100) 
COMMENT                                   (LOGPEN 0 8 13395507) 10 1 4.18387 1.9 
COMMENT                                   0.082322 1) 
COMMENT                             #178=(CLabel (CWidget 0 (0 0) 1 2 0 0 #116# 0 100) 
COMMENT                                   (LOGPEN 0 0 0) 1 
COMMENT                                   (LOGFONT 46 17 0 0 700 0 0 0 0 3 2 1 34 
COMMENT                                    "Arial") 1.74233 0.666667 0 "Adapter CGGT" 
COMMENT                                   "@N" 1 15.5103 -10.454 0 -10 5.86945 1.07399 
COMMENT                                   #177#) 
COMMENT                             #179=(CScratch 
COMMENT                                   (CWidget 0 (3 #9# 0) 1 2 0 0 #124# 101240576 
COMMENT                                    100) (LOGPEN 0 8 13395507) 10 1 3.76136 1.9 
COMMENT                                   0.082322 1) 
COMMENT                             #180=(CLabel (CWidget 0 (0 0) 1 2 0 0 #116# 0 100) 
COMMENT                                   (LOGPEN 0 0 0) 1 
COMMENT                                   (LOGFONT 46 17 0 0 700 0 0 0 0 3 2 1 34 
COMMENT                                    "Arial") 1.74233 0.666667 0 "Adapter AGCG" 
COMMENT                                   "@N" 1 12.1724 -17.4233 0 -10 5.96936 1.07399 
COMMENT                                   #179#) 
COMMENT                             #181=(CWideArrow 
COMMENT                                   (CWideLine 
COMMENT                                    (CWidget 0 (3 #10# 0) 1 2 0 0 #120# 0 100) 
COMMENT                                    (LOGPEN 0 0 6723840) 1 
COMMENT                                    (LOGBRUSH 0 10079334 0) 0.835356 6.27319 
COMMENT                                    3.75836 1 0.082322) 0.8 1.8 0) 
COMMENT                             #182=(CLabel (CWidget 0 (0 0) 1 2 0 0 #116# 0 100) 
COMMENT                                   (LOGPEN 0 0 0) 1 
COMMENT                                   (LOGFONT 46 17 0 0 700 0 0 0 0 3 2 1 34 
COMMENT                                    "Arial") 1.74233 0.666667 0 
COMMENT                                   "pET28a backbone" "@N" 1 -17.1447 -3.48466 0 
COMMENT                                   -10 7.0933 1.07399 #181#)) (CObjectList)) 
COMMENT                      #183=(CGroupWidget 
COMMENT                            (CWidget 30 (7 30 0) 1 2 0 0 Nil 1852404597 100) 
COMMENT                            (CObjectList 
COMMENT                             #184=(CPromoterArrow 
COMMENT                                   (CLine 
COMMENT                                    (CWidget 0 (3 #3# 0) 1 2 0 0 #138# 0 100) 
COMMENT                                    (LOGPEN 0 4 128) 6 1.16464 6.18292 6.27018) 
COMMENT                                   0.4 0.082322 1.08464 1.8 1.8 0) 
COMMENT                             #185=(CLabel (CWidget 0 (0 0) 1 2 0 0 #116# 0 100) 
COMMENT                                   (LOGPEN 0 0 0) 1 
COMMENT                                   (LOGFONT 46 17 0 0 700 0 0 0 0 3 2 1 34 
COMMENT                                    "Arial") 1.74233 0.666667 0 "T7 promoter" 
COMMENT                                   "@N" 1 4.36516 13.9386 0 -10 4.9703 1.07399 
COMMENT                                   #184#) 
COMMENT                             #186=(CPromoterArrow 
COMMENT                                   (CLine 
COMMENT                                    (CWidget 0 (3 #11# 0) 1 2 0 0 #138# 0 100) 
COMMENT                                    (LOGPEN 0 4 128) 6 1.16464 5.85271 5.93998) 
COMMENT                                   0.4 0.082322 1.08464 1.8 1.8 0) 
COMMENT                             #187=(CLabel (CWidget 0 (0 0) 1 2 0 0 #116# 0 100) 
COMMENT                                   (LOGPEN 0 0 0) 1 
COMMENT                                   (LOGFONT 46 17 0 0 700 0 0 0 0 3 2 1 34 
COMMENT                                    "Arial") 1.74233 0.666667 0 "T7 Promoter" 
COMMENT                                   "@N" 1 15.4003 5.22699 0 -10 5.02026 1.07399 
COMMENT                                   #186#) 
COMMENT                             #188=(CPromoterArrow 
COMMENT                                   (CLine 
COMMENT                                    (CWidget 0 (3 #14# 0) 1 2 0 0 #138# 0 100) 
COMMENT                                    (LOGPEN 0 4 128) 6 1.16464 4.4058 4.49307) 
COMMENT                                   0.4 0.082322 1.08464 1.8 1.8 0) 
COMMENT                             #189=(CLabel (CWidget 0 (0 0) 1 2 0 0 #116# 0 100) 
COMMENT                                   (LOGPEN 0 0 0) 1 
COMMENT                                   (LOGFONT 46 17 0 0 700 0 0 0 0 3 2 1 34 
COMMENT                                    "Arial") 1.74233 0.666667 0 "T7 Promoter" 
COMMENT                                   "@N" 1 15.9943 -5.22699 0 -10 5.02026 1.07399 
COMMENT                                   #188#) 
COMMENT                             #190=(CPromoterArrow 
COMMENT                                   (CLine 
COMMENT                                    (CWidget 0 (3 #16# 0) 1 2 0 0 #138# 0 100) 
COMMENT                                    (LOGPEN 0 4 128) 6 1.16464 4.09361 4.18087) 
COMMENT                                   0.4 0.082322 1.08464 1.8 1.8 0) 
COMMENT                             #191=(CLabel 
COMMENT                                   (CWidget 0 (0 0) 1 2 0 0 #116# 584 100) 
COMMENT                                   (LOGPEN 0 0 0) 1 
COMMENT                                   (LOGFONT 46 17 0 0 700 0 0 0 0 3 2 1 34 
COMMENT                                    "Arial") 1.74233 0.666667 0 "T7 Promoter" 
COMMENT                                   "@N" 1 14.7958 -12.1963 0 -10 5.02026 1.07399 
COMMENT                                   #190#)) (CObjectList)) 
COMMENT                      #192=(CGroupWidget 
COMMENT                            (CWidget 43 (7 43 0) 1 2 0 0 Nil 1836020336 100) 
COMMENT                            (CObjectList 
COMMENT                             #193=(CScratch 
COMMENT                                   (CWidget 0 (3 #6# 0) 1 2 0 0 #124# 101240912 
COMMENT                                    100) (LOGPEN 0 8 13395507) 10 1 5.979 1.9 
COMMENT                                   0.082322 1) 
COMMENT                             #194=(CLabel (CWidget 0 (0 0) 1 2 0 0 #116# 0 100) 
COMMENT                                   (LOGPEN 0 0 0) 1 
COMMENT                                   (LOGFONT 46 17 0 0 700 0 0 0 0 3 2 1 34 
COMMENT                                    "Arial") 1.74233 0.666667 0 "T7 terminator" 
COMMENT                                   "@N" 1 12.0848 10.454 0 -10 5.41988 1.07399 
COMMENT                                   #193#) 
COMMENT                             #195=(CScratch 
COMMENT                                   (CWidget 0 (3 #13# 0) 1 2 0 0 #124# 1 100) 
COMMENT                                   (LOGPEN 0 8 13395507) 10 1 4.53209 1.9 
COMMENT                                   0.082322 1) 
COMMENT                             #196=(CLabel (CWidget 0 (0 0) 1 2 0 0 #116# 0 100) 
COMMENT                                   (LOGPEN 0 0 0) 1 
COMMENT                                   (LOGFONT 46 17 0 0 700 0 0 0 0 3 2 1 34 
COMMENT                                    "Arial") 1.74233 0.666667 0 "T7 Terminator" 
COMMENT                                   "@N" 1 16.5701 -1.74233 0 -10 5.64467 1.07399 
COMMENT                                   #195#) 
COMMENT                             #197=(CScratch 
COMMENT                                   (CWidget 0 (3 #15# 0) 1 2 0 0 #124# 56442920 
COMMENT                                    100) (LOGPEN 0 8 13395507) 10 1 4.2199 1.9 
COMMENT                                   0.082322 1) 
COMMENT                             #198=(CLabel (CWidget 0 (0 0) 1 2 0 0 #116# 0 100) 
COMMENT                                   (LOGPEN 0 0 0) 1 
COMMENT                                   (LOGFONT 46 17 0 0 700 0 0 0 0 3 2 1 34 
COMMENT                                    "Arial") 1.74233 0.666667 0 "T7 Terminator" 
COMMENT                                   "@N" 1 15.4749 -8.71165 0 -10 5.64467 1.07399 
COMMENT                                   #197#) 
COMMENT                             #199=(CScratch 
COMMENT                                   (CWidget 0 (3 #17# 0) 1 2 0 0 #124# 101479760 
COMMENT                                    100) (LOGPEN 0 8 13395507) 10 1 3.79738 1.9 
COMMENT                                   0.082322 1) 
COMMENT                             #200=(CLabel (CWidget 0 (0 0) 1 2 0 0 #116# 0 100) 
COMMENT                                   (LOGPEN 0 0 0) 1 
COMMENT                                   (LOGFONT 46 17 0 0 700 0 0 0 0 3 2 1 34 
COMMENT                                    "Arial") 1.74233 0.666667 0 "T7 Terminator" 
COMMENT                                   "@N" 1 12.3034 -15.681 0 -10 5.64467 1.07399 
COMMENT                                   #199#)) (CObjectList)) 
COMMENT                      #201=(CGroupWidget 
COMMENT                            (CWidget 103 (7 103 0) 1 2 0 0 Nil -1437 100) 
COMMENT                            (CObjectList 
COMMENT                             #202=(CScratch 
COMMENT                                   (CWidget 0 (3 #4# 0) 1 2 0 0 #124# 57763024 
COMMENT                                    100) (LOGPEN 0 8 13395507) 10 1 6.25592 1.9 
COMMENT                                   0.082322 1) 
COMMENT                             #203=(CLabel (CWidget 0 (0 0) 1 2 0 0 #116# 0 100) 
COMMENT                                   (LOGPEN 0 0 0) 1 
COMMENT                                   (LOGFONT 46 17 0 0 700 0 0 0 0 3 2 1 34 
COMMENT                                    "Arial") 1.74233 0.666667 0 "lac operator" 
COMMENT                                   "@N" 1 4.01101 15.681 0 -10 4.84542 1.07399 
COMMENT                                   #202#) 
COMMENT                             #204=(CScratch 
COMMENT                                   (CWidget 0 (3 #12# 0) 1 2 0 0 #124# 100820360 
COMMENT                                    100) (LOGPEN 0 8 13395507) 10 1 5.92572 1.9 
COMMENT                                   0.082322 1) 
COMMENT                             #205=(CLabel (CWidget 0 (0 0) 1 2 0 0 #116# 0 100) 
COMMENT                                   (LOGPEN 0 0 0) 1 
COMMENT                                   (LOGFONT 46 17 0 0 700 0 0 0 0 3 2 1 34 
COMMENT                                    "Arial") 1.74233 0.666667 0 "lac operator" 
COMMENT                                   "@N" 1 14.5475 6.96932 0 -10 4.84542 1.07399 
COMMENT                                   #204#)) (CObjectList))) (CObjectList)) 
COMMENT               #206=(CGroupWidget (CWidget 11 (8 0) 1 2 0 0 Nil -738 100) 
COMMENT                     (CObjectList 
COMMENT                      #207=(CGroupWidget 
COMMENT                            (CWidget 4 (10 #1# 0) 1 2 0 0 Nil -1158 100) 
COMMENT                            (CObjectList 
COMMENT                             #208=(CScratch 
COMMENT                                   (CWidget 1 (1 #1# 1) 1 2 0 0 #123# 101479312 
COMMENT                                    100) (LOGPEN 0 6 10053171) 8 1 1.47092 1.9 
COMMENT                                   0.082322 1) 
COMMENT                             #209=(CLabel (CWidget 0 (0 0) 1 2 0 0 #115# 0 100) 
COMMENT                                   (LOGPEN 0 0 13408563) 1 
COMMENT                                   (LOGFONT 38 14 0 0 400 0 0 0 0 3 2 1 18 
COMMENT                                    "Georgia") 1.74233 0.555556 0 
COMMENT                                   "{\\i Bbs}I (6400)" "@N (@S)" 5 -15.6145 
COMMENT                                   1.74233 0 -10 4.4458 0.974079 #208#) 
COMMENT                             #210=(CScratch 
COMMENT                                   (CWidget 2 (1 #1# 2) 1 2 0 0 #123# 101239664 
COMMENT                                    100) (LOGPEN 0 6 10053171) 8 1 1.20075 1.9 
COMMENT                                   0.082322 1) 
COMMENT                             #211=(CLabel (CWidget 0 (0 0) 1 2 0 0 #115# 0 100) 
COMMENT                                   (LOGPEN 0 0 13408563) 1 
COMMENT                                   (LOGFONT 38 14 0 0 400 0 0 0 0 3 2 1 18 
COMMENT                                    "Georgia") 1.74233 0.555556 0 
COMMENT                                   "{\\i Bbs}I (6760)" "@N (@S)" 5 -14.8751 
COMMENT                                   5.22699 0 -10 4.34589 0.974079 #210#) 
COMMENT                             #212=(CScratch 
COMMENT                                   (CWidget 3 (1 #1# 3) 1 2 0 0 #123# 1 100) 
COMMENT                                   (LOGPEN 0 6 10053171) 8 1 0.920077 1.9 
COMMENT                                   0.082322 1) 
COMMENT                             #213=(CLabel (CWidget 0 (0 0) 1 2 0 0 #115# 0 100) 
COMMENT                                   (LOGPEN 0 0 13408563) 1 
COMMENT                                   (LOGFONT 38 14 0 0 400 0 0 0 0 3 2 1 18 
COMMENT                                    "Georgia") 1.74233 0.555556 0 
COMMENT                                   "{\\i Bbs}I (7134)" "@N (@S)" 5 -13.2178 
COMMENT                                   8.71165 0 -10 4.27096 0.974079 #212#) 
COMMENT                             #214=(CScratch 
COMMENT                                   (CWidget 4 (1 #1# 4) 1 2 0 0 #123# 101240864 
COMMENT                                    100) (LOGPEN 0 6 10053171) 8 1 0.665668 1.9 
COMMENT                                   0.082322 1) 
COMMENT                             #215=(CLabel (CWidget 0 (0 0) 1 2 0 0 #115# 0 100) 
COMMENT                                   (LOGPEN 0 0 13408563) 1 
COMMENT                                   (LOGFONT 38 14 0 0 400 0 0 0 0 3 2 1 18 
COMMENT                                    "Georgia") 1.74233 0.555556 0 
COMMENT                                   "{\\i Bbs}I (7473)" "@N (@S)" 5 -11.144 
COMMENT                                   10.454 0 -10 4.34589 0.974079 #214#)) 
COMMENT                            (CObjectList))) (CObjectList)) 
COMMENT               #216=(CGroupWidget (CWidget 14 (16 0) 1 2 0 0 Nil -182 100) 
COMMENT                     (CObjectList) (CObjectList)) 
COMMENT               #217=(CGroupWidget (CWidget 12 (0 0) 1 2 0 0 Nil -459 100) 
COMMENT                     (CObjectList) (CObjectList))) (CObjectList))) 
COMMENT       (CSeqView 10 10 (CObjectList) (CObList) 1 (CObList)) (CObList) 87462704 
COMMENT       (CStringList) 2082602632 0 (CObList)))
FEATURES             Location/Qualifiers
     misc_feature    1..4
                     /vntifkey="21"
                     /label=Adapter\ATGG
     promoter        5..21
                     /vntifkey="30"
                     /label=T7\promoter
     operon          24..47
                     /vntifkey="103"
                     /label=lac\operator
     misc_feature    441..444
                     /vntifkey="21"
                     /label=Adapter\CCCT
     terminator      393..440
                     /vntifkey="43"
                     /label=T7\terminator
     misc_feature    2369..2372
                     /vntifkey="21"
                     /label=Adapter\GCTC
     misc_feature    2785..2788
                     /vntifkey="21"
                     /label=Adapter\CGGT
     misc_feature    3348..3351
                     /vntifkey="21"
                     /label=Adapter\AGCG
     misc_feature    3352..8359
                     /vntifkey="21"
                     /label=pET28a\backbone
     promoter        445..461
                     /vntifkey="30"
                     /label=T7\Promoter
     operon          464..487
                     /vntifkey="103"
                     /label=lac\operator
     terminator      2321..2368
                     /vntifkey="43"
                     /label=T7\Terminator
     promoter        2373..2429
                     /vntifkey="30"
                     /label=T7\Promoter
     terminator      2737..2784
                     /vntifkey="43"
                     /label=T7\Terminator
     promoter        2789..2845
                     /vntifkey="30"
                     /label=T7\Promoter
     terminator      3300..3347
                     /vntifkey="43"
                     /label=T7\Terminator
     CDS             86..388
                     /vntifkey="4"
                     /label=las_prec_WP052434589.1
     CDS             502..2316
                     /vntifkey="4"
                     /label=las_WP052434589.1
     CDS             2430..2732
                     /vntifkey="4"
                     /label=las_WP042385008.1
     CDS             2846..3295
                     /vntifkey="4"
                     /label=las_WP042385006.1
BASE COUNT     1863 a      2186 c      2237 g      2073 t 
ORIGIN
        1 atggtaatac gactcactat aggggaattg tgagcggata acaattccaa ggagatatac 
       61 aatgcaccac caccaccacc acgcaatggc ggataccaca gagcaatcaa atgaatacat 
      121 ggccccggcg ttagttgaag ttggagaatt taatgaagat acgctgggcg gttggggtac 
      181 cgtgccagat tggttcttta acatgaaatg gtaaagtcgt tgggcttatg caccgtaaag 
      241 tcctccgccg gcctcccccc tacaaaagat gataagctcc ggcaagcaat attgaacaac 
      301 gcaaggatcg gcgatataaa cagagaaacg gctgattact cttgttggtg tggtatcgct 
      361 aaactgcgtc gcggagcctt atggcatacg gtctagcata accccttggg gcctctaaac 
      421 gggtcttgag gggttttttg cccttaatac gactcactat aggggaattg tgagcggata 
      481 acaattccaa ggagatatac aatgagcagc ggatttatgg tcttaccgga tcgcccccaa 
      541 gcagagcgtt tatttcctcg tgtgccatta gatggtgcac gtgttatccc acacgcctct 
      601 ggccgtcctt ggattgtagg ccgttggccc gctgatgcgg ttacggtagt cgaatcgggc 
      661 ccagttcgtt tagttgtggt tggggatgct ccagcatcac gcgcgcgtct cgcgcagacc 
      721 gcaggtcgta tcactggtcc ggcagatgct gcgcgcgctt tggtcggatt gcgcggtagt 
      781 tgtcatttag gtgtttcatt accagattgg tcgcgttttc aaggttccgc gagtggactg 
      841 cgccgcctgt ttcacacacg tgctggcgca gttgcattag cagcggatcg cgcagattta 
      901 ttggcagcat taactggtgc cggtttagat gaagaagcgc ttgcactccg tgccgtctgt 
      961 ggattgcaac ttccttatcc tgcgaatgcc cgttcattgt ggtccggagt agcagcttta 
     1021 gcccccgatc atgccttgga atgggatgca gatgcattag aagaggttcg ctggtggcag 
     1081 ccacctaaac cggaattaag cttggcggat ggtgtagccg ctgtccgtga ggccttatta 
     1141 gctgctacgc atggaaaacg tccggaaaac ggtcgtttat cttcagattt atcaggtggc 
     1201 ttagatagta gctctgtatg ttttcttgcg gcacgtgaag atcctgaaat tttaacgttc 
     1261 cgttggggtg aagcggaaga gggaaatgat gatacggtat ttgcggagtt agcaatgaaa 
     1321 gaattaggtc gtgctgaaca cttagttgtc cctcaggcgg aactgccaga tatgttcgcg 
     1381 gaagccgaaa acccagtttc agcggaaatg ccgagtccgc tgacacgtgc cacggcccgc 
     1441 attcgccgtt cagtggcact tttagcagaa catgggtcag tgcgccattt aagtggtcat 
     1501 ggtggtgacg aattattcac ccctatgcca gggtatttgc atccattgtt gcgtcgtcgc 
     1561 ccggttacgg cattgcgtca tcttcgtgcc catgcagccc tgcgccgttg gcccctgcgt 
     1621 gctacttttg cggaactgtt acgtccttcc tcttttgcgg gctggtgggc ggcggaagca 
     1681 gatgttctta cggagccacc accgccactg cgtcgcgcag cattaggatg gggattaggg 
     1741 cctattcgcg ctccggattg gattactcct gcgggagcgg aattagctcg tgccgcactg 
     1801 cgtcgcaccg ctgccactgc ttcgccgttg gcagcgaacc tcggttcgca tcaaacactt 
     1861 gtcgttatcc gttctaatac ctcgacatat cgcttgcttg ctgatttata tgccgaacgt 
     1921 ggcattgctc ttgaagcacc gcttttggat gatcgtgtcg ttgacgctgc tttacgtgta 
     1981 cgtcctgatg ctcatgccgg cccctggcgc tttaagcctt tactggctga agccatgcgt 
     2041 ggtattgttc cggaaccggt gcgtacccgc gccaccaagg gtgaatttgg cgaagatgta 
     2101 cgtcgtggtc tgcgcacaca tctccctgcg ttacttgatc tgctgggtcc ggattcccgt 
     2161 ttggcggggc gcggcttatt agatcccgac gcactccgtg ttcgtttaac cgggcctcaa 
     2221 gcagataatt cagcagtaca ggctcttgaa tctttagtag gttgcgaaac ttggttgcgt 
     2281 agtctgccgc caagccgtcc ggctcctaaa gactaacggt ctagcataac cccttggggc 
     2341 ctctaaacgg gtcttgaggg gttttttggc tctaatacga ctcactatag gggaattgtg 
     2401 agcggataac aattccaagg agatatacaa tgcgcctgca cccagatgtt tcgatgactg 
     2461 atacggacga tggtacagtt cttctgcacg gtcgtactgg acgttatttt caattaaatt 
     2521 tgacgggccg cgaagtttta cgtggtctgt tagacggcca cgcccctgca caagtagctg 
     2581 atggtcttgc ggcggcccat gggattggcg ctgagcgtgc caaggacgat gtcaaagcgg 
     2641 tactggctca gttagcatcg gccgaactgg tacttccata agtcgtccgc ggagcactct 
     2701 ggtaacgctt atggtccata gcacattcat cgcggtctag cataacccct tggggcctct 
     2761 aaacgggtct tgaggggttt tttgcggtta atacgactca ctatagggga attgtgagcg 
     2821 gataacaatt ccaaggagat atacaatgtc agttcaaatg tcacttgacc atcgtgctac 
     2881 tcttcctgtt cgtcatcgtg cgttgcctct gttagcagtt gcagcagctc gcgtcttagc 
     2941 tcgtgtaaag cctgcccgcc tgcgtcaggt gctgcaattt gctcgtcgcg gtggtcgtcc 
     3001 tgcttcagag gaagaagcac aacgcgctcg tgacgagatt gttgctgtct caatgcgctg 
     3061 tgccggtaat aattgcctgc aacgctctat tgccgctgcc ctgttatgtc gtatgcgtgg 
     3121 tagctggcct acgtggtgta ctggcgtacg tacacaccca tttgcagcac atgcatggat 
     3181 tcaggtggat ggcgagccag taggtgagcc gcatcccagt ggttattttc gtaccttgct 
     3241 tagtgtaaca ccagcgccag gtcgtggcga acctcgtgat aaatcgcccg cttaacggtc 
     3301 tagcataacc ccttggggcc tctaaacggg tcttgagggg ttttttgagc gctgaaagga 
     3361 ggaactatat ccggattggc gaatgggacg cgccctgtag cggcgcatta agcgcggcgg 
     3421 gtgtggtggt tacgcgcagc gtgaccgcta cacttgccag cgccctagcg cccgctcctt 
     3481 tcgctttctt cccttccttt ctcgccacgt tcgccggctt tccccgtcaa gctctaaatc 
     3541 gggggctccc tttagggttc cgatttagtg ctttacggca cctcgacccc aaaaaacttg 
     3601 attagggtga tggttcacgt agtgggccat cgccctgata gacggttttt cgccctttga 
     3661 cgttggagtc cacgttcttt aatagtggac tcttgttcca aactggaaca acactcaacc 
     3721 ctatctcggt ctattctttt gatttataag ggattttgcc gatttcggcc tattggttaa 
     3781 aaaatgagct gatttaacaa aaatttaacg cgaattttaa caaaatatta acgtttacaa 
     3841 tttcaggtgg cacttttcgg ggaaatgtgc gcggaacccc tatttgttta tttttctaaa 
     3901 tacattcaaa tatgtatccg ctcatgaatt aattcttaga aaaactcatc gagcatcaaa 
     3961 tgaaactgca atttattcat atcaggatta tcaataccat atttttgaaa aagccgtttc 
     4021 tgtaatgaag gagaaaactc accgaggcag ttccatagga tggcaagatc ctggtatcgg 
     4081 tctgcgattc cgactcgtcc aacatcaata caacctatta atttcccctc gtcaaaaata 
     4141 aggttatcaa gtgagaaatc accatgagtg acgactgaat ccggtgagaa tggcaaaagt 
     4201 ttatgcattt ctttccagac ttgttcaaca ggccagccat tacgctcgtc atcaaaatca 
     4261 ctcgcatcaa ccaaaccgtt attcattcgt gattgcgcct gagcgagacg aaatacgcga 
     4321 tcgctgttaa aaggacaatt acaaacagga atcgaatgca accggcgcag gaacactgcc 
     4381 agcgcatcaa caatattttc acctgaatca ggatattctt ctaatacctg gaatgctgtt 
     4441 ttcccgggga tcgcagtggt gagtaaccat gcatcatcag gagtacggat aaaatgcttg 
     4501 atggtcggaa gaggcataaa ttccgtcagc cagtttagtc tgaccatctc atctgtaaca 
     4561 tcattggcaa cgctaccttt gccatgtttc agaaacaact ctggcgcatc gggcttccca 
     4621 tacaatcgat agattgtcgc acctgattgc ccgacattat cgcgagccca tttataccca 
     4681 tataaatcag catccatgtt ggaatttaat cgcggcctag agcaagacgt ttcccgttga 
     4741 atatggctca taacacccct tgtattactg tttatgtaag cagacagttt tattgttcat 
     4801 gaccaaaatc ccttaacgtg agttttcgtt ccactgagcg tcagaccccg tagaaaagat 
     4861 caaaggatct tcttgagatc ctttttttct gcgcgtaatc tgctgcttgc aaacaaaaaa 
     4921 accaccgcta ccagcggtgg tttgtttgcc ggatcaagag ctaccaactc tttttccgaa 
     4981 ggtaactggc ttcagcagag cgcagatacc aaatactgtc cttctagtgt agccgtagtt 
     5041 aggccaccac ttcaagaact ctgtagcacc gcctacatac ctcgctctgc taatcctgtt 
     5101 accagtggct gctgccagtg gcgataagtc gtgtcttacc gggttggact caagacgata 
     5161 gttaccggat aaggcgcagc ggtcgggctg aacggggggt tcgtgcacac agcccagctt 
     5221 ggagcgaacg acctacaccg aactgagata cctacagcgt gagctatgag aaagcgccac 
     5281 gcttcccgaa gggagaaagg cggacaggta tccggtaagc ggcagggtcg gaacaggaga 
     5341 gcgcacgagg gagcttccag ggggaaacgc ctggtatctt tatagtcctg tcgggtttcg 
     5401 ccacctctga cttgagcgtc gatttttgtg atgctcgtca ggggggcgga gcctatggaa 
     5461 aaacgccagc aacgcggcct ttttacggtt cctggccttt tgctggcctt ttgctcacat 
     5521 gttctttcct gcgttatccc ctgattctgt ggataaccgt attaccgcct ttgagtgagc 
     5581 tgataccgct cgccgcagcc gaacgaccga gcgcagcgag tcagtgagcg aggaagcgga 
     5641 agagcgcctg atgcggtatt ttctccttac gcatctgtgc ggtatttcac accgcatata 
     5701 tggtgcactc tcagtacaat ctgctctgat gccgcatagt taagccagta tacactccgc 
     5761 tatcgctacg tgactgggtc atggctgcgc cccgacaccc gccaacaccc gctgacgcgc 
     5821 cctgacgggc ttgtctgctc ccggcatccg cttacagaca agctgtgacc gtctccggga 
     5881 gctgcatgtg tcagaggttt tcaccgtcat caccgaaacg cgcgaggcag ctgcggtaaa 
     5941 gctcatcagc gtggtcgtga agcgattcac agatgtctgc ctgttcatcc gcgtccagct 
     6001 cgttgagttt ctccagaagc gttaatgtct ggcttctgat aaagcgggcc atgttaaggg 
     6061 cggttttttc ctgtttggtc actgatgcct ccgtgtaagg gggatttctg ttcatggggg 
     6121 taatgatacc gatgaaacga gagaggatgc tcacgatacg ggttactgat gatgaacatg 
     6181 cccggttact ggaacgttgt gagggtaaac aactggcggt atggatgcgg cgggaccaga 
     6241 gaaaaatcac tcagggtcaa tgccagcgct tcgttaatac agatgtaggt gttccacagg 
     6301 gtagccagca gcatcctgcg atgcagatcc ggaacataat ggtgcagggc gctgacttcc 
     6361 gcgtttccag actttacgaa acacggaaac cgaagaccat tcatgttgtt gctcaggtcg 
     6421 cagacgtttt gcagcagcag tcgcttcacg ttcgctcgcg tatcggtgat tcattctgct 
     6481 aaccagtaag gcaaccccgc cagcctagcc gggtcctcaa cgacaggagc acgatcatgc 
     6541 gcacccgtgg ggccgccatg ccggcgataa tggcctgctt ctcgccgaaa cgtttggtgg 
     6601 cgggaccagt gacgaaggct tgagcgaggg cgtgcaagat tccgaatacc gcaagcgaca 
     6661 ggccgatcat cgtcgcgctc cagcgaaagc ggtcctcgcc gaaaatgacc cagagcgctg 
     6721 ccggcacctg tcctacgagt tgcatgataa agaagacagt cataagtgcg gcgacgatag 
     6781 tcatgccccg cgcccaccgg aaggagctga ctgggttgaa ggctctcaag ggcatcggtc 
     6841 gagatcccgg tgcctaatga gtgagctaac ttacattaat tgcgttgcgc tcactgcccg 
     6901 ctttccagtc gggaaacctg tcgtgccagc tgcattaatg aatcggccaa cgcgcgggga 
     6961 gaggcggttt gcgtattggg cgccagggtg gtttttcttt tcaccagtga gacgggcaac 
     7021 agctgattgc ccttcaccgc ctggccctga gagagttgca gcaagcggtc cacgctggtt 
     7081 tgccccagca ggcgaaaatc ctgtttgatg gtggttaacg gcgggatata acatgagctg 
     7141 tcttcggtat cgtcgtatcc cactaccgag atatccgcac caacgcgcag cccggactcg 
     7201 gtaatggcgc gcattgcgcc cagcgccatc tgatcgttgg caaccagcat cgcagtggga 
     7261 acgatgccct cattcagcat ttgcatggtt tgttgaaaac cggacatggc actccagtcg 
     7321 ccttcccgtt ccgctatcgg ctgaatttga ttgcgagtga gatatttatg ccagccagcc 
     7381 agacgcagac gcgccgagac agaacttaat gggcccgcta acagcgcgat ttgctggtga 
     7441 cccaatgcga ccagatgctc cacgcccagt cgcgtaccgt cttcatggga gaaaataata 
     7501 ctgttgatgg gtgtctggtc agagacatca agaaataacg ccggaacatt agtgcaggca 
     7561 gcttccacag caatggcatc ctggtcatcc agcggatagt taatgatcag cccactgacg 
     7621 cgttgcgcga gaagattgtg caccgccgct ttacaggctt cgacgccgct tcgttctacc 
     7681 atcgacacca ccacgctggc acccagttga tcggcgcgag atttaatcgc cgcgacaatt 
     7741 tgcgacggcg cgtgcagggc cagactggag gtggcaacgc caatcagcaa cgactgtttg 
     7801 cccgccagtt gttgtgccac gcggttggga atgtaattca gctccgccat cgccgcttcc 
     7861 actttttccc gcgttttcgc agaaacgtgg ctggcctggt tcaccacgcg ggaaacggtc 
     7921 tgataagaga caccggcata ctctgcgaca tcgtataacg ttactggttt cacattcacc 
     7981 accctgaatt gactctcttc cgggcgctat catgccatac cgcgaaaggt tttgcgccat 
     8041 tcgatggtgt ccgggatctc gacgctctcc cttatgcgac tcctgcatta ggaagcagcc 
     8101 cagtagtagg ttgaggccgt tgagcaccgc cgccgcaagg aatggtgcat gcaaggagat 
     8161 ggcgcccaac agtcccccgg ccacggggcc tgccaccata cccacgccga aacaagcgct 
     8221 catgagcccg aagtggcgag cccgatcttc cccatcggtg atgtcggcga tataggcgcc 
     8281 agcaaccgca cctgtggcgc cggtgatgcc ggccacgatg cgtccggcgt agaggatcga 
     8341 gatctcgatc ccgcgaaat 
//
