# Supplementary material for: A scalable platform to discover antimicrobials of ribosomal origin
Source: Nat Commun. 2022 Oct 17;13:6135. doi: 10.1038/s41467-022-33890-w (PMC9576775; doi:10.1038/s41467-022-33890-w)
Supplement: Supplementary file 5 — Supplementary Data 2 [file 41467_2022_33890_MOESM5_ESM.zip › Supplementary Data 2/12.gb]

LOCUS       pET28a\CrtE\B\I\T7\promtoer\and\terminator\with\spacers        8484 bp    DNA     circular     29-MAR-2016
SOURCE      
  ORGANISM  
COMMENT     This file is created by Vector NTI
            http://www.invitrogen.com/
COMMENT     ORIGDB|GenBank
COMMENT     VNTDATE|-11171271|
COMMENT     VNTDBDATE|-11171271|
COMMENT     LSOWNER|
COMMENT     VNTNAME|pET28a CrtE B I T7 promtoer and terminator with spacers|
COMMENT     VNTAUTHORNAME|Demo User|
COMMENT     Vector_NTI_Display_Data_(Do_Not_Edit!)
COMMENT     (SXF 
COMMENT      (CGexDoc "pET28a CrtE B I T7 promtoer and terminator with spacers" 0 8484 
COMMENT       (CDBMol 0 0 1 1 1 0 0 0 0 "" "" 0 0 0 0 (CObList) (CObList) (CObList) 
COMMENT        (CObList) -1 "") 
COMMENT       (CDocSetData 1 1 0 0 0 0 "MAIN" 1 1 1 1 0 0 1 1 0 1 10 10 4294967295 50 0 
COMMENT        1 0 (CHomObj 0 0 0 3 75) (CWordArray) (CWordArray) 
COMMENT        (CStringList "BsaI" "BbsI") (CStringList "atg" "gtg") 
COMMENT        (CStringList "taa" "tga" "tag") (CObList) 1 "{(0,1),2}" 0 0 "" 0 
COMMENT        4294967295 0 0 0 0 0 0 0 "MAIN" 0 0 30 0 
COMMENT        (CProteinMotifSearchObject 70 20 1 1 1 1 0 0 1 0 0 0 0 0)) 
COMMENT       (CMolPar 0 0 1 2763 2763 1 8484 0 0 0 0 0 0 0 0) (CStringList) 
COMMENT       (CStringList) (CObList) (COAPar 25 250 50 0 6 4 3 7) 
COMMENT       (COAPar 25 250 50 0 6 4 3 7) (COAPar 25 250 50 0 6 4 3 7) 
COMMENT       (CObList #0=(CRSite (CStringList) "BsaI" "ggtctc" 8 12 0 0 "") 
COMMENT        #1=(CRSite (CStringList) "BbsI" "gaagac" 9 13 4 6525 0 6885 0 7259 1 
COMMENT            7598 1 0 "")) 
COMMENT       (CObList 
COMMENT        #2=(CFSignal (CObList) "Adapter ATGG" 21 0 0 1 4 0 (CStringList) 
COMMENT            (CStringList) 1 1 1 1 "1..4") 
COMMENT        #3=(CFSignal (CObList) "T7 promoter" 30 0 0 5 21 0 (CStringList) 
COMMENT            (CStringList) 1 1 1 1 "5..21") 
COMMENT        #4=(CFSignal (CObList) "lac operator" 103 0 0 24 47 0 (CStringList) 
COMMENT            (CStringList) 1 1 1 1 "24..47") 
COMMENT        #5=(CFSignal (CObList) "Adapter CCCT" 21 0 0 441 444 0 (CStringList) 
COMMENT            (CStringList) 1 1 1 1 "441..444") 
COMMENT        #6=(CFSignal (CObList) "T7 terminator" 43 0 0 393 440 0 (CStringList) 
COMMENT            (CStringList) 1 1 1 1 "393..440") 
COMMENT        #7=(CFSignal (CObList) "Adapter AGCG" 21 0 0 3473 3476 0 (CStringList) 
COMMENT            (CStringList) 1 1 1 1 "3348..3351") 
COMMENT        #8=(CFSignal (CObList) "pET28a backbone" 21 0 0 3477 8484 0 
COMMENT            (CStringList) (CStringList) 1 1 1 1 "3352..8359") 
COMMENT        #9=(CFSignal (CObList) "T7 Promoter" 30 0 0 445 461 0 (CStringList) 
COMMENT            (CStringList) 1 1 1 1 "445..461") 
COMMENT        #10=(CFSignal (CObList) "lac operator" 103 0 0 464 487 0 (CStringList) 
COMMENT             (CStringList) 1 1 1 1 "464..487") 
COMMENT        #11=(CFSignal (CObList) "T7 Terminator" 43 0 0 3425 3472 0 (CStringList) 
COMMENT             (CStringList) 1 1 1 1 "2321..2368") 
COMMENT        #12=(CFSignal (CObList) "Lan4_Prec_SCE51665.1" 4 0 0 86 388 0 
COMMENT             (CStringList) (CStringList) 1 1 1 1 "") 
COMMENT        #13=(CFSignal (CObList) "Lan4_SCE51665.1" 4 0 0 502 3420 0 (CStringList) 
COMMENT             (CStringList) 1 1 1 1 "")) (CObList) (CObList) (CObList) (CObList) 
COMMENT       (CObList) (CObList) 
COMMENT       (CTextView 0 
COMMENT        #14=(CGroupPar (CParagraph 0 (0 0) 1 2 0 0 180) 
COMMENT             (CObjectList 
COMMENT              #15=(CRefLinePar 
COMMENT                   (CLinePar (CParagraph 0 (0 0) 0 2 0 0 233) 
COMMENT                    "pET28a CrtE B I T7 promtoer and terminator with spacers" 2) 
COMMENT                   5 "" 0 4) 
COMMENT              #16=(CFolderPar 
COMMENT                   (CGroupPar (CParagraph 1 (0 0) 1 1 0 0 178) 
COMMENT                    (CObjectList 
COMMENT                     #17=(CLinePar (CParagraph 0 (0 0) 1 2 1 0 180) 
COMMENT                          "DNA 'pET28a CrtE B I T7 promtoer and terminator with spacers'" 
COMMENT                          1) 
COMMENT                     #18=(CLinePar (CParagraph 0 (0 0) 1 2 1 0 180) 
COMMENT                          "Local object" 1) 
COMMENT                     #19=(CLinePar (CParagraph 0 (0 0) 1 2 1 0 180) 
COMMENT                          "Created: 03/29/16 07:06PM" 1) 
COMMENT                     #20=(CLinePar (CParagraph 0 (0 0) 1 2 1 0 180) 
COMMENT                          "Last Modified: 03/29/16 07:06PM" 1) 
COMMENT                     #21=(CLinePar (CParagraph 0 (0 0) 1 2 1 0 180) 
COMMENT                          "length: 8484 bp" 1) 
COMMENT                     #22=(CLinePar (CParagraph 0 (0 0) 1 2 1 0 180) 
COMMENT                          "storage type: Basic" 1) 
COMMENT                     #23=(CLinePar (CParagraph 0 (0 0) 1 2 1 0 180) 
COMMENT                          "form: Circular" 1))) "General Description") 
COMMENT              #24=(CFolderPar 
COMMENT                   (CGroupPar (CParagraph 2 (0 0) 1 1 0 0 178) 
COMMENT                    (CObjectList 
COMMENT                     #25=(CLinePar (CParagraph 0 (0 0) 1 2 1 0 180) 
COMMENT                          "Original Source Database: GenBank" 1) 
COMMENT                     #26=(CLinePar (CParagraph 0 (0 0) 1 2 1 0 180) 
COMMENT                          "Modification Date in the Original DB: 29-MAR-2016" 1))) 
COMMENT                   "Standard Fields") 
COMMENT              #27=(CRefLinePar 
COMMENT                   (CLinePar (CParagraph 0 (0 0) 0 2 0 0 233) "Comments" 2) 1 "" 
COMMENT                   0 0) 
COMMENT              #28=(CFolderPar 
COMMENT                   (CGroupPar (CParagraph 8 (0 0) 1 2 0 0 178) (CObjectList)) 
COMMENT                   "Annotations") 
COMMENT              #29=(CFolderPar 
COMMENT                   (CGroupPar (CParagraph 12 (6 0) 1 1 0 0 178) 
COMMENT                    (CObjectList 
COMMENT                     #30=(CFolderPar 
COMMENT                          (CGroupPar (CParagraph 4 (7 4 0) 1 1 1 0 178) 
COMMENT                           (CObjectList 
COMMENT                            #31=(CFolderPar 
COMMENT                                 (CGroupPar 
COMMENT                                  (CParagraph 86 (3 #12# 0) 1 2 2 0 327) 
COMMENT                                  (CObjectList 
COMMENT                                   #32=(CLinePar 
COMMENT                                        (CParagraph 0 (0 0) 1 2 3 0 180) 
COMMENT                                        "Start: 86    End: 388 " 1))) 
COMMENT                                 "Lan4_Prec_SCE51665.1") 
COMMENT                            #33=(CFolderPar 
COMMENT                                 (CGroupPar 
COMMENT                                  (CParagraph 502 (3 #13# 0) 1 2 2 0 327) 
COMMENT                                  (CObjectList 
COMMENT                                   #34=(CLinePar 
COMMENT                                        (CParagraph 0 (0 0) 1 2 3 0 180) 
COMMENT                                        "Start: 502   End: 3420" 1))) 
COMMENT                                 "Lan4_SCE51665.1"))) "CDS (2 total)") 
COMMENT                     #35=(CFolderPar 
COMMENT                          (CGroupPar (CParagraph 21 (7 21 0) 1 1 1 0 178) 
COMMENT                           (CObjectList 
COMMENT                            #36=(CFolderPar 
COMMENT                                 (CGroupPar (CParagraph 1 (3 #2# 0) 1 2 2 0 194) 
COMMENT                                  (CObjectList 
COMMENT                                   #37=(CLinePar 
COMMENT                                        (CParagraph 0 (0 0) 1 2 3 0 180) 
COMMENT                                        "Start: 1     End: 4   " 1) 
COMMENT                                   #38=(CLinePar 
COMMENT                                        (CParagraph 0 (0 0) 1 2 3 0 180) 
COMMENT                                        "Original Location Description:" 1) 
COMMENT                                   #39=(CLinePar 
COMMENT                                        (CParagraph 0 (0 0) 1 2 3 0 180) 
COMMENT                                        "   1..4" 1))) "Adapter ATGG") 
COMMENT                            #40=(CFolderPar 
COMMENT                                 (CGroupPar 
COMMENT                                  (CParagraph 441 (3 #5# 0) 1 2 2 0 194) 
COMMENT                                  (CObjectList 
COMMENT                                   #41=(CLinePar 
COMMENT                                        (CParagraph 0 (0 0) 1 2 3 0 180) 
COMMENT                                        "Start: 441   End: 444 " 1) 
COMMENT                                   #42=(CLinePar 
COMMENT                                        (CParagraph 0 (0 0) 1 2 3 0 180) 
COMMENT                                        "Original Location Description:" 1) 
COMMENT                                   #43=(CLinePar 
COMMENT                                        (CParagraph 0 (0 0) 1 2 3 0 180) 
COMMENT                                        "   441..444" 1))) "Adapter CCCT") 
COMMENT                            #44=(CFolderPar 
COMMENT                                 (CGroupPar 
COMMENT                                  (CParagraph 3473 (3 #7# 0) 1 2 2 0 194) 
COMMENT                                  (CObjectList 
COMMENT                                   #45=(CLinePar 
COMMENT                                        (CParagraph 0 (0 0) 1 2 3 0 180) 
COMMENT                                        "Start: 3473  End: 3476" 1) 
COMMENT                                   #46=(CLinePar 
COMMENT                                        (CParagraph 0 (0 0) 1 2 3 0 180) 
COMMENT                                        "Original Location Description:" 1) 
COMMENT                                   #47=(CLinePar 
COMMENT                                        (CParagraph 0 (0 0) 1 2 3 0 180) 
COMMENT                                        "   3348..3351" 1))) "Adapter AGCG") 
COMMENT                            #48=(CFolderPar 
COMMENT                                 (CGroupPar 
COMMENT                                  (CParagraph 3477 (3 #8# 0) 1 2 2 0 194) 
COMMENT                                  (CObjectList 
COMMENT                                   #49=(CLinePar 
COMMENT                                        (CParagraph 0 (0 0) 1 2 3 0 180) 
COMMENT                                        "Start: 3477  End: 8484" 1) 
COMMENT                                   #50=(CLinePar 
COMMENT                                        (CParagraph 0 (0 0) 1 2 3 0 180) 
COMMENT                                        "Original Location Description:" 1) 
COMMENT                                   #51=(CLinePar 
COMMENT                                        (CParagraph 0 (0 0) 1 2 3 0 180) 
COMMENT                                        "   3352..8359" 1))) "pET28a backbone"))) 
COMMENT                          "Misc. Feature (4 total)") 
COMMENT                     #52=(CFolderPar 
COMMENT                          (CGroupPar (CParagraph 30 (7 30 0) 1 1 1 0 178) 
COMMENT                           (CObjectList 
COMMENT                            #53=(CFolderPar 
COMMENT                                 (CGroupPar (CParagraph 5 (3 #3# 0) 1 2 2 0 194) 
COMMENT                                  (CObjectList 
COMMENT                                   #54=(CLinePar 
COMMENT                                        (CParagraph 0 (0 0) 1 2 3 0 180) 
COMMENT                                        "Start: 5     End: 21  " 1) 
COMMENT                                   #55=(CLinePar 
COMMENT                                        (CParagraph 0 (0 0) 1 2 3 0 180) 
COMMENT                                        "Original Location Description:" 1) 
COMMENT                                   #56=(CLinePar 
COMMENT                                        (CParagraph 0 (0 0) 1 2 3 0 180) 
COMMENT                                        "   5..21" 1))) "T7 promoter") 
COMMENT                            #57=(CFolderPar 
COMMENT                                 (CGroupPar 
COMMENT                                  (CParagraph 445 (3 #9# 0) 1 2 2 0 194) 
COMMENT                                  (CObjectList 
COMMENT                                   #58=(CLinePar 
COMMENT                                        (CParagraph 0 (0 0) 1 2 3 0 180) 
COMMENT                                        "Start: 445   End: 461 " 1) 
COMMENT                                   #59=(CLinePar 
COMMENT                                        (CParagraph 0 (0 0) 1 2 3 0 180) 
COMMENT                                        "Original Location Description:" 1) 
COMMENT                                   #60=(CLinePar 
COMMENT                                        (CParagraph 0 (0 0) 1 2 3 0 180) 
COMMENT                                        "   445..461" 1))) "T7 Promoter"))) 
COMMENT                          "Promoter Prokaryotic (2 total)") 
COMMENT                     #61=(CFolderPar 
COMMENT                          (CGroupPar (CParagraph 43 (7 43 0) 1 1 1 0 178) 
COMMENT                           (CObjectList 
COMMENT                            #62=(CFolderPar 
COMMENT                                 (CGroupPar 
COMMENT                                  (CParagraph 393 (3 #6# 0) 1 2 2 0 194) 
COMMENT                                  (CObjectList 
COMMENT                                   #63=(CLinePar 
COMMENT                                        (CParagraph 0 (0 0) 1 2 3 0 180) 
COMMENT                                        "Start: 393   End: 440 " 1) 
COMMENT                                   #64=(CLinePar 
COMMENT                                        (CParagraph 0 (0 0) 1 2 3 0 180) 
COMMENT                                        "Original Location Description:" 1) 
COMMENT                                   #65=(CLinePar 
COMMENT                                        (CParagraph 0 (0 0) 1 2 3 0 180) 
COMMENT                                        "   393..440" 1))) "T7 terminator") 
COMMENT                            #66=(CFolderPar 
COMMENT                                 (CGroupPar 
COMMENT                                  (CParagraph 3425 (3 #11# 0) 1 2 2 0 194) 
COMMENT                                  (CObjectList 
COMMENT                                   #67=(CLinePar 
COMMENT                                        (CParagraph 0 (0 0) 1 2 3 0 180) 
COMMENT                                        "Start: 3425  End: 3472" 1) 
COMMENT                                   #68=(CLinePar 
COMMENT                                        (CParagraph 0 (0 0) 1 2 3 0 180) 
COMMENT                                        "Original Location Description:" 1) 
COMMENT                                   #69=(CLinePar 
COMMENT                                        (CParagraph 0 (0 0) 1 2 3 0 180) 
COMMENT                                        "   2321..2368" 1))) "T7 Terminator"))) 
COMMENT                          "Terminator (2 total)") 
COMMENT                     #70=(CFolderPar 
COMMENT                          (CGroupPar (CParagraph 103 (7 103 0) 1 1 1 0 178) 
COMMENT                           (CObjectList 
COMMENT                            #71=(CFolderPar 
COMMENT                                 (CGroupPar 
COMMENT                                  (CParagraph 24 (3 #4# 0) 1 2 2 0 194) 
COMMENT                                  (CObjectList 
COMMENT                                   #72=(CLinePar 
COMMENT                                        (CParagraph 0 (0 0) 1 2 3 0 180) 
COMMENT                                        "Start: 24    End: 47  " 1) 
COMMENT                                   #73=(CLinePar 
COMMENT                                        (CParagraph 0 (0 0) 1 2 3 0 180) 
COMMENT                                        "Original Location Description:" 1) 
COMMENT                                   #74=(CLinePar 
COMMENT                                        (CParagraph 0 (0 0) 1 2 3 0 180) 
COMMENT                                        "   24..47" 1))) "lac operator") 
COMMENT                            #75=(CFolderPar 
COMMENT                                 (CGroupPar 
COMMENT                                  (CParagraph 464 (3 #10# 0) 1 2 2 0 194) 
COMMENT                                  (CObjectList 
COMMENT                                   #76=(CLinePar 
COMMENT                                        (CParagraph 0 (0 0) 1 2 3 0 180) 
COMMENT                                        "Start: 464   End: 487 " 1) 
COMMENT                                   #77=(CLinePar 
COMMENT                                        (CParagraph 0 (0 0) 1 2 3 0 180) 
COMMENT                                        "Original Location Description:" 1) 
COMMENT                                   #78=(CLinePar 
COMMENT                                        (CParagraph 0 (0 0) 1 2 3 0 180) 
COMMENT                                        "   464..487" 1))) "lac operator"))) 
COMMENT                          "Operon (2 total)"))) "Feature Map") 
COMMENT              #79=(CFolderPar 
COMMENT                   (CGroupPar (CParagraph 13 (0 0) 1 1 0 0 178) 
COMMENT                    (CObjectList 
COMMENT                     #80=(CRSFolderPar 
COMMENT                          (CFolderPar 
COMMENT                           (CGroupPar (CParagraph 100465144 (8 0) 1 1 1 0 178) 
COMMENT                            (CObjectList 
COMMENT                             #81=(CGroupPar 
COMMENT                                  (CParagraph 0 (10 #1# 0) 1 2 2 0 180) 
COMMENT                                  (CObjectList 
COMMENT                                   #82=(CLinePar 
COMMENT                                        (CParagraph 0 (1 #1# 1) 1 2 2 0 191) 
COMMENT                                        " N1: 6525 " 1) 
COMMENT                                   #83=(CLinePar 
COMMENT                                        (CParagraph 0 (1 #1# 2) 1 2 2 0 191) 
COMMENT                                        " N2: 6885 " 1) 
COMMENT                                   #84=(CLinePar 
COMMENT                                        (CParagraph 0 (1 #1# 3) 1 2 2 0 191) 
COMMENT                                        " N3: 7259 (on complementary strand)" 1) 
COMMENT                                   #85=(CLinePar 
COMMENT                                        (CParagraph 0 (1 #1# 4) 1 2 2 0 191) 
COMMENT                                        " N4: 7598 (on complementary strand)" 1))))) 
COMMENT                           "BbsI: 4 sites") 8 12 "GAAGACNNNNNNN" "CTTCTGNNNNNNN") 
COMMENT                     #86=(CRSFolderPar 
COMMENT                          (CFolderPar 
COMMENT                           (CGroupPar (CParagraph 100465368 (8 0) 1 1 1 0 178) 
COMMENT                            (CObjectList)) "BsaI: 0 sites") 7 11 "GGTCTCNNNNNN" 
COMMENT                          "CCAGAGNNNNNN"))) "Restriction/Methylation Map")))) 
COMMENT       (CGraphView 
COMMENT        (CWStyleSheet 
COMMENT         (CObjectList 
COMMENT          #87=(CWidgetStyle "RSite Label" 1 (LOGPEN 0 0 13408563) 1 0 1 
COMMENT               (LOGFONT 0 0 0 0 400 0 0 0 0 3 2 1 18 "Georgia") 0.555556 0 1 5 
COMMENT               "@N (@S)" 0) 
COMMENT          #88=(CWidgetStyle "Signal Label" 1 (LOGPEN 0 0 0) 1 0 1 
COMMENT               (LOGFONT 0 0 0 0 700 0 0 0 0 3 2 1 34 "Arial") 0.666667 0 1 1 
COMMENT               "@N" 0) 
COMMENT          #89=(CWidgetStyle "Molecule Label 2" 0 0 1 
COMMENT               (LOGFONT 0 0 0 0 400 0 0 0 0 3 2 1 18 "Georgia") 0.555556 0 1 16 
COMMENT               "@L bp" 0) 
COMMENT          #90=(CWidgetStyle "Molecule Label 1" 0 0 1 
COMMENT               (LOGFONT 0 0 0 0 400 0 0 0 0 3 2 1 34 "Verdana") 0.833333 0 1 1 
COMMENT               "@N" 0) 
COMMENT          #91=(CWidgetStyle "Shape 3" 1 (LOGPEN 0 0 3355545) 1 1 
COMMENT               (LOGBRUSH 0 6724095 0) 0 0 1 (LOGSHAPE 9 1 0.8 1.8 0)) 
COMMENT          #92=(CWidgetStyle "Shape 1" 1 (LOGPEN 0 0 6723840) 1 1 
COMMENT               (LOGBRUSH 0 10079334 0) 0 0 1 (LOGSHAPE 9 1 0.8 1.8 0)) 
COMMENT          #93=(CWidgetStyle "Axis" 1 (LOGPEN 0 0 10079436) 2 1 
COMMENT               (LOGBRUSH 0 13434879 0) 0 0 1 (LOGSHAPE 10 1 0 0 0)) 
COMMENT          #94=(CWidgetStyle "Line 2" 1 (LOGPEN 0 0 6723840) 8 0 0 0 1 
COMMENT               (LOGSHAPE 1 1.9 0 0 0)) 
COMMENT          #95=(CWidgetStyle "RSite" 1 (LOGPEN 0 0 10053171) 8 0 0 0 1 
COMMENT               (LOGSHAPE 1 1.9 0 0 0)) 
COMMENT          #96=(CWidgetStyle "Short Signal" 1 (LOGPEN 0 0 13395507) 10 0 0 0 1 
COMMENT               (LOGSHAPE 1 1.9 0 0 0)) 
COMMENT          #97=(CWidgetStyle "Uniq RSite Label" 1 (LOGPEN 0 0 153) 1 0 1 
COMMENT               (LOGFONT 0 0 0 0 400 0 0 0 0 3 2 1 18 "Georgia") 0.555556 128 1 5 
COMMENT               "@N (@S)" 0) 
COMMENT          #98=(CWidgetStyle "Vanilla" 1 (LOGPEN 0 0 0) 1 1 
COMMENT               (LOGBRUSH 0 16777215 0) 1 
COMMENT               (LOGFONT 0 0 0 0 400 0 0 0 0 7 48 2 18 "Times New Roman") 0.8 0 1 
COMMENT               2 "?" 0) 
COMMENT          #99=(CWidgetStyle "Mark 1" 0 0 1 
COMMENT               (LOGFONT 0 0 0 0 400 0 0 0 2 7 48 2 2 "Windings") 0.7 0 1 2 "?" 0) 
COMMENT          #100=(CWidgetStyle "Motif Label" 1 (LOGPEN 0 0 16744512) 1 0 1 
COMMENT                (LOGFONT 0 0 0 0 400 0 0 0 0 3 2 1 34 "Arial") 0.611111 8388608 
COMMENT                1 65535 "@N (@H)" 0) 
COMMENT          #101=(CWidgetStyle "Fragment Label 2" 1 (LOGPEN 0 0 0) 1 0 1 
COMMENT                (LOGFONT 0 0 0 0 400 0 0 0 0 3 2 1 49 "Courier New") 1.05 0 1 48 
COMMENT                "@F bp (molecule @L bp)" 0) 
COMMENT          #102=(CWidgetStyle "Fragment Label 1" 1 (LOGPEN 0 0 0) 1 0 1 
COMMENT                (LOGFONT 0 0 0 0 400 0 0 0 0 3 2 1 34 "Arial") 0.91 0 1 1 
COMMENT                "Fragment of @N" 0) 
COMMENT          #103=(CWidgetStyle "Shape 4" 1 (LOGPEN 0 0 0) 1 1 
COMMENT                (LOGBRUSH 2 8388608 5) 0 0 0) 
COMMENT          #104=(CWidgetStyle "Shape 2" 1 (LOGPEN 0 0 0) 1 1 (LOGBRUSH 0 128 0) 0 
COMMENT                0 0) 
COMMENT          #105=(CWidgetStyle "Shape 0" 1 (LOGPEN 0 0 0) 1 1 (LOGBRUSH 0 0 0) 0 0 
COMMENT                0) 
COMMENT          #106=(CWidgetStyle "ORF" 1 (LOGPEN 0 0 16384) 8 0 0 0 1 
COMMENT                (LOGSHAPE 7 0.2 3.41182 2.86186 0.609808)) 
COMMENT          #107=(CWidgetStyle "Line 4" 1 (LOGPEN 0 0 32768) 8 0 0 0 0) 
COMMENT          #108=(CWidgetStyle "Line 3" 1 (LOGPEN 0 0 16711680) 8 0 0 0 0) 
COMMENT          #109=(CWidgetStyle "Line 1" 1 (LOGPEN 0 0 16711680) 1 0 0 0 0) 
COMMENT          #110=(CWidgetStyle "Short Promoter" 1 (LOGPEN 0 0 128) 6 0 0 0 0) 
COMMENT          #111=(CWidgetStyle "Motif" 1 (LOGPEN 0 0 0) 1 0 0 0 0) 
COMMENT          #112=(CWidgetStyle "Line 0" 1 (LOGPEN 0 0 0) 8 0 0 0 0) 
COMMENT          #113=(CWidgetStyle "Void" 0 0 0 0 0) 
COMMENT          #114=(CWidgetStyle "General Label" 1 (LOGPEN 0 0 0) 1 0 1 
COMMENT                (LOGFONT 0 0 0 0 400 0 0 0 0 3 2 1 18 "Times New Roman") 0.91 0 
COMMENT                1 3 "@T @N " 0) 
COMMENT          #115=(CWidgetStyle "Position" 1 (LOGPEN 0 0 0) 1 0 0 0 0) 
COMMENT          #116=(CWidgetStyle "Annotation" 0 0 1 
COMMENT                (LOGFONT 0 0 0 0 400 0 0 0 0 3 2 1 18 "Times New Roman") 0.91 0 
COMMENT                0 0) 
COMMENT          #117=(CWidgetStyle "Position Label" 1 (LOGPEN 0 0 8388608) 1 0 1 
COMMENT                (LOGFONT 0 0 0 0 400 0 1 0 0 3 2 1 34 "Arial") 0.63 8388608 1 1 
COMMENT                "@N" 0) 
COMMENT          #118=(CWidgetStyle "Range" 1 (LOGPEN 0 0 0) 1 1 
COMMENT                (LOGBRUSH 0 16777215 0) 0 0 0) 
COMMENT          #119=(CWidgetStyle "Range Label" 1 (LOGPEN 0 0 8388608) 1 0 1 
COMMENT                (LOGFONT 0 0 0 0 400 0 1 0 0 3 2 1 34 "Arial") 0.63 8388608 1 1 
COMMENT                "@N" 0) 
COMMENT          #120=(CWidgetStyle "ORF Label" 1 (LOGPEN 0 0 49216) 1 0 1 
COMMENT                (LOGFONT 0 0 0 0 400 0 0 0 0 3 2 1 18 "Times New Roman") 
COMMENT                0.611111 0 1 65535 "@N" 0) 
COMMENT          #121=(CWidgetStyle "CDS Label" 1 (LOGPEN 0 0 4227264) 1 0 1 
COMMENT                (LOGFONT 0 0 0 0 400 0 0 0 0 3 2 1 34 "Arial") 0.555556 255 1 1 
COMMENT                "@N" 0) 
COMMENT          #122=(CWidgetStyle "Shape 5" 1 (LOGPEN 0 0 0) 3 1 
COMMENT                (LOGBRUSH 0 16777113 0) 1 
COMMENT                (LOGFONT 0 0 0 0 400 0 0 0 0 7 48 2 50 "Arial") 0.9 0 0 1 
COMMENT                (LOGSHAPE 9 1 0.8 1.8 0)) 
COMMENT          #123=(CWidgetStyle "CDS" 1 (LOGPEN 0 0 0) 1 1 (LOGBRUSH 2 39423 3) 0 0 
COMMENT                1 (LOGSHAPE 9 1 0.8 1.8 0)) 
COMMENT          #124=(CWidgetStyle "Label 2" 1 (LOGPEN 0 0 4227264) 1 0 1 
COMMENT                (LOGFONT 0 0 0 0 400 0 0 0 0 3 2 1 34 "Arial") 0.944444 8388608 
COMMENT                1 1 "@N" 0) 
COMMENT          #125=(CWidgetStyle "Label 3" 1 (LOGPEN 0 0 8421376) 1 0 1 
COMMENT                (LOGFONT 0 0 0 0 700 255 0 0 0 3 2 1 34 "Arial") 0.833333 255 1 
COMMENT                5 "@N (@S)" 0) 
COMMENT          #126=(CWidgetStyle "Label 4" 1 (LOGPEN 0 0 8437824) 1 0 1 
COMMENT                (LOGFONT 0 0 0 0 400 0 0 0 0 3 2 1 34 "Arial") 0.722222 0 1 5 
COMMENT                "@N (@S)" 0)) 0.164644 1.74233 0.164644 2.53336 
COMMENT         (70 (CShapeMapEntry 0 "Unique RSite" 1 "Uniq RSite Label") 67 
COMMENT          (CShapeMapEntry 0 "ORF" 0 "ORF Label")) 40.0378 40.0378 39 39 0.1 
COMMENT         -6293) 1 1 0 1 1 
COMMENT        (mapper: 22.4543 -19.7027 40.0378 40.0378 0.01 10 -1 8484 8484 1 0 0) 
COMMENT        #127=(CGroupWidget (CWidget 0 (0 0) 1 2 0 0 Nil -112 100) 
COMMENT              (CObjectList 
COMMENT               #128=(CGroupWidget (CWidget 1 (0 0) 1 2 0 0 Nil -598 100) 
COMMENT                     (CObjectList 
COMMENT                      #129=(CAxis 
COMMENT                            (CWideLine 
COMMENT                             (CWidget 0 (0 0) 1 2 0 0 #93# 100336764 0) 
COMMENT                             (LOGPEN 0 0 10079436) 2 (LOGBRUSH 0 13434879 0) 1 
COMMENT                             6.27492 6.27292 1 0.0214037) 0.0739414) 
COMMENT                      #130=(CLabel (CWidget 1001 (0 0) 1 2 0 0 #90# 192 100) 
COMMENT                            (LOGPEN 0 0 0) 1 
COMMENT                            (LOGFONT 58 22 0 0 400 0 0 0 0 3 2 1 34 "Verdana") 
COMMENT                            1.74233 0.833333 0 
COMMENT                            "pET28a CrtE B I T7 promtoer and terminator with spacers" 
COMMENT                            "@N" 1 0 0.871165 0 -10 33.0438 1.47361 Nil) 
COMMENT                      #131=(CLabel (CWidget 1002 (0 0) 1 2 0 0 #89# 438 100) 
COMMENT                            (LOGPEN 0 0 0) 1 
COMMENT                            (LOGFONT 38 14 0 0 400 0 0 0 0 3 2 1 18 "Georgia") 
COMMENT                            1.74233 0.555556 0 "8484 bp" "@L bp" 16 0 -0.871165 
COMMENT                            0 -10.8 3.04712 0.974079 Nil)) (CObjectList)) 
COMMENT               #132=(CGroupWidget (CWidget 10 (6 0) 1 2 0 0 Nil 1868701806 100) 
COMMENT                     (CObjectList 
COMMENT                      #133=(CGroupWidget 
COMMENT                            (CWidget 4 (7 4 0) 1 2 0 0 Nil -530 100) 
COMMENT                            (CObjectList 
COMMENT                             #134=(CWideArrow 
COMMENT                                   (CWideLine 
COMMENT                                    (CWidget 0 (3 #12# 0) 1 2 0 0 #91# 0 100) 
COMMENT                                    (LOGPEN 0 0 3355545) 1 
COMMENT                                    (LOGBRUSH 0 6724095 0) 1 5.98629 6.21034 1 
COMMENT                                    0.082322) 0.8 1.8 0) 
COMMENT                             #135=(CLabel (CWidget 0 (0 0) 1 2 0 0 #88# 146 100) 
COMMENT                                   (LOGPEN 0 0 0) 1 
COMMENT                                   (LOGFONT 46 17 0 0 700 0 0 0 0 3 2 1 34 
COMMENT                                    "Arial") 1.74233 0.666667 0 
COMMENT                                   "Lan4 Prec SCE51665.1" "@N" 1 11.4392 12.1963 
COMMENT                                   0 -10 8.96653 1.07399 #134#) 
COMMENT                             #136=(CWideArrow 
COMMENT                                   (CWideLine 
COMMENT                                    (CWidget 0 (3 #13# 0) 1 2 0 0 #91# 0 100) 
COMMENT                                    (LOGPEN 0 0 3355545) 1 
COMMENT                                    (LOGBRUSH 0 6724095 0) 1 3.74439 5.90274 1 
COMMENT                                    0.082322) 0.8 1.8 0) 
COMMENT                             #137=(CLabel (CWidget 0 (0 0) 1 2 0 0 #88# 8 100) 
COMMENT                                   (LOGPEN 0 0 0) 1 
COMMENT                                   (LOGFONT 46 17 0 0 700 0 0 0 0 3 2 1 34 
COMMENT                                    "Arial") 1.74233 0.666667 0 
COMMENT                                   "Lan4 SCE51665.1" "@N" 1 17.3321 1.74233 0 
COMMENT                                   -10 6.94344 1.07399 #136#)) (CObjectList)) 
COMMENT                      #138=(CGroupWidget 
COMMENT                            (CWidget 21 (7 21 0) 1 2 0 0 Nil -389 100) 
COMMENT                            (CObjectList 
COMMENT                             #139=(CScratch 
COMMENT                                   (CWidget 0 (3 #2# 0) 1 2 0 0 #96# 864 100) 
COMMENT                                   (LOGPEN 0 8 13395507) 10 1 6.27319 1.9 
COMMENT                                   0.082322 1) 
COMMENT                             #140=(CLabel (CWidget 0 (0 0) 1 2 0 0 #88# 69 100) 
COMMENT                                   (LOGPEN 0 0 0) 1 
COMMENT                                   (LOGFONT 46 17 0 0 700 0 0 0 0 3 2 1 34 
COMMENT                                    "Arial") 1.74233 0.666667 0 "Adapter ATGG" 
COMMENT                                   "@N" 1 4.45535 17.4233 0 -10 5.86945 1.07399 
COMMENT                                   #139#) 
COMMENT                             #141=(CScratch 
COMMENT                                   (CWidget 0 (3 #5# 0) 1 2 0 0 #96# 57364840 
COMMENT                                    100) (LOGPEN 0 8 13395507) 10 1 5.94784 1.9 
COMMENT                                   0.082322 1) 
COMMENT                             #142=(CLabel (CWidget 0 (0 0) 1 2 0 0 #88# 8 100) 
COMMENT                                   (LOGPEN 0 0 0) 1 
COMMENT                                   (LOGFONT 46 17 0 0 700 0 0 0 0 3 2 1 34 
COMMENT                                    "Arial") 1.74233 0.666667 0 "Adapter CCCT" 
COMMENT                                   "@N" 1 13.935 8.71165 0 -10 5.86945 1.07399 
COMMENT                                   #141#) 
COMMENT                             #143=(CScratch 
COMMENT                                   (CWidget 0 (3 #7# 0) 1 2 0 0 #96# 57364648 
COMMENT                                    100) (LOGPEN 0 8 13395507) 10 1 3.70594 1.9 
COMMENT                                   0.082322 1) 
COMMENT                             #144=(CLabel (CWidget 0 (0 0) 1 2 0 0 #88# 0 100) 
COMMENT                                   (LOGPEN 0 0 0) 1 
COMMENT                                   (LOGFONT 46 17 0 0 700 0 0 0 0 3 2 1 34 
COMMENT                                    "Arial") 1.74233 0.666667 0 "Adapter AGCG" 
COMMENT                                   "@N" 1 11.2503 -12.1963 0 -10 5.96936 1.07399 
COMMENT                                   #143#) 
COMMENT                             #145=(CWideArrow 
COMMENT                                   (CWideLine 
COMMENT                                    (CWidget 0 (3 #8# 0) 1 2 0 0 #92# 0 100) 
COMMENT                                    (LOGPEN 0 0 6723840) 1 
COMMENT                                    (LOGBRUSH 0 10079334 0) 0.835356 6.27319 
COMMENT                                    3.70298 1 0.082322) 0.8 1.8 0) 
COMMENT                             #146=(CLabel 
COMMENT                                   (CWidget 0 (0 0) 1 2 0 0 #88# 1218 100) 
COMMENT                                   (LOGPEN 0 0 0) 1 
COMMENT                                   (LOGFONT 46 17 0 0 700 0 0 0 0 3 2 1 34 
COMMENT                                    "Arial") 1.74233 0.666667 0 
COMMENT                                   "pET28a backbone" "@N" 1 -17.1447 -3.48466 0 
COMMENT                                   -10 7.0933 1.07399 #145#)) (CObjectList)) 
COMMENT                      #147=(CGroupWidget 
COMMENT                            (CWidget 30 (7 30 0) 1 2 0 0 Nil 1836020336 100) 
COMMENT                            (CObjectList 
COMMENT                             #148=(CPromoterArrow 
COMMENT                                   (CLine 
COMMENT                                    (CWidget 0 (3 #3# 0) 1 2 0 0 #110# 0 100) 
COMMENT                                    (LOGPEN 0 4 128) 6 1.16464 6.18296 6.27023) 
COMMENT                                   0.4 0.082322 1.08464 1.8 1.8 0) 
COMMENT                             #149=(CLabel (CWidget 0 (0 0) 1 2 0 0 #88# 2 100) 
COMMENT                                   (LOGPEN 0 0 0) 1 
COMMENT                                   (LOGFONT 46 17 0 0 700 0 0 0 0 3 2 1 34 
COMMENT                                    "Arial") 1.74233 0.666667 0 "T7 promoter" 
COMMENT                                   "@N" 1 4.36456 13.9386 0 -10 4.9703 1.07399 
COMMENT                                   #148#) 
COMMENT                             #150=(CPromoterArrow 
COMMENT                                   (CLine 
COMMENT                                    (CWidget 0 (3 #9# 0) 1 2 0 0 #110# 0 100) 
COMMENT                                    (LOGPEN 0 4 128) 6 1.16464 5.85762 5.94489) 
COMMENT                                   0.4 0.082322 1.08464 1.8 1.8 0) 
COMMENT                             #151=(CLabel (CWidget 0 (0 0) 1 2 0 0 #88# 437 100) 
COMMENT                                   (LOGPEN 0 0 0) 1 
COMMENT                                   (LOGFONT 46 17 0 0 700 0 0 0 0 3 2 1 34 
COMMENT                                    "Arial") 1.74233 0.666667 0 "T7 Promoter" 
COMMENT                                   "@N" 1 15.4003 5.22699 0 -10 5.02026 1.07399 
COMMENT                                   #150#)) (CObjectList)) 
COMMENT                      #152=(CGroupWidget 
COMMENT                            (CWidget 43 (7 43 0) 1 2 0 0 Nil 1866932325 100) 
COMMENT                            (CObjectList 
COMMENT                             #153=(CScratch 
COMMENT                                   (CWidget 0 (3 #6# 0) 1 2 0 0 #96# 101072712 
COMMENT                                    100) (LOGPEN 0 8 13395507) 10 1 5.98334 1.9 
COMMENT                                   0.082322 1) 
COMMENT                             #154=(CLabel (CWidget 0 (0 0) 1 2 0 0 #88# 23 100) 
COMMENT                                   (LOGPEN 0 0 0) 1 
COMMENT                                   (LOGFONT 46 17 0 0 700 0 0 0 0 3 2 1 34 
COMMENT                                    "Arial") 1.74233 0.666667 0 "T7 terminator" 
COMMENT                                   "@N" 1 12.0848 10.454 0 -10 5.41988 1.07399 
COMMENT                                   #153#) 
COMMENT                             #155=(CScratch 
COMMENT                                   (CWidget 0 (3 #11# 0) 1 2 0 0 #96# 0 100) 
COMMENT                                   (LOGPEN 0 8 13395507) 10 1 3.74143 1.9 
COMMENT                                   0.082322 1) 
COMMENT                             #156=(CLabel (CWidget 0 (0 0) 1 2 0 0 #88# 8 100) 
COMMENT                                   (LOGPEN 0 0 0) 1 
COMMENT                                   (LOGFONT 46 17 0 0 700 0 0 0 0 3 2 1 34 
COMMENT                                    "Arial") 1.74233 0.666667 0 "T7 Terminator" 
COMMENT                                   "@N" 1 12.2242 -10.454 0 -10 5.64467 1.07399 
COMMENT                                   #155#)) (CObjectList)) 
COMMENT                      #157=(CGroupWidget 
COMMENT                            (CWidget 103 (7 103 0) 1 2 0 0 Nil 1701605229 100) 
COMMENT                            (CObjectList 
COMMENT                             #158=(CScratch 
COMMENT                                   (CWidget 0 (3 #4# 0) 1 2 0 0 #96# 1 100) 
COMMENT                                   (LOGPEN 0 8 13395507) 10 1 6.25618 1.9 
COMMENT                                   0.082322 1) 
COMMENT                             #159=(CLabel (CWidget 0 (0 0) 1 2 0 0 #88# 1 100) 
COMMENT                                   (LOGPEN 0 0 0) 1 
COMMENT                                   (LOGFONT 46 17 0 0 700 0 0 0 0 3 2 1 34 
COMMENT                                    "Arial") 1.74233 0.666667 0 "lac operator" 
COMMENT                                   "@N" 1 4.00759 15.681 0 -10 4.84542 1.07399 
COMMENT                                   #158#) 
COMMENT                             #160=(CScratch 
COMMENT                                   (CWidget 0 (3 #10# 0) 1 2 0 0 #96# 101072472 
COMMENT                                    100) (LOGPEN 0 8 13395507) 10 1 5.93084 1.9 
COMMENT                                   0.082322 1) 
COMMENT                             #161=(CLabel (CWidget 0 (0 0) 1 2 0 0 #88# 8 100) 
COMMENT                                   (LOGPEN 0 0 0) 1 
COMMENT                                   (LOGFONT 46 17 0 0 700 0 0 0 0 3 2 1 34 
COMMENT                                    "Arial") 1.74233 0.666667 0 "lac operator" 
COMMENT                                   "@N" 1 14.5475 6.96932 0 -10 4.84542 1.07399 
COMMENT                                   #160#)) (CObjectList))) (CObjectList)) 
COMMENT               #162=(CGroupWidget (CWidget 11 (8 0) 1 2 0 0 Nil 1836020336 100) 
COMMENT                     (CObjectList 
COMMENT                      #163=(CGroupWidget 
COMMENT                            (CWidget 4 (10 #1# 0) 1 2 0 0 Nil -738 100) 
COMMENT                            (CObjectList 
COMMENT                             #164=(CScratch 
COMMENT                                   (CWidget 1 (1 #1# 1) 1 2 0 0 #95# 865 100) 
COMMENT                                   (LOGPEN 0 6 10053171) 8 1 1.44925 1.9 
COMMENT                                   0.082322 1) 
COMMENT                             #165=(CLabel (CWidget 0 (0 0) 1 2 0 0 #87# 8 100) 
COMMENT                                   (LOGPEN 0 0 13408563) 1 
COMMENT                                   (LOGFONT 38 14 0 0 400 0 0 0 0 3 2 1 18 
COMMENT                                    "Georgia") 1.74233 0.555556 0 
COMMENT                                   "{\\i Bbs}I (6525)" "@N (@S)" 5 -15.5387 
COMMENT                                   1.74233 0 -10 4.27096 0.974079 #164#) 
COMMENT                             #166=(CScratch 
COMMENT                                   (CWidget 2 (1 #1# 2) 1 2 0 0 #95# 1 100) 
COMMENT                                   (LOGPEN 0 6 10053171) 8 1 1.18306 1.9 
COMMENT                                   0.082322 1) 
COMMENT                             #167=(CLabel 
COMMENT                                   (CWidget 0 (0 0) 1 2 0 0 #87# 1235 100) 
COMMENT                                   (LOGPEN 0 0 13408563) 1 
COMMENT                                   (LOGFONT 38 14 0 0 400 0 0 0 0 3 2 1 18 
COMMENT                                    "Georgia") 1.74233 0.555556 0 
COMMENT                                   "{\\i Bbs}I (6885)" "@N (@S)" 5 -14.8306 
COMMENT                                   5.22699 0 -10 4.27096 0.974079 #166#) 
COMMENT                             #168=(CScratch 
COMMENT                                   (CWidget 3 (1 #1# 3) 1 2 0 0 #95# 1 100) 
COMMENT                                   (LOGPEN 0 6 10053171) 8 1 0.906521 1.9 
COMMENT                                   0.082322 1) 
COMMENT                             #169=(CLabel (CWidget 0 (0 0) 1 2 0 0 #87# 8 100) 
COMMENT                                   (LOGPEN 0 0 13408563) 1 
COMMENT                                   (LOGFONT 38 14 0 0 400 0 0 0 0 3 2 1 18 
COMMENT                                    "Georgia") 1.74233 0.555556 0 
COMMENT                                   "{\\i Bbs}I (7259)" "@N (@S)" 5 -13.1498 
COMMENT                                   8.71165 0 -10 4.27096 0.974079 #168#) 
COMMENT                             #170=(CScratch 
COMMENT                                   (CWidget 4 (1 #1# 4) 1 2 0 0 #95# 101252784 
COMMENT                                    100) (LOGPEN 0 6 10053171) 8 1 0.65586 1.9 
COMMENT                                   0.082322 1) 
COMMENT                             #171=(CLabel (CWidget 0 (0 0) 1 2 0 0 #87# 8 100) 
COMMENT                                   (LOGPEN 0 0 13408563) 1 
COMMENT                                   (LOGFONT 38 14 0 0 400 0 0 0 0 3 2 1 18 
COMMENT                                    "Georgia") 1.74233 0.555556 0 
COMMENT                                   "{\\i Bbs}I (7598)" "@N (@S)" 5 -11.1788 
COMMENT                                   10.454 0 -10 4.27096 0.974079 #170#)) 
COMMENT                            (CObjectList))) (CObjectList)) 
COMMENT               #172=(CGroupWidget (CWidget 14 (16 0) 1 2 0 0 Nil 543236211 100) 
COMMENT                     (CObjectList) (CObjectList)) 
COMMENT               #173=(CGroupWidget (CWidget 12 (0 0) 1 2 0 0 Nil 673211756 100) 
COMMENT                     (CObjectList) (CObjectList))) (CObjectList))) 
COMMENT       (CSeqView 10 10 (CObjectList) (CObList) 1 (CObList)) (CObList) 87462704 
COMMENT       (CStringList) 2082602632 0 (CObList)))
FEATURES             Location/Qualifiers
     misc_feature    1..4
                     /vntifkey="21"
                     /label=Adapter\ATGG
     promoter        5..21
                     /vntifkey="30"
                     /label=T7\promoter
     operon          24..47
                     /vntifkey="103"
                     /label=lac\operator
     misc_feature    441..444
                     /vntifkey="21"
                     /label=Adapter\CCCT
     terminator      393..440
                     /vntifkey="43"
                     /label=T7\terminator
     misc_feature    3473..3476
                     /vntifkey="21"
                     /label=Adapter\AGCG
     misc_feature    3477..8484
                     /vntifkey="21"
                     /label=pET28a\backbone
     promoter        445..461
                     /vntifkey="30"
                     /label=T7\Promoter
     operon          464..487
                     /vntifkey="103"
                     /label=lac\operator
     terminator      3425..3472
                     /vntifkey="43"
                     /label=T7\Terminator
     CDS             86..388
                     /vntifkey="4"
                     /label=Lan4_Prec_SCE51665.1
     CDS             502..3420
                     /vntifkey="4"
                     /label=Lan4_SCE51665.1
BASE COUNT     1871 a      2204 c      2311 g      2098 t 
ORIGIN
        1 atggtaatac gactcactat aggggaattg tgagcggata acaattccaa ggagatatac 
       61 aatgcaccac caccaccacc acgcaatgat cgataataca atgactgtgg atgtcgacga 
      121 attacagact ctggaaggcg aagaatcggt ggccttggcg ggctgtaccc gcacttgcac 
      181 ctggacgtgt tctattacct cgatcgagca acagtaagag cgacaaaagc tttaatggga 
      241 aattcgcgcc cataacttgg tccgaatacg ggtcctagca acgttcgtct gagtttgatc 
      301 tatataatac gggcggtatg tctgctttga tcaacctcca atagctcgta tgatagtgca 
      361 cccgctggtg atcactcaat gatctgggcg gtctagcata accccttggg gcctctaaac 
      421 gggtcttgag gggttttttg cccttaatac gactcactat aggggaattg tgagcggata 
      481 acaattccaa ggagatatac aatgtcaacc gatcgtgatg aacatgattc agggagtttc 
      541 tttgcactgg atactggctt actgcctggt attgttggcg gtgtattaca ccgtcgcggc 
      601 gtaacgggtt gggcagttga acaaggtgaa ttttggtgta gcgttcgccc gcgtggccat 
      661 cgttctggtg aacaagggtg gaagcttcat ttaagcgcaa cgccattaag tgcagcattg 
      721 gtattagccg ttgcggcgga tgtcttaatt gaagaacgcg cgagctttaa atttgcaggc 
      781 gcactggacc gtgttgcatt attgacgggc ggtcgtgctg atcgtggtgg tggtggtaag 
      841 ttcattacag tatacccgga tgatccggag ctgttccgtc gtttagcacg tcgtctgcat 
      901 actgcgacct tgggtctgcg tggcccgcgt atccttagcg atcaacctta tgcaccgggc 
      961 tccctcgtgc attaccgcta tggtgtgttt ggtggtgttc gtaccacgac gaatgatgga 
     1021 gacactgatg tccgtttacg caatcctgca ggcgggttgg aaaaggatcg tcgtcaagca 
     1081 tgggtaacga caccggcgtg ggcgccgcca ccttttcctg agccaacttc tccgcccgag 
     1141 gcgacttcct ctccttctcg tgcgcaaacc ggacctttag aacagacaga accacgtgcc 
     1201 caaacaggtc ctttggaaca agccggtcca cgtaaaccca cccgcacacc tggtcgcaaa 
     1261 tctgtgcgct tgaacgatcg ctatgtagta gcgaaagcga ttcgccatgc gttcaaaggt 
     1321 ggagtttatt tagcaaccga tgaaaccacc ggtcgtcaag tagttgttaa agaggcgcgt 
     1381 gcacatgtag gtgtccgtat ggatggaact gatttgcagg ataccttacg ccatgaagca 
     1441 gaaatgcttg aagccctggc accgttgggt cgtacaccgg ctgctattga acttttcgct 
     1501 caaggcggca atcttttctt agctcaagaa tttgtcccgg gacgtacgtt acgtgatcgc 
     1561 ttagttgaac gtccagtccg tgatttagcg gaatttcttc atctgggccg tcaaattgtt 
     1621 gatattgttg ccggcgtaca tgggactggt cgtgtacttc gtgatcttag tccgaataac 
     1681 ttgatggtta ccccagaagg tcgtgttcgt ttaattgatg ttgaatatct ggctcctgaa 
     1741 ggggtacccg ttcgccgcgg ctatacccct ggttatgttg gcccagaagt aagtagtctc 
     1801 cgtgattatg attttaccgc gcccacgtac gcaggagatt tatatggcct tggagccgtg 
     1861 ttgcttcatc ttgccacggg tgttgatatg ttgttagtcc ctgatgatcg tcctgtgggc 
     1921 gatcgcactg aagttttgat tgcgcgtgca attgccgatc gcccttgggc ggcgccgctg 
     1981 ctgccgttgc ttttggcact gtgtgcaccg cttccagaag gtcgtggaga attgtcacgt 
     2041 gtacgtcgtg tacttgcaga attaccagga acgggccacc gtcctacagg tggtaccggt 
     2101 caacgtccaa caggcggcac aggtgtcacc ggtccgggtg caagcggcgg ttctggggtt 
     2161 gctgcacttg ccgacgaaga acgcgaacgc ctcattgctg acggtttaac ttatcttctg 
     2221 cgtactcgtc cagggagcgg cggacatctg tgggatgttt ctagctttgg tgccactaca 
     2281 gacccgctga atgttcaata tggtagtgcg ggagttttag cagtactgac gcgtgcagcc 
     2341 gctgcaggtg ccgggcctga tgtccgtcat ggcgttgccg aattaacaga gtggactcgc 
     2401 cgtcgtcttg cagacctgcc gactggtcgt actccagatg gtactctttt acctggatta 
     2461 cactttgggc gtagtggtac ggcatgggcg ttattggatg ctgcactcct tcttggtgat 
     2521 gaggacgttg ccgcagaagc tagtgcatta gcgcgtgcag tacctgttga ttggcctaat 
     2581 cgtgatattt gtcatggcgc tgcaggtgca ggcatgacac agctgcattt ctggcgcact 
     2641 actggtgatc ccgcatttcg tgatcgtgcc gtagcatgtg caggagccat tgtggcagct 
     2701 gcagaagatc acccctcggg tgtgatttgg ccggtgccgg ctgcttttga ttctaatctt 
     2761 gcaggtgcac gtcattatgg ctttgcacat ggaattgcgg gaattggcgc ttttctgctt 
     2821 gctgcaggcg cagcagcaga ccacgccggc ctgctgcaag ttgcgcgtac cgcaggcgat 
     2881 acccttgtcc gccttgctcg tgtcgaagat ggtcgtgcag tatggccggc aggcgatcgt 
     2941 gatgctgacg gtccggttgg tcaaacccat tggtgctcgg gttctagtgg aattggcacc 
     3001 tttctggtac gtctctgggc gcgtacagga gatgaacgtt accgtgaagc agcggttggt 
     3061 gccgcggcag gcgtccgtga cgcgatgtgg cttagctctc cagctgcttg ccatggactt 
     3121 gcgggaaatg cagagttctt actggatatg tcggcagcac tcggtgatcc gcgttatcgt 
     3181 gaacaagctg gtgaactggc ggcatgcatt catacacgtg cggttcgccg cgatggctta 
     3241 ctcgtagttc cagatgaatc attagaagca gtcactggcg gctaccaaac cggagccgcc 
     3301 ggtaccgtcg gtatgctgct gcgtctgcgt gatggtggtc cgcgtctgtg gatgccggat 
     3361 actccggatt tattcgctcc agcaggtcgt caaccgcgca cggccgtggg cgcacgctaa 
     3421 cggtctagca taaccccttg gggcctctaa acgggtcttg aggggttttt tgagcgctga 
     3481 aaggaggaac tatatccgga ttggcgaatg ggacgcgccc tgtagcggcg cattaagcgc 
     3541 ggcgggtgtg gtggttacgc gcagcgtgac cgctacactt gccagcgccc tagcgcccgc 
     3601 tcctttcgct ttcttccctt cctttctcgc cacgttcgcc ggctttcccc gtcaagctct 
     3661 aaatcggggg ctccctttag ggttccgatt tagtgcttta cggcacctcg accccaaaaa 
     3721 acttgattag ggtgatggtt cacgtagtgg gccatcgccc tgatagacgg tttttcgccc 
     3781 tttgacgttg gagtccacgt tctttaatag tggactcttg ttccaaactg gaacaacact 
     3841 caaccctatc tcggtctatt cttttgattt ataagggatt ttgccgattt cggcctattg 
     3901 gttaaaaaat gagctgattt aacaaaaatt taacgcgaat tttaacaaaa tattaacgtt 
     3961 tacaatttca ggtggcactt ttcggggaaa tgtgcgcgga acccctattt gtttattttt 
     4021 ctaaatacat tcaaatatgt atccgctcat gaattaattc ttagaaaaac tcatcgagca 
     4081 tcaaatgaaa ctgcaattta ttcatatcag gattatcaat accatatttt tgaaaaagcc 
     4141 gtttctgtaa tgaaggagaa aactcaccga ggcagttcca taggatggca agatcctggt 
     4201 atcggtctgc gattccgact cgtccaacat caatacaacc tattaatttc ccctcgtcaa 
     4261 aaataaggtt atcaagtgag aaatcaccat gagtgacgac tgaatccggt gagaatggca 
     4321 aaagtttatg catttctttc cagacttgtt caacaggcca gccattacgc tcgtcatcaa 
     4381 aatcactcgc atcaaccaaa ccgttattca ttcgtgattg cgcctgagcg agacgaaata 
     4441 cgcgatcgct gttaaaagga caattacaaa caggaatcga atgcaaccgg cgcaggaaca 
     4501 ctgccagcgc atcaacaata ttttcacctg aatcaggata ttcttctaat acctggaatg 
     4561 ctgttttccc ggggatcgca gtggtgagta accatgcatc atcaggagta cggataaaat 
     4621 gcttgatggt cggaagaggc ataaattccg tcagccagtt tagtctgacc atctcatctg 
     4681 taacatcatt ggcaacgcta cctttgccat gtttcagaaa caactctggc gcatcgggct 
     4741 tcccatacaa tcgatagatt gtcgcacctg attgcccgac attatcgcga gcccatttat 
     4801 acccatataa atcagcatcc atgttggaat ttaatcgcgg cctagagcaa gacgtttccc 
     4861 gttgaatatg gctcataaca ccccttgtat tactgtttat gtaagcagac agttttattg 
     4921 ttcatgacca aaatccctta acgtgagttt tcgttccact gagcgtcaga ccccgtagaa 
     4981 aagatcaaag gatcttcttg agatcctttt tttctgcgcg taatctgctg cttgcaaaca 
     5041 aaaaaaccac cgctaccagc ggtggtttgt ttgccggatc aagagctacc aactcttttt 
     5101 ccgaaggtaa ctggcttcag cagagcgcag ataccaaata ctgtccttct agtgtagccg 
     5161 tagttaggcc accacttcaa gaactctgta gcaccgccta catacctcgc tctgctaatc 
     5221 ctgttaccag tggctgctgc cagtggcgat aagtcgtgtc ttaccgggtt ggactcaaga 
     5281 cgatagttac cggataaggc gcagcggtcg ggctgaacgg ggggttcgtg cacacagccc 
     5341 agcttggagc gaacgaccta caccgaactg agatacctac agcgtgagct atgagaaagc 
     5401 gccacgcttc ccgaagggag aaaggcggac aggtatccgg taagcggcag ggtcggaaca 
     5461 ggagagcgca cgagggagct tccaggggga aacgcctggt atctttatag tcctgtcggg 
     5521 tttcgccacc tctgacttga gcgtcgattt ttgtgatgct cgtcaggggg gcggagccta 
     5581 tggaaaaacg ccagcaacgc ggccttttta cggttcctgg ccttttgctg gccttttgct 
     5641 cacatgttct ttcctgcgtt atcccctgat tctgtggata accgtattac cgcctttgag 
     5701 tgagctgata ccgctcgccg cagccgaacg accgagcgca gcgagtcagt gagcgaggaa 
     5761 gcggaagagc gcctgatgcg gtattttctc cttacgcatc tgtgcggtat ttcacaccgc 
     5821 atatatggtg cactctcagt acaatctgct ctgatgccgc atagttaagc cagtatacac 
     5881 tccgctatcg ctacgtgact gggtcatggc tgcgccccga cacccgccaa cacccgctga 
     5941 cgcgccctga cgggcttgtc tgctcccggc atccgcttac agacaagctg tgaccgtctc 
     6001 cgggagctgc atgtgtcaga ggttttcacc gtcatcaccg aaacgcgcga ggcagctgcg 
     6061 gtaaagctca tcagcgtggt cgtgaagcga ttcacagatg tctgcctgtt catccgcgtc 
     6121 cagctcgttg agtttctcca gaagcgttaa tgtctggctt ctgataaagc gggccatgtt 
     6181 aagggcggtt ttttcctgtt tggtcactga tgcctccgtg taagggggat ttctgttcat 
     6241 gggggtaatg ataccgatga aacgagagag gatgctcacg atacgggtta ctgatgatga 
     6301 acatgcccgg ttactggaac gttgtgaggg taaacaactg gcggtatgga tgcggcggga 
     6361 ccagagaaaa atcactcagg gtcaatgcca gcgcttcgtt aatacagatg taggtgttcc 
     6421 acagggtagc cagcagcatc ctgcgatgca gatccggaac ataatggtgc agggcgctga 
     6481 cttccgcgtt tccagacttt acgaaacacg gaaaccgaag accattcatg ttgttgctca 
     6541 ggtcgcagac gttttgcagc agcagtcgct tcacgttcgc tcgcgtatcg gtgattcatt 
     6601 ctgctaacca gtaaggcaac cccgccagcc tagccgggtc ctcaacgaca ggagcacgat 
     6661 catgcgcacc cgtggggccg ccatgccggc gataatggcc tgcttctcgc cgaaacgttt 
     6721 ggtggcggga ccagtgacga aggcttgagc gagggcgtgc aagattccga ataccgcaag 
     6781 cgacaggccg atcatcgtcg cgctccagcg aaagcggtcc tcgccgaaaa tgacccagag 
     6841 cgctgccggc acctgtccta cgagttgcat gataaagaag acagtcataa gtgcggcgac 
     6901 gatagtcatg ccccgcgccc accggaagga gctgactggg ttgaaggctc tcaagggcat 
     6961 cggtcgagat cccggtgcct aatgagtgag ctaacttaca ttaattgcgt tgcgctcact 
     7021 gcccgctttc cagtcgggaa acctgtcgtg ccagctgcat taatgaatcg gccaacgcgc 
     7081 ggggagaggc ggtttgcgta ttgggcgcca gggtggtttt tcttttcacc agtgagacgg 
     7141 gcaacagctg attgcccttc accgcctggc cctgagagag ttgcagcaag cggtccacgc 
     7201 tggtttgccc cagcaggcga aaatcctgtt tgatggtggt taacggcggg atataacatg 
     7261 agctgtcttc ggtatcgtcg tatcccacta ccgagatatc cgcaccaacg cgcagcccgg 
     7321 actcggtaat ggcgcgcatt gcgcccagcg ccatctgatc gttggcaacc agcatcgcag 
     7381 tgggaacgat gccctcattc agcatttgca tggtttgttg aaaaccggac atggcactcc 
     7441 agtcgccttc ccgttccgct atcggctgaa tttgattgcg agtgagatat ttatgccagc 
     7501 cagccagacg cagacgcgcc gagacagaac ttaatgggcc cgctaacagc gcgatttgct 
     7561 ggtgacccaa tgcgaccaga tgctccacgc ccagtcgcgt accgtcttca tgggagaaaa 
     7621 taatactgtt gatgggtgtc tggtcagaga catcaagaaa taacgccgga acattagtgc 
     7681 aggcagcttc cacagcaatg gcatcctggt catccagcgg atagttaatg atcagcccac 
     7741 tgacgcgttg cgcgagaaga ttgtgcaccg ccgctttaca ggcttcgacg ccgcttcgtt 
     7801 ctaccatcga caccaccacg ctggcaccca gttgatcggc gcgagattta atcgccgcga 
     7861 caatttgcga cggcgcgtgc agggccagac tggaggtggc aacgccaatc agcaacgact 
     7921 gtttgcccgc cagttgttgt gccacgcggt tgggaatgta attcagctcc gccatcgccg 
     7981 cttccacttt ttcccgcgtt ttcgcagaaa cgtggctggc ctggttcacc acgcgggaaa 
     8041 cggtctgata agagacaccg gcatactctg cgacatcgta taacgttact ggtttcacat 
     8101 tcaccaccct gaattgactc tcttccgggc gctatcatgc cataccgcga aaggttttgc 
     8161 gccattcgat ggtgtccggg atctcgacgc tctcccttat gcgactcctg cattaggaag 
     8221 cagcccagta gtaggttgag gccgttgagc accgccgccg caaggaatgg tgcatgcaag 
     8281 gagatggcgc ccaacagtcc cccggccacg gggcctgcca ccatacccac gccgaaacaa 
     8341 gcgctcatga gcccgaagtg gcgagcccga tcttccccat cggtgatgtc ggcgatatag 
     8401 gcgccagcaa ccgcacctgt ggcgccggtg atgccggcca cgatgcgtcc ggcgtagagg 
     8461 atcgagatct cgatcccgcg aaat 
//
