# Supplementary material for: A scalable platform to discover antimicrobials of ribosomal origin
Source: Nat Commun. 2022 Oct 17;13:6135. doi: 10.1038/s41467-022-33890-w (PMC9576775; doi:10.1038/s41467-022-33890-w)
Supplement: Supplementary file 5 — Supplementary Data 2 [file 41467_2022_33890_MOESM5_ESM.zip › Supplementary Data 2/26.gb]

LOCUS       Exported                6906 bp ds-DNA     circular SYN 19-OCT-2021
DEFINITION  synthetic circular DNA
ACCESSION   .
VERSION     .
KEYWORDS    pET28a CrtE B I T7 promtoer and terminator with spacers
SOURCE      synthetic DNA construct
  ORGANISM  synthetic DNA construct
REFERENCE   1  (bases 1 to 6906)
  AUTHORS   .
  TITLE     Direct Submission
  JOURNAL   Exported Oct 19, 2021 from SnapGene 4.1.9
            http://www.snapgene.com
COMMENT     ORIGDB|GenBank
FEATURES             Location/Qualifiers
     source          1..6906
                     /organism="synthetic DNA construct"
                     /mol_type="other DNA"
     misc_feature    1..4
                     /label=Adapter ATGG
                     /label=Adapter\ATGG
                     /note="/vntifkey=21"
     promoter        5..21
                     /label=T7 promoter
                     /label=T7\promoter
                     /note="/vntifkey=30"
     operon          24..47
                     /label=lac operator
                     /label=lac\operator
                     /note="/vntifkey=103"
     CDS             86..331
                     /codon_start=1
                     /label=Glk_Prec_WP_065535858.1
                     /label=Lan2_Prec_WP_006100547.1
                     /note="/vntifkey=4"
                     /translation="MESRLLFLRIKNNYTQSFVSNYIHCSQSAYSRYESGATMVPVDIL
                     VKLSLLYSTSVDYILCLTDNPECYTKLNCITISNRK"
     terminator      393..440
                     /label=T7 terminator
                     /label=T7\terminator
                     /note="/vntifkey=43"
     misc_feature    441..444
                     /label=Adapter CCCT
                     /label=Adapter\CCCT
                     /note="/vntifkey=21"
     promoter        445..461
                     /label=T7 Promoter
                     /label=T7\Promoter
                     /note="/vntifkey=30"
     operon          464..487
                     /label=lac operator
                     /label=lac\operator
                     /note="/vntifkey=103"
     CDS             502..1842
                     /codon_start=1
                     /label=Glk_WP_065535858.1
                     /translation="MYSENFIANDWFNVEVFNKNKYTLTNQENKDVTELWLQILKGLKF
                     PNELKETVSYSKNLKELSLKTHAEVSVCIIAKNEQDSIRKCINSIYEFSDEIIFIDTGS
                     IDSTKKIVKEIASEKVKIFDYTWQDDFSDARNYSIQKASKEWILIIDADEYVSSDELIK
                     LRLLIDMLDRFKFKDSLRVSCAIYQLDNVITHGQSRLFRNNNKIKYYGLIHEELRNNKG
                     LDPIFNVESEITFFHDGYKEILRKEKCERNIRLLAKMLEKEPDNVRWAYLYCRDSFSIN
                     ANIDFEKILLPFLIKNMDESISYENILLTNYTHLILFLITKKYIIDGKSSLASKCIEVL
                     EKMLPNSSDVTFYKFLNKQHSLYEQQFEFLKEVIQFRKNNEYDQYSQLGCNLLHYDLLI
                     SGLLFDVKSYDYSYQYFLKLDLANYFSELEIPDEYKMLINKYRENES"
     terminator      1847..1894
                     /label=T7 Terminator
                     /label=T7\Terminator
                     /note="/vntifkey=43"
     misc_feature    1895..1898
                     /label=Adapter AGCG
                     /label=Adapter\AGCG
                     /note="/vntifkey=21"
     misc_feature    1899..6906
                     /label=pET28a backbone
                     /label=pET28a\backbone
                     /note="/vntifkey=21"
ORIGIN
        1 atggtaatac gactcactat aggggaattg tgagcggata acaattccaa ggagatatac
       61 aatgcaccac caccaccacc acgcaatgga atctcgcctg ctgtttcttc gcattaagaa
      121 caattacacc cagagttttg tgtcgaacta cattcattgc tcgcagagtg cctatagccg
      181 ttacgagagc ggggcaacca tggtgccggt cgacattctt gtcaaattgt cacttctgta
      241 ttcgaccagc gtggattata tcctgtgcct cacggataat ccggaatgct acaccaaact
      301 caattgtatt accattagca accgcaaatg aggctccttc atctgacaac gtgcaaccgc
      361 tatcgccatc gattgattca gcggataacg gtctagcata accccttggg gcctctaaac
      421 gggtcttgag gggttttttg cccttaatac gactcactat aggggaattg tgagcggata
      481 acaattccaa ggagatatac aatgtactcg gaaaacttca ttgccaacga ttggtttaac
      541 gttgaagtct ttaacaagaa caaatacacg ctgaccaacc aagagaataa agacgttacc
      601 gaactgtggc tgcagattct taagggcctg aagtttccga acgagctcaa ggagacagtg
      661 agctactcaa agaatttgaa agagctgtct cttaagaccc atgccgaagt gtcagtgtgc
      721 attattgcga agaacgaaca agactcgatt cgcaaatgca tcaattcgat ctacgagttt
      781 tccgacgaaa ttattttcat tgacaccggt tccattgact ccacgaagaa gatcgtcaaa
      841 gagatcgcga gcgagaaggt caaaatcttc gattacacct ggcaggacga cttcagtgac
      901 gcccgcaact atagcatcca gaaggcgtcg aaagagtgga tcctcatcat cgacgccgat
      961 gagtacgtga gctctgacga gttaatcaag cttcgtttac tgatcgatat gttagaccgc
     1021 ttcaagttca aagattcatt acgtgtgagt tgtgcgatct atcagctgga caacgtcatt
     1081 acgcacggcc agtcccgcct tttccgcaat aacaataaaa ttaaatacta tggtctgatc
     1141 cacgaagaac tgcgtaacaa caaagggctg gacccgatct ttaacgtgga gagcgagatt
     1201 accttctttc acgacggcta taaggaaatt ctgcgcaaag aaaagtgcga gcgtaatatt
     1261 cgcctgctgg caaagatgct ggagaaagaa ccggataacg tgcgctgggc ctatttgtac
     1321 tgccgcgact cgttctctat caatgctaat attgattttg agaagatcct gctgccgttt
     1381 ctgatcaaga acatggacga aagcatttcc tacgagaata tcctgctgac caattacact
     1441 catctgattt tattcctgat caccaagaaa tatatcatcg acggcaaaag ctctctggcc
     1501 agcaagtgca tcgaggtgct ggaaaagatg cttccgaaca gctccgatgt gactttctac
     1561 aagttcctga ataagcagca ctcgctgtac gagcagcagt tcgagttcct gaaggaagtc
     1621 attcagttcc gtaagaataa cgagtacgac cagtatagcc agttgggctg taatctctta
     1681 cattacgact tattaatcag tggtctgctg ttcgacgtta aaagctacga ctacagttac
     1741 caatatttcc tgaagttgga cctggcgaat tacttcagcg agctggagat cccggacgaa
     1801 tacaaaatgc tcatcaacaa ataccgtgag aacgaatcgt gacggtctag cataacccct
     1861 tggggcctct aaacgggtct tgaggggttt tttgagcgct gaaaggagga actatatccg
     1921 gattggcgaa tgggacgcgc cctgtagcgg cgcattaagc gcggcgggtg tggtggttac
     1981 gcgcagcgtg accgctacac ttgccagcgc cctagcgccc gctcctttcg ctttcttccc
     2041 ttcctttctc gccacgttcg ccggctttcc ccgtcaagct ctaaatcggg ggctcccttt
     2101 agggttccga tttagtgctt tacggcacct cgaccccaaa aaacttgatt agggtgatgg
     2161 ttcacgtagt gggccatcgc cctgatagac ggtttttcgc cctttgacgt tggagtccac
     2221 gttctttaat agtggactct tgttccaaac tggaacaaca ctcaacccta tctcggtcta
     2281 ttcttttgat ttataaggga ttttgccgat ttcggcctat tggttaaaaa atgagctgat
     2341 ttaacaaaaa tttaacgcga attttaacaa aatattaacg tttacaattt caggtggcac
     2401 ttttcgggga aatgtgcgcg gaacccctat ttgtttattt ttctaaatac attcaaatat
     2461 gtatccgctc atgaattaat tcttagaaaa actcatcgag catcaaatga aactgcaatt
     2521 tattcatatc aggattatca ataccatatt tttgaaaaag ccgtttctgt aatgaaggag
     2581 aaaactcacc gaggcagttc cataggatgg caagatcctg gtatcggtct gcgattccga
     2641 ctcgtccaac atcaatacaa cctattaatt tcccctcgtc aaaaataagg ttatcaagtg
     2701 agaaatcacc atgagtgacg actgaatccg gtgagaatgg caaaagttta tgcatttctt
     2761 tccagacttg ttcaacaggc cagccattac gctcgtcatc aaaatcactc gcatcaacca
     2821 aaccgttatt cattcgtgat tgcgcctgag cgagacgaaa tacgcgatcg ctgttaaaag
     2881 gacaattaca aacaggaatc gaatgcaacc ggcgcaggaa cactgccagc gcatcaacaa
     2941 tattttcacc tgaatcagga tattcttcta atacctggaa tgctgttttc ccggggatcg
     3001 cagtggtgag taaccatgca tcatcaggag tacggataaa atgcttgatg gtcggaagag
     3061 gcataaattc cgtcagccag tttagtctga ccatctcatc tgtaacatca ttggcaacgc
     3121 tacctttgcc atgtttcaga aacaactctg gcgcatcggg cttcccatac aatcgataga
     3181 ttgtcgcacc tgattgcccg acattatcgc gagcccattt atacccatat aaatcagcat
     3241 ccatgttgga atttaatcgc ggcctagagc aagacgtttc ccgttgaata tggctcataa
     3301 caccccttgt attactgttt atgtaagcag acagttttat tgttcatgac caaaatccct
     3361 taacgtgagt tttcgttcca ctgagcgtca gaccccgtag aaaagatcaa aggatcttct
     3421 tgagatcctt tttttctgcg cgtaatctgc tgcttgcaaa caaaaaaacc accgctacca
     3481 gcggtggttt gtttgccgga tcaagagcta ccaactcttt ttccgaaggt aactggcttc
     3541 agcagagcgc agataccaaa tactgtcctt ctagtgtagc cgtagttagg ccaccacttc
     3601 aagaactctg tagcaccgcc tacatacctc gctctgctaa tcctgttacc agtggctgct
     3661 gccagtggcg ataagtcgtg tcttaccggg ttggactcaa gacgatagtt accggataag
     3721 gcgcagcggt cgggctgaac ggggggttcg tgcacacagc ccagcttgga gcgaacgacc
     3781 tacaccgaac tgagatacct acagcgtgag ctatgagaaa gcgccacgct tcccgaaggg
     3841 agaaaggcgg acaggtatcc ggtaagcggc agggtcggaa caggagagcg cacgagggag
     3901 cttccagggg gaaacgcctg gtatctttat agtcctgtcg ggtttcgcca cctctgactt
     3961 gagcgtcgat ttttgtgatg ctcgtcaggg gggcggagcc tatggaaaaa cgccagcaac
     4021 gcggcctttt tacggttcct ggccttttgc tggccttttg ctcacatgtt ctttcctgcg
     4081 ttatcccctg attctgtgga taaccgtatt accgcctttg agtgagctga taccgctcgc
     4141 cgcagccgaa cgaccgagcg cagcgagtca gtgagcgagg aagcggaaga gcgcctgatg
     4201 cggtattttc tccttacgca tctgtgcggt atttcacacc gcatatatgg tgcactctca
     4261 gtacaatctg ctctgatgcc gcatagttaa gccagtatac actccgctat cgctacgtga
     4321 ctgggtcatg gctgcgcccc gacacccgcc aacacccgct gacgcgccct gacgggcttg
     4381 tctgctcccg gcatccgctt acagacaagc tgtgaccgtc tccgggagct gcatgtgtca
     4441 gaggttttca ccgtcatcac cgaaacgcgc gaggcagctg cggtaaagct catcagcgtg
     4501 gtcgtgaagc gattcacaga tgtctgcctg ttcatccgcg tccagctcgt tgagtttctc
     4561 cagaagcgtt aatgtctggc ttctgataaa gcgggccatg ttaagggcgg ttttttcctg
     4621 tttggtcact gatgcctccg tgtaaggggg atttctgttc atgggggtaa tgataccgat
     4681 gaaacgagag aggatgctca cgatacgggt tactgatgat gaacatgccc ggttactgga
     4741 acgttgtgag ggtaaacaac tggcggtatg gatgcggcgg gaccagagaa aaatcactca
     4801 gggtcaatgc cagcgcttcg ttaatacaga tgtaggtgtt ccacagggta gccagcagca
     4861 tcctgcgatg cagatccgga acataatggt gcagggcgct gacttccgcg tttccagact
     4921 ttacgaaaca cggaaaccga agaccattca tgttgttgct caggtcgcag acgttttgca
     4981 gcagcagtcg cttcacgttc gctcgcgtat cggtgattca ttctgctaac cagtaaggca
     5041 accccgccag cctagccggg tcctcaacga caggagcacg atcatgcgca cccgtggggc
     5101 cgccatgccg gcgataatgg cctgcttctc gccgaaacgt ttggtggcgg gaccagtgac
     5161 gaaggcttga gcgagggcgt gcaagattcc gaataccgca agcgacaggc cgatcatcgt
     5221 cgcgctccag cgaaagcggt cctcgccgaa aatgacccag agcgctgccg gcacctgtcc
     5281 tacgagttgc atgataaaga agacagtcat aagtgcggcg acgatagtca tgccccgcgc
     5341 ccaccggaag gagctgactg ggttgaaggc tctcaagggc atcggtcgag atcccggtgc
     5401 ctaatgagtg agctaactta cattaattgc gttgcgctca ctgcccgctt tccagtcggg
     5461 aaacctgtcg tgccagctgc attaatgaat cggccaacgc gcggggagag gcggtttgcg
     5521 tattgggcgc cagggtggtt tttcttttca ccagtgagac gggcaacagc tgattgccct
     5581 tcaccgcctg gccctgagag agttgcagca agcggtccac gctggtttgc cccagcaggc
     5641 gaaaatcctg tttgatggtg gttaacggcg ggatataaca tgagctgtct tcggtatcgt
     5701 cgtatcccac taccgagata tccgcaccaa cgcgcagccc ggactcggta atggcgcgca
     5761 ttgcgcccag cgccatctga tcgttggcaa ccagcatcgc agtgggaacg atgccctcat
     5821 tcagcatttg catggtttgt tgaaaaccgg acatggcact ccagtcgcct tcccgttccg
     5881 ctatcggctg aatttgattg cgagtgagat atttatgcca gccagccaga cgcagacgcg
     5941 ccgagacaga acttaatggg cccgctaaca gcgcgatttg ctggtgaccc aatgcgacca
     6001 gatgctccac gcccagtcgc gtaccgtctt catgggagaa aataatactg ttgatgggtg
     6061 tctggtcaga gacatcaaga aataacgccg gaacattagt gcaggcagct tccacagcaa
     6121 tggcatcctg gtcatccagc ggatagttaa tgatcagccc actgacgcgt tgcgcgagaa
     6181 gattgtgcac cgccgcttta caggcttcga cgccgcttcg ttctaccatc gacaccacca
     6241 cgctggcacc cagttgatcg gcgcgagatt taatcgccgc gacaatttgc gacggcgcgt
     6301 gcagggccag actggaggtg gcaacgccaa tcagcaacga ctgtttgccc gccagttgtt
     6361 gtgccacgcg gttgggaatg taattcagct ccgccatcgc cgcttccact ttttcccgcg
     6421 ttttcgcaga aacgtggctg gcctggttca ccacgcggga aacggtctga taagagacac
     6481 cggcatactc tgcgacatcg tataacgtta ctggtttcac attcaccacc ctgaattgac
     6541 tctcttccgg gcgctatcat gccataccgc gaaaggtttt gcgccattcg atggtgtccg
     6601 ggatctcgac gctctccctt atgcgactcc tgcattagga agcagcccag tagtaggttg
     6661 aggccgttga gcaccgccgc cgcaaggaat ggtgcatgca aggagatggc gcccaacagt
     6721 cccccggcca cggggcctgc caccataccc acgccgaaac aagcgctcat gagcccgaag
     6781 tggcgagccc gatcttcccc atcggtgatg tcggcgatat aggcgccagc aaccgcacct
     6841 gtggcgccgg tgatgccggc cacgatgcgt ccggcgtaga ggatcgagat ctcgatcccg
     6901 cgaaat
//
