# Supplementary material for: A scalable platform to discover antimicrobials of ribosomal origin
Source: Nat Commun. 2022 Oct 17;13:6135. doi: 10.1038/s41467-022-33890-w (PMC9576775; doi:10.1038/s41467-022-33890-w)
Supplement: Supplementary file 5 — Supplementary Data 2 [file 41467_2022_33890_MOESM5_ESM.zip › Supplementary Data 2/57.gb]

LOCUS       Exported               10825 bp ds-DNA     circular SYN 17-NOV-2020
DEFINITION  synthetic circular DNA.
ACCESSION   .
VERSION     .
KEYWORDS    pET28a CrtE B I T7 promtoer and terminator with spacers
SOURCE      synthetic DNA construct
  ORGANISM  synthetic DNA construct
REFERENCE   1  (bases 1 to 10825)
  AUTHORS   .
  TITLE     Direct Submission
  JOURNAL   Exported Sunday, Jun 20, 2021 from SnapGene 5.2.4
            https://www.snapgene.com
COMMENT     ORIGDB|GenBank
FEATURES             Location/Qualifiers
     source          1..10825
                     /organism="synthetic DNA construct"
                     /mol_type="other DNA"
     misc_feature    1..4
                     /label=Adapter ATGG
                     /label=Adapter\ATGG
                     /note="/vntifkey=21"
     promoter        5..21
                     /label=T7 promoter
                     /label=T7\promoter
                     /note="/vntifkey=30"
     operon          24..47
                     /label=lac operator
                     /label=lac\operator
                     /note="/vntifkey=103"
     misc_feature    86..388
                     /label=Lan3_Prec_AHH99305.1
     terminator      393..440
                     /label=T7 terminator
                     /label=T7\terminator
                     /note="/vntifkey=43"
     misc_feature    441..444
                     /label=Adapter CCCT
                     /label=Adapter\CCCT
                     /note="/vntifkey=21"
     promoter        445..461
                     /label=T7 Promoter
                     /label=T7\Promoter
                     /note="/vntifkey=30"
     operon          464..487
                     /label=lac operator
                     /label=lac\operator
                     /note="/vntifkey=103"
     misc_feature    502..3126
                     /label=Lan3_AHH99305.1
     CDS             complement(507..518)
                     /codon_start=1
                     /product="Factor Xa recognition and cleavage site"
                     /label=Factor Xa site
                     /translation="IEGR"
     terminator      3131..3178
                     /label=T7 Terminator
                     /label=T7\Terminator
                     /note="/vntifkey=43"
     misc_feature    3179..3182
                     /label=Adapter GCTC
                     /label=Adapter\GCTC
                     /note="/vntifkey=21"
     promoter        3183..3239
                     /label=T7 Promoter
                     /label=T7\Promoter
                     /note="/vntifkey=30"
     misc_feature    3240..4226
                     /label=Lan3_AHH99303.1
     terminator      4231..4278
                     /label=T7 Terminator
                     /label=T7\Terminator
                     /note="/vntifkey=43"
     misc_feature    4279..4282
                     /label=Adapter CGGT
                     /label=Adapter\CGGT
                     /note="/vntifkey=21"
     promoter        4283..4339
                     /label=T7 Promoter
                     /label=T7\Promoter
                     /note="/vntifkey=30"
     misc_feature    4340..5761
                     /label=Lan3_AHH99302.1
     terminator      5766..5813
                     /label=T7 Terminator
                     /label=T7\Terminator
                     /note="/vntifkey=43"
     misc_feature    5814..5817
                     /label=Adapter AGCG
                     /label=Adapter\AGCG
                     /note="/vntifkey=21"
     misc_feature    5818..10825
                     /label=pET28a backbone
                     /label=pET28a\backbone
                     /note="/vntifkey=21"
ORIGIN
        1 atggtaatac gactcactat aggggaattg tgagcggata acaattccaa ggagatatac
       61 aatgcaccac caccaccacc acgcaatgct cgaattacag gccctgccag aaaccgaagt
      121 tgaacctctt gggccggtta tgtgctgcga cacagattgg acatcaggac aatgtaccga
      181 cattggccca cgctgtcacg cctaaggctc cttcatctga caacgtgcaa ccgctatcgc
      241 catcgattga ttcagcggac ggtgttgtcg tcatagtttg ggcatgtttc ccttgtaggt
      301 gtgaaatcac ttagcttcgc gccgtagtct taaaggaaaa cctatggact atgtttcggg
      361 tagcaccagg aatctgaagc acgtgtaacg gtctagcata accccttggg gcctctaaac
      421 gggtcttgag gggttttttg cccttaatac gactcactat aggggaattg tgagcggata
      481 acaattccaa ggagatatac aatggccctt ccttcgattg cccaacgtgt tctgcgtggc
      541 tggactttat cccagggtga aacgtggtgc agtgccaccc cacctggaca cgttccgcgt
      601 cgtcagggat ggaaactgca tgtgagcgcc acagcggcta gcgctccacg cgttttagaa
      661 cgtgctttac cagtgttggc ggaacacgca tgtgcattta aatttgcagt caccactcgt
      721 gttttggctg aactcaccgc tgctcgtggc ccacgtgcac agtctggaaa atttctgaca
      781 gtttatccag cggatgatga gcagctccgt gaattagcgg aaggactgca tcgtgcgact
      841 ctgggcttgg caggtccggt tgttttatcg gatcgtcgtt atcaacccgg ctctcttgta
      901 tcatatcgct atggttgttt ctttgcaccg cccgaactta atgatgaagg tttctatgag
      961 ggacgtttgc gtgctcctga tggttcgacc gaacctgatc aacgtaatgc ctggtttagc
     1021 ccgccacctt gggcaacgcc accttttcct gcgccagtta ctgcgcgtgg tggaccggta
     1081 ttactggcag gacgctatct ggttcgtgaa gcaattcgtc atgccaatcg tggcggtgta
     1141 tatcgcgctc tggatcaaag caccggacaa gatgttctgc tgaaagaagc acgtccgcac
     1201 atcggaagcg gtcatggaga tagtgacgtg cgtgactggt tgcgccacga agctgaagtg
     1261 ttagcacgcc tcgggccacg cggcattact ccggaagtcc atgaagtttt cgaggcagcg
     1321 ggtcatgtat ttctcgcaga agatctgatt gagggcacat cactgaacga atggagtgcc
     1381 gggcctgaac tgcctaccgt ggcggcctta tggcaacttg cacgtgatct gactcgtttg
     1441 ttaggcgaag ttcatgaagc gggctatgtg gttcgcgacg taaaaccatc aaacgttatg
     1501 atgacgccaa aagatactcc ggttcttgtt gatcttgaat gcacggttcc tttaggcggc
     1561 aaagcgtatg taggtggcac accaggcttt acggcaccag aacatctgtc agcgccagaa
     1621 ggcaaggctc ctctgggacc ggaagtggac tgcttttcat taggtgcaac cttgctgcat
     1681 gcggcaagtg ggattaaccc agtcctggcg caggattcgg aacctgcgcg tccagatgca
     1741 gatcgccttg cggcgattgt aaccgcagct gctcctgata atcctgcgtt acatgccctg
     1801 gcgcctcttg tgctgggtct gacagcggaa gtgcccgctc gttggagcct gccagaagcc
     1861 gcggcatggt tagcggctga acctcaagtt catgcaaccg aaccgggcgt ggcgttacca
     1921 gctagcgcag tgcgtcgcct tcttgatgat ggacttgcac atttggcacg tactgccgac
     1981 ccggccgccg aacatttatg gccccgtccg cgttctgtcc cgccgtctga tccatgtagc
     2041 gttcaattgg gagcaggtgg tgtgttagct gttttagatc gcgcggttcg tactggtgca
     2101 tacccacaag ccgaaacaac cctgcgtgtt gccgcagatt ggttagatga acgtttgact
     2161 cgtccaggac gcgtacttcc tggtttatat tttggtcgtt caggaaccgc ctgggcgctt
     2221 tatgaagcgg cacgtactct tggagataca gcattggcag cccgcgcggc ggaatatgcc
     2281 cttcgtattc ctttggattg gcacaatcct gatgtttgtc atggtttgtc gggcgcgggt
     2341 tttgcacaac tgcatctgtg gcgccgcacc ggggaccaac gttttgcggc gcgtgcagca
     2401 gaatgtgcag atcgtgttct tagtctgact ggcacggccg aacgcggggt tgactggccc
     2461 ttaggtccag aacatcgtgg tgaactggca ggtagcgcat tatatggttt tgggcatgga
     2521 gttgcgggta acgcagcctt tctgcttggt gccggaattg cattagatcg ccctgattta
     2581 gtagaagtgg ctacggctgg cggtcacgct ctgtgtgcag tggctgaacc tgtaggtgac
     2641 gcagcgcgtt ggcctaaagg tccgggccgc actgaacgta tgggactgaa tctctggtgc
     2701 aatggcggta gcggcattgg tacatttctg attcgtttgt ggcgtgcaac agatgaacct
     2761 ttatttctgg cacatgctga acgcgcggca cgtgccgtcc atgatgatcg ttggcgtctt
     2821 ggcgctagcg catgtcatgg tgtcgcaggt aatgcacaac tgttgctgga tttagcggaa
     2881 attacaggcg aacgtcgtta tcgtgattgg gcagcagaaa gtgcaacatg cttatgggtg
     2941 cgtgctgcac gtcgtgatgg tctgctgttg gttcctgatg aaacattacg tgaggttcac
     3001 gcttcatatc aaatcggctt agcgggcgtg ctcgattttc tgctgcgttt aagtcacggc
     3061 ggtggacgtt catggttacc agatactgat gagccgtggg gcggtggaga tgagcacggt
     3121 gaataacggt ctagcataac cccttggggc ctctaaacgg gtcttgaggg gttttttggc
     3181 tctaatacga ctcactatag gggaattgtg agcggataac aattccaagg agatatacaa
     3241 tgtcttggca agcagttcat ggtctggccg gtcgtccccg tcatacacca gatcgtgtcc
     3301 gtccggattt agcggatggc ggaccaggtt tagcactcgc ttatcatcag cttgatcgtt
     3361 gtcagcccgg tcgtggttgg ggcgaaatgg ctcgtggtta tttagcagca agcgcagctg
     3421 gtgctcaacg tctgggtggt accggagcag cgcctggttt atatggtggc cttgcaggtc
     3481 tggcactcgc cgcatggatt gtcacaggtg atcctggcgt attgccagaa gtgcatgata
     3541 gtgtccttcg ccaagcactt gttcgtgccg aagcacttgc agatccagca ccagaacgtg
     3601 ctgtcgatct cattagcgga ttgactggaa cagcagcata tttgctgtgt cgccatccgg
     3661 aaaccgatca tgttttacgc gctgttttat cagccttggt agctcaacgt tatgaattag
     3721 attgtggtgt tgcgcacggt gattcgggcc cactggcact cttgtgttta gcagcagact
     3781 ctggggttgt tgtaccgggt cagcatgagg cgattgtgcg tctggccgcg cgtcaagtcg
     3841 aagaattacc ttttgtttca tggtgtcgtg gtggcgcggg cctcgcatgt gcgctgtggg
     3901 cggccggtgt taccctgaat gatgtgggtt tacgcgaacg cgcggtgcgt actctgaaat
     3961 cggttcatcg ccgtgctgta acaacgccat atcttggcct ctgccatggt aaagctgggc
     4021 ttttaattat caccaatcgt tttgctcgtc ttaccggtga tggcgaactt gtcgctgcag
     4081 ccgatcgttt actggcagaa gtcgcagcta cgcccgtgac ctcagggccg ggactcttag
     4141 atggggcagc cggtgttgta ctggcacttc ttgcagctct caccgaagaa cccccgactt
     4201 gggcccgtgt gttactttta tgttaacggt ctagcataac cccttggggc ctctaaacgg
     4261 gtcttgaggg gttttttgcg gttaatacga ctcactatag gggaattgtg agcggataac
     4321 aattccaagg agatatacaa tggatgtcgt tgttgccgga gcaggtccca ccgggttagt
     4381 cgttgctatc gaacttgccc gccgtggtgt gggcgttcgc gttgttgatc gtgcggcgga
     4441 atttgctgca aattcgcgct cggatagtct gcgtccacgt acgcttgaag tgtttgaaga
     4501 tctgggcgtg ctggatgcgg tcttagccgc tggaagccat aaatatccga tgcgtgtaca
     4561 ccacaatggc gttcctgtgg ccgaacgttc cacctcacgt cgccaagaac ctactcctga
     4621 ccgtccatat ccaaatatgt ggctccttgg acaagcgcgt acggaacaag ttcttcgtga
     4681 tcgtctggcc gaattcggag tgcgtgttga acttgattgt gcagtgacgg gcgtagaaca
     4741 ggatgaacat ggggtatcaa ttcagctgca ccataacgaa acggttcgcg ccgcatattt
     4801 ggtagctgcc gatggcggca aaagctttgt acgtcgcgct ttaggtgttg cttttgaagg
     4861 atgcaccgat gaaagtactc gtatgatgat ttgtgatgtg cttgttgatg gtttagaccg
     4921 caactgttcg cattggtttg ctcgtgcgga agcccccggt gtaggtttgg cactcgtgcc
     4981 tgtttcaggt caaccgcaat ttcaggttcg tgccgctttg gacgctgatc gtgaaccggg
     5041 gactcttgcc gaattacagg ccctgcttga tcgcttttgt gatggacatc gtgttcgcct
     5101 gcgtgaattg acttggagca ctgtgctgcg ttccaatttg cgcgttgcgc aacgctttcg
     5161 tgtaggacgt gtgctgcttg caggagatgc cgctcatgtg catccgccga ctggtagcca
     5221 aggtctgaat acgggtgtgc aagatgccca caatttgggt tggaaactcg ctgcagcagt
     5281 aagcggcgcc ccagaagccg aactcctgtt ggatagttac gaacaagaac gtcgcgccgt
     5341 tgcccttcgc gttcatgcaa tgattacaga cctgatgcgc agttataccg ggcgtaccgc
     5401 ccatccggcg cctcttgaag tgagctaccg tgatagtcct ttatcagtcg acgaacgtcc
     5461 tgcaccgagc ggtctgcgtg ctggcgatcg tgcgccagat gcaccgcttt tgggtccaga
     5521 tggacgtccc acacgtctgt ttgaactgtt ccgtggtccg catgcgactc tcttagcatt
     5581 tggggaagtg gctgctgatc gccctcactg gcctggtgaa cttcgtgcgc atcatatcgc
     5641 gcctgcgggt acacctggtg aattcgtgga tactgccgga catgcctttg cagcctatgg
     5701 tgtagcacct ggtacacagg tactggtccg ccctgatgga cacattggtc gtgttcgtta
     5761 acggtctagc ataacccctt ggggcctcta aacgggtctt gaggggtttt ttgagcgctg
     5821 aaaggaggaa ctatatccgg attggcgaat gggacgcgcc ctgtagcggc gcattaagcg
     5881 cggcgggtgt ggtggttacg cgcagcgtga ccgctacact tgccagcgcc ctagcgcccg
     5941 ctcctttcgc tttcttccct tcctttctcg ccacgttcgc cggctttccc cgtcaagctc
     6001 taaatcgggg gctcccttta gggttccgat ttagtgcttt acggcacctc gaccccaaaa
     6061 aacttgatta gggtgatggt tcacgtagtg ggccatcgcc ctgatagacg gtttttcgcc
     6121 ctttgacgtt ggagtccacg ttctttaata gtggactctt gttccaaact ggaacaacac
     6181 tcaaccctat ctcggtctat tcttttgatt tataagggat tttgccgatt tcggcctatt
     6241 ggttaaaaaa tgagctgatt taacaaaaat ttaacgcgaa ttttaacaaa atattaacgt
     6301 ttacaatttc aggtggcact tttcggggaa atgtgcgcgg aacccctatt tgtttatttt
     6361 tctaaataca ttcaaatatg tatccgctca tgaattaatt cttagaaaaa ctcatcgagc
     6421 atcaaatgaa actgcaattt attcatatca ggattatcaa taccatattt ttgaaaaagc
     6481 cgtttctgta atgaaggaga aaactcaccg aggcagttcc ataggatggc aagatcctgg
     6541 tatcggtctg cgattccgac tcgtccaaca tcaatacaac ctattaattt cccctcgtca
     6601 aaaataaggt tatcaagtga gaaatcacca tgagtgacga ctgaatccgg tgagaatggc
     6661 aaaagtttat gcatttcttt ccagacttgt tcaacaggcc agccattacg ctcgtcatca
     6721 aaatcactcg catcaaccaa accgttattc attcgtgatt gcgcctgagc gagacgaaat
     6781 acgcgatcgc tgttaaaagg acaattacaa acaggaatcg aatgcaaccg gcgcaggaac
     6841 actgccagcg catcaacaat attttcacct gaatcaggat attcttctaa tacctggaat
     6901 gctgttttcc cggggatcgc agtggtgagt aaccatgcat catcaggagt acggataaaa
     6961 tgcttgatgg tcggaagagg cataaattcc gtcagccagt ttagtctgac catctcatct
     7021 gtaacatcat tggcaacgct acctttgcca tgtttcagaa acaactctgg cgcatcgggc
     7081 ttcccataca atcgatagat tgtcgcacct gattgcccga cattatcgcg agcccattta
     7141 tacccatata aatcagcatc catgttggaa tttaatcgcg gcctagagca agacgtttcc
     7201 cgttgaatat ggctcataac accccttgta ttactgttta tgtaagcaga cagttttatt
     7261 gttcatgacc aaaatccctt aacgtgagtt ttcgttccac tgagcgtcag accccgtaga
     7321 aaagatcaaa ggatcttctt gagatccttt ttttctgcgc gtaatctgct gcttgcaaac
     7381 aaaaaaacca ccgctaccag cggtggtttg tttgccggat caagagctac caactctttt
     7441 tccgaaggta actggcttca gcagagcgca gataccaaat actgtccttc tagtgtagcc
     7501 gtagttaggc caccacttca agaactctgt agcaccgcct acatacctcg ctctgctaat
     7561 cctgttacca gtggctgctg ccagtggcga taagtcgtgt cttaccgggt tggactcaag
     7621 acgatagtta ccggataagg cgcagcggtc gggctgaacg gggggttcgt gcacacagcc
     7681 cagcttggag cgaacgacct acaccgaact gagataccta cagcgtgagc tatgagaaag
     7741 cgccacgctt cccgaaggga gaaaggcgga caggtatccg gtaagcggca gggtcggaac
     7801 aggagagcgc acgagggagc ttccaggggg aaacgcctgg tatctttata gtcctgtcgg
     7861 gtttcgccac ctctgacttg agcgtcgatt tttgtgatgc tcgtcagggg ggcggagcct
     7921 atggaaaaac gccagcaacg cggccttttt acggttcctg gccttttgct ggccttttgc
     7981 tcacatgttc tttcctgcgt tatcccctga ttctgtggat aaccgtatta ccgcctttga
     8041 gtgagctgat accgctcgcc gcagccgaac gaccgagcgc agcgagtcag tgagcgagga
     8101 agcggaagag cgcctgatgc ggtattttct ccttacgcat ctgtgcggta tttcacaccg
     8161 catatatggt gcactctcag tacaatctgc tctgatgccg catagttaag ccagtataca
     8221 ctccgctatc gctacgtgac tgggtcatgg ctgcgccccg acacccgcca acacccgctg
     8281 acgcgccctg acgggcttgt ctgctcccgg catccgctta cagacaagct gtgaccgtct
     8341 ccgggagctg catgtgtcag aggttttcac cgtcatcacc gaaacgcgcg aggcagctgc
     8401 ggtaaagctc atcagcgtgg tcgtgaagcg attcacagat gtctgcctgt tcatccgcgt
     8461 ccagctcgtt gagtttctcc agaagcgtta atgtctggct tctgataaag cgggccatgt
     8521 taagggcggt tttttcctgt ttggtcactg atgcctccgt gtaaggggga tttctgttca
     8581 tgggggtaat gataccgatg aaacgagaga ggatgctcac gatacgggtt actgatgatg
     8641 aacatgcccg gttactggaa cgttgtgagg gtaaacaact ggcggtatgg atgcggcggg
     8701 accagagaaa aatcactcag ggtcaatgcc agcgcttcgt taatacagat gtaggtgttc
     8761 cacagggtag ccagcagcat cctgcgatgc agatccggaa cataatggtg cagggcgctg
     8821 acttccgcgt ttccagactt tacgaaacac ggaaaccgaa gaccattcat gttgttgctc
     8881 aggtcgcaga cgttttgcag cagcagtcgc ttcacgttcg ctcgcgtatc ggtgattcat
     8941 tctgctaacc agtaaggcaa ccccgccagc ctagccgggt cctcaacgac aggagcacga
     9001 tcatgcgcac ccgtggggcc gccatgccgg cgataatggc ctgcttctcg ccgaaacgtt
     9061 tggtggcggg accagtgacg aaggcttgag cgagggcgtg caagattccg aataccgcaa
     9121 gcgacaggcc gatcatcgtc gcgctccagc gaaagcggtc ctcgccgaaa atgacccaga
     9181 gcgctgccgg cacctgtcct acgagttgca tgataaagaa gacagtcata agtgcggcga
     9241 cgatagtcat gccccgcgcc caccggaagg agctgactgg gttgaaggct ctcaagggca
     9301 tcggtcgaga tcccggtgcc taatgagtga gctaacttac attaattgcg ttgcgctcac
     9361 tgcccgcttt ccagtcggga aacctgtcgt gccagctgca ttaatgaatc ggccaacgcg
     9421 cggggagagg cggtttgcgt attgggcgcc agggtggttt ttcttttcac cagtgagacg
     9481 ggcaacagct gattgccctt caccgcctgg ccctgagaga gttgcagcaa gcggtccacg
     9541 ctggtttgcc ccagcaggcg aaaatcctgt ttgatggtgg ttaacggcgg gatataacat
     9601 gagctgtctt cggtatcgtc gtatcccact accgagatat ccgcaccaac gcgcagcccg
     9661 gactcggtaa tggcgcgcat tgcgcccagc gccatctgat cgttggcaac cagcatcgca
     9721 gtgggaacga tgccctcatt cagcatttgc atggtttgtt gaaaaccgga catggcactc
     9781 cagtcgcctt cccgttccgc tatcggctga atttgattgc gagtgagata tttatgccag
     9841 ccagccagac gcagacgcgc cgagacagaa cttaatgggc ccgctaacag cgcgatttgc
     9901 tggtgaccca atgcgaccag atgctccacg cccagtcgcg taccgtcttc atgggagaaa
     9961 ataatactgt tgatgggtgt ctggtcagag acatcaagaa ataacgccgg aacattagtg
    10021 caggcagctt ccacagcaat ggcatcctgg tcatccagcg gatagttaat gatcagccca
    10081 ctgacgcgtt gcgcgagaag attgtgcacc gccgctttac aggcttcgac gccgcttcgt
    10141 tctaccatcg acaccaccac gctggcaccc agttgatcgg cgcgagattt aatcgccgcg
    10201 acaatttgcg acggcgcgtg cagggccaga ctggaggtgg caacgccaat cagcaacgac
    10261 tgtttgcccg ccagttgttg tgccacgcgg ttgggaatgt aattcagctc cgccatcgcc
    10321 gcttccactt tttcccgcgt tttcgcagaa acgtggctgg cctggttcac cacgcgggaa
    10381 acggtctgat aagagacacc ggcatactct gcgacatcgt ataacgttac tggtttcaca
    10441 ttcaccaccc tgaattgact ctcttccggg cgctatcatg ccataccgcg aaaggttttg
    10501 cgccattcga tggtgtccgg gatctcgacg ctctccctta tgcgactcct gcattaggaa
    10561 gcagcccagt agtaggttga ggccgttgag caccgccgcc gcaaggaatg gtgcatgcaa
    10621 ggagatggcg cccaacagtc ccccggccac ggggcctgcc accataccca cgccgaaaca
    10681 agcgctcatg agcccgaagt ggcgagcccg atcttcccca tcggtgatgt cggcgatata
    10741 ggcgccagca accgcacctg tggcgccggt gatgccggcc acgatgcgtc cggcgtagag
    10801 gatcgagatc tcgatcccgc gaaat
//
