# Supplementary material for: A scalable platform to discover antimicrobials of ribosomal origin
Source: Nat Commun. 2022 Oct 17;13:6135. doi: 10.1038/s41467-022-33890-w (PMC9576775; doi:10.1038/s41467-022-33890-w)
Supplement: Supplementary file 5 — Supplementary Data 2 [file 41467_2022_33890_MOESM5_ESM.zip › Supplementary Data 2/32.gb]

LOCUS       Exported                6696 bp ds-DNA     circular SYN 19-OCT-2021
DEFINITION  synthetic circular DNA.
ACCESSION   .
VERSION     .
KEYWORDS    pET28a CrtE B I T7 promtoer and terminator with spacers
SOURCE      synthetic DNA construct
  ORGANISM  synthetic DNA construct
REFERENCE   1  (bases 1 to 6696)
  AUTHORS   .
  TITLE     Direct Submission
  JOURNAL   Exported Oct 19, 2021 from SnapGene 4.1.9
            http://www.snapgene.com
COMMENT     ORIGDB|GenBank
FEATURES             Location/Qualifiers
     source          1..6696
                     /organism="synthetic DNA construct"
                     /mol_type="other DNA"
     misc_feature    1..4
                     /label=Adapter ATGG
                     /label=Adapter\ATGG
                     /note="/vntifkey=21"
     promoter        5..21
                     /label=T7 promoter
                     /label=T7\promoter
                     /note="/vntifkey=30"
     operon          24..47
                     /label=lac operator
                     /label=lac\operator
                     /note="/vntifkey=103"
     CDS             86..280
                     /codon_start=1
                     /label=Glk_Prec_SOB49557.1
                     /label=Lan2_Prec_WP_006100547.1
                     /note="/vntifkey=4"
                     /translation="MSKLLRKLTDEEIEKADASAGSSCSWYKAMLPGYVAACTVALSRG
                     GSCGCAEMKRARSYIAKHC"
     terminator      393..440
                     /label=T7 terminator
                     /label=T7\terminator
                     /note="/vntifkey=43"
     misc_feature    441..444
                     /label=Adapter CCCT
                     /label=Adapter\CCCT
                     /note="/vntifkey=21"
     promoter        445..461
                     /label=T7 Promoter
                     /label=T7\Promoter
                     /note="/vntifkey=30"
     operon          464..487
                     /label=lac operator
                     /label=lac\operator
                     /note="/vntifkey=103"
     CDS             502..1632
                     /codon_start=1
                     /label=Glk_SOB49557.1
                     /translation="MNKNISIAIICKDEERVIERCLSAISKDSSMNDEIIVIDTGSTDN
                     TLKILSTIKNIKIYHFTWDDDFSKARNFAISKATKDWVFFIDSDEVLVEESLDNLRNTI
                     EKCMNTANKKDTIVFSPRVINSDDTVVYNAGRIIPNNNTVEYDGCVHEYPVTRDKNYNL
                     VALKLSNTIVEHDGYEKVILKNKKKAIRNTKLIKKILKKNPDSSRYYYFYFRDAKPLLS
                     EKEYENGMVNFFNKFPNDIYANQVAKDLANFYIGISEFQNAEKYITMLFESADKGNVDD
                     RYLGILLTAINEIQKTKVKQKELLKLLIYSKENILKDKEVIFDKGYSFDDLIGILFFQL
                     EEYKTAYKISKSLDTSKYSSNISEIFSKLIGTIDNT"
     terminator      1637..1684
                     /label=T7 Terminator
                     /label=T7\Terminator
                     /note="/vntifkey=43"
     misc_feature    1685..1688
                     /label=Adapter AGCG
                     /label=Adapter\AGCG
                     /note="/vntifkey=21"
     misc_feature    1689..6696
                     /label=pET28a backbone
                     /label=pET28a\backbone
                     /note="/vntifkey=21"
ORIGIN
        1 atggtaatac gactcactat aggggaattg tgagcggata acaattccaa ggagatatac
       61 aatgcaccac caccaccacc acgcaatgtc gaagctgctc cgcaaactta ccgacgagga
      121 aattgagaaa gcagacgcga gcgccggttc ctcatgctca tggtataaag cgatgctgcc
      181 tggctatgta gccgcctgca ccgtagccct gagtcgtggc ggaagctgtg gctgtgccga
      241 gatgaaacgc gctcgctcgt atattgcgaa acattgttaa ggctccttca tctgacaacg
      301 tgcaaccgct atcgccatcg attgattcag cggacggtgt tgtcgtcata gtttgggcat
      361 gtttcccttg taggtgtgaa atcacccgcg gtctagcata accccttggg gcctctaaac
      421 gggtcttgag gggttttttg cccttaatac gactcactat aggggaattg tgagcggata
      481 acaattccaa ggagatatac aatgaacaag aatatcagca tcgcgatcat ttgcaaggat
      541 gaggaacgcg tgattgagcg ttgtctgtcg gccatcagca aagattcgag catgaacgac
      601 gagatcattg tcatcgatac cggtagcacg gacaacaccc tgaagattct ttcgacgatt
      661 aagaacatca agatctatca cttcacatgg gatgacgact tcagtaaagc ccgtaacttc
      721 gcgatcagca aagcgaccaa agactgggtg ttcttcattg actcggacga agtgctggtc
      781 gaggagagtc tggataactt gcgcaacacg atcgaaaagt gtatgaacac tgcgaacaag
      841 aaagatacta tcgtcttttc gcctcgtgtt attaacagcg acgacaccgt tgtatacaat
      901 gcaggccgta tcattccgaa caacaacacg gtcgaatatg acgggtgcgt gcacgagtac
      961 ccagtcacac gtgacaagaa ttacaacctc gtggccctga agctgagcaa cactattgtt
     1021 gagcacgacg gctatgagaa ggtcatcctt aagaacaaga agaaggcgat tcgcaacacg
     1081 aagcttatta agaagatctt aaagaagaat cctgactcct cacgttacta ctatttctac
     1141 ttccgcgacg ccaagccgtt gctgtctgag aaagaatacg aaaacggcat ggtgaacttc
     1201 tttaacaaat tcccaaacga catttacgcg aaccaggtag cgaaagatct ggccaacttc
     1261 tacattggca tcagcgagtt tcagaacgcg gagaagtaca ttaccatgct gttcgagagc
     1321 gccgataaag gcaacgtgga cgatcgttac ctgggtattc ttctgaccgc catcaatgaa
     1381 atccagaaaa cgaaggtcaa acagaaggaa ctcttaaagc tgcttattta cagcaaggaa
     1441 aacatcctga aagacaagga agttatcttc gacaaaggat actccttcga tgatctcatc
     1501 ggcattctgt tcttccaatt agaggaatac aaaactgcat ataagatttc caaaagtctg
     1561 gacacgtcca agtacagcag caacatcagt gagattttct cgaaacttat tggcaccatt
     1621 gataatacct aacggtctag cataacccct tggggcctct aaacgggtct tgaggggttt
     1681 tttgagcgct gaaaggagga actatatccg gattggcgaa tgggacgcgc cctgtagcgg
     1741 cgcattaagc gcggcgggtg tggtggttac gcgcagcgtg accgctacac ttgccagcgc
     1801 cctagcgccc gctcctttcg ctttcttccc ttcctttctc gccacgttcg ccggctttcc
     1861 ccgtcaagct ctaaatcggg ggctcccttt agggttccga tttagtgctt tacggcacct
     1921 cgaccccaaa aaacttgatt agggtgatgg ttcacgtagt gggccatcgc cctgatagac
     1981 ggtttttcgc cctttgacgt tggagtccac gttctttaat agtggactct tgttccaaac
     2041 tggaacaaca ctcaacccta tctcggtcta ttcttttgat ttataaggga ttttgccgat
     2101 ttcggcctat tggttaaaaa atgagctgat ttaacaaaaa tttaacgcga attttaacaa
     2161 aatattaacg tttacaattt caggtggcac ttttcgggga aatgtgcgcg gaacccctat
     2221 ttgtttattt ttctaaatac attcaaatat gtatccgctc atgaattaat tcttagaaaa
     2281 actcatcgag catcaaatga aactgcaatt tattcatatc aggattatca ataccatatt
     2341 tttgaaaaag ccgtttctgt aatgaaggag aaaactcacc gaggcagttc cataggatgg
     2401 caagatcctg gtatcggtct gcgattccga ctcgtccaac atcaatacaa cctattaatt
     2461 tcccctcgtc aaaaataagg ttatcaagtg agaaatcacc atgagtgacg actgaatccg
     2521 gtgagaatgg caaaagttta tgcatttctt tccagacttg ttcaacaggc cagccattac
     2581 gctcgtcatc aaaatcactc gcatcaacca aaccgttatt cattcgtgat tgcgcctgag
     2641 cgagacgaaa tacgcgatcg ctgttaaaag gacaattaca aacaggaatc gaatgcaacc
     2701 ggcgcaggaa cactgccagc gcatcaacaa tattttcacc tgaatcagga tattcttcta
     2761 atacctggaa tgctgttttc ccggggatcg cagtggtgag taaccatgca tcatcaggag
     2821 tacggataaa atgcttgatg gtcggaagag gcataaattc cgtcagccag tttagtctga
     2881 ccatctcatc tgtaacatca ttggcaacgc tacctttgcc atgtttcaga aacaactctg
     2941 gcgcatcggg cttcccatac aatcgataga ttgtcgcacc tgattgcccg acattatcgc
     3001 gagcccattt atacccatat aaatcagcat ccatgttgga atttaatcgc ggcctagagc
     3061 aagacgtttc ccgttgaata tggctcataa caccccttgt attactgttt atgtaagcag
     3121 acagttttat tgttcatgac caaaatccct taacgtgagt tttcgttcca ctgagcgtca
     3181 gaccccgtag aaaagatcaa aggatcttct tgagatcctt tttttctgcg cgtaatctgc
     3241 tgcttgcaaa caaaaaaacc accgctacca gcggtggttt gtttgccgga tcaagagcta
     3301 ccaactcttt ttccgaaggt aactggcttc agcagagcgc agataccaaa tactgtcctt
     3361 ctagtgtagc cgtagttagg ccaccacttc aagaactctg tagcaccgcc tacatacctc
     3421 gctctgctaa tcctgttacc agtggctgct gccagtggcg ataagtcgtg tcttaccggg
     3481 ttggactcaa gacgatagtt accggataag gcgcagcggt cgggctgaac ggggggttcg
     3541 tgcacacagc ccagcttgga gcgaacgacc tacaccgaac tgagatacct acagcgtgag
     3601 ctatgagaaa gcgccacgct tcccgaaggg agaaaggcgg acaggtatcc ggtaagcggc
     3661 agggtcggaa caggagagcg cacgagggag cttccagggg gaaacgcctg gtatctttat
     3721 agtcctgtcg ggtttcgcca cctctgactt gagcgtcgat ttttgtgatg ctcgtcaggg
     3781 gggcggagcc tatggaaaaa cgccagcaac gcggcctttt tacggttcct ggccttttgc
     3841 tggccttttg ctcacatgtt ctttcctgcg ttatcccctg attctgtgga taaccgtatt
     3901 accgcctttg agtgagctga taccgctcgc cgcagccgaa cgaccgagcg cagcgagtca
     3961 gtgagcgagg aagcggaaga gcgcctgatg cggtattttc tccttacgca tctgtgcggt
     4021 atttcacacc gcatatatgg tgcactctca gtacaatctg ctctgatgcc gcatagttaa
     4081 gccagtatac actccgctat cgctacgtga ctgggtcatg gctgcgcccc gacacccgcc
     4141 aacacccgct gacgcgccct gacgggcttg tctgctcccg gcatccgctt acagacaagc
     4201 tgtgaccgtc tccgggagct gcatgtgtca gaggttttca ccgtcatcac cgaaacgcgc
     4261 gaggcagctg cggtaaagct catcagcgtg gtcgtgaagc gattcacaga tgtctgcctg
     4321 ttcatccgcg tccagctcgt tgagtttctc cagaagcgtt aatgtctggc ttctgataaa
     4381 gcgggccatg ttaagggcgg ttttttcctg tttggtcact gatgcctccg tgtaaggggg
     4441 atttctgttc atgggggtaa tgataccgat gaaacgagag aggatgctca cgatacgggt
     4501 tactgatgat gaacatgccc ggttactgga acgttgtgag ggtaaacaac tggcggtatg
     4561 gatgcggcgg gaccagagaa aaatcactca gggtcaatgc cagcgcttcg ttaatacaga
     4621 tgtaggtgtt ccacagggta gccagcagca tcctgcgatg cagatccgga acataatggt
     4681 gcagggcgct gacttccgcg tttccagact ttacgaaaca cggaaaccga agaccattca
     4741 tgttgttgct caggtcgcag acgttttgca gcagcagtcg cttcacgttc gctcgcgtat
     4801 cggtgattca ttctgctaac cagtaaggca accccgccag cctagccggg tcctcaacga
     4861 caggagcacg atcatgcgca cccgtggggc cgccatgccg gcgataatgg cctgcttctc
     4921 gccgaaacgt ttggtggcgg gaccagtgac gaaggcttga gcgagggcgt gcaagattcc
     4981 gaataccgca agcgacaggc cgatcatcgt cgcgctccag cgaaagcggt cctcgccgaa
     5041 aatgacccag agcgctgccg gcacctgtcc tacgagttgc atgataaaga agacagtcat
     5101 aagtgcggcg acgatagtca tgccccgcgc ccaccggaag gagctgactg ggttgaaggc
     5161 tctcaagggc atcggtcgag atcccggtgc ctaatgagtg agctaactta cattaattgc
     5221 gttgcgctca ctgcccgctt tccagtcggg aaacctgtcg tgccagctgc attaatgaat
     5281 cggccaacgc gcggggagag gcggtttgcg tattgggcgc cagggtggtt tttcttttca
     5341 ccagtgagac gggcaacagc tgattgccct tcaccgcctg gccctgagag agttgcagca
     5401 agcggtccac gctggtttgc cccagcaggc gaaaatcctg tttgatggtg gttaacggcg
     5461 ggatataaca tgagctgtct tcggtatcgt cgtatcccac taccgagata tccgcaccaa
     5521 cgcgcagccc ggactcggta atggcgcgca ttgcgcccag cgccatctga tcgttggcaa
     5581 ccagcatcgc agtgggaacg atgccctcat tcagcatttg catggtttgt tgaaaaccgg
     5641 acatggcact ccagtcgcct tcccgttccg ctatcggctg aatttgattg cgagtgagat
     5701 atttatgcca gccagccaga cgcagacgcg ccgagacaga acttaatggg cccgctaaca
     5761 gcgcgatttg ctggtgaccc aatgcgacca gatgctccac gcccagtcgc gtaccgtctt
     5821 catgggagaa aataatactg ttgatgggtg tctggtcaga gacatcaaga aataacgccg
     5881 gaacattagt gcaggcagct tccacagcaa tggcatcctg gtcatccagc ggatagttaa
     5941 tgatcagccc actgacgcgt tgcgcgagaa gattgtgcac cgccgcttta caggcttcga
     6001 cgccgcttcg ttctaccatc gacaccacca cgctggcacc cagttgatcg gcgcgagatt
     6061 taatcgccgc gacaatttgc gacggcgcgt gcagggccag actggaggtg gcaacgccaa
     6121 tcagcaacga ctgtttgccc gccagttgtt gtgccacgcg gttgggaatg taattcagct
     6181 ccgccatcgc cgcttccact ttttcccgcg ttttcgcaga aacgtggctg gcctggttca
     6241 ccacgcggga aacggtctga taagagacac cggcatactc tgcgacatcg tataacgtta
     6301 ctggtttcac attcaccacc ctgaattgac tctcttccgg gcgctatcat gccataccgc
     6361 gaaaggtttt gcgccattcg atggtgtccg ggatctcgac gctctccctt atgcgactcc
     6421 tgcattagga agcagcccag tagtaggttg aggccgttga gcaccgccgc cgcaaggaat
     6481 ggtgcatgca aggagatggc gcccaacagt cccccggcca cggggcctgc caccataccc
     6541 acgccgaaac aagcgctcat gagcccgaag tggcgagccc gatcttcccc atcggtgatg
     6601 tcggcgatat aggcgccagc aaccgcacct gtggcgccgg tgatgccggc cacgatgcgt
     6661 ccggcgtaga ggatcgagat ctcgatcccg cgaaat
//
