# Supplementary material for: A scalable platform to discover antimicrobials of ribosomal origin
Source: Nat Commun. 2022 Oct 17;13:6135. doi: 10.1038/s41467-022-33890-w (PMC9576775; doi:10.1038/s41467-022-33890-w)
Supplement: Supplementary file 5 — Supplementary Data 2 [file 41467_2022_33890_MOESM5_ESM.zip › Supplementary Data 2/63.gb]

LOCUS       Exported                9082 bp ds-DNA     circular SYN 26-DEC-2019
DEFINITION  synthetic circular DNA
ACCESSION   .
VERSION     .
KEYWORDS    pET28a CrtE B I T7 promtoer and terminator with spacers
SOURCE      synthetic DNA construct
  ORGANISM  synthetic DNA construct
REFERENCE   1  (bases 1 to 9082)
  AUTHORS   .
  TITLE     Direct Submission
  JOURNAL   Exported Thursday, Dec 26, 2019 from SnapGene 4.3.11
            https://www.snapgene.com
COMMENT     ORIGDB|GenBank
FEATURES             Location/Qualifiers
     source          1..9082
                     /organism="synthetic DNA construct"
                     /mol_type="other DNA"
     misc_feature    1..4
                     /label=Adapter ATGG
                     /label=Adapter\ATGG
                     /note="/vntifkey=21"
     promoter        5..21
                     /label=T7 promoter
                     /label=T7\promoter
                     /note="/vntifkey=30"
     operon          24..47
                     /label=lac operator
                     /label=lac\operator
                     /note="/vntifkey=103"
     misc_feature    86..427
                     /label=lap_prec_WP_015137447.1
     terminator      432..479
                     /label=T7 terminator
                     /label=T7\terminator
                     /note="/vntifkey=43"
     misc_feature    480..483
                     /label=Adapter CCCT
                     /label=Adapter\CCCT
                     /note="/vntifkey=21"
     promoter        484..500
                     /label=T7 Promoter
                     /label=T7\Promoter
                     /note="/vntifkey=30"
     operon          503..526
                     /label=lac operator
                     /label=lac\operator
                     /note="/vntifkey=103"
     misc_feature    541..1668
                     /label=lap_WP_015137446.1
     terminator      1673..1720
                     /label=T7 Terminator
                     /label=T7\Terminator
                     /note="/vntifkey=43"
     misc_feature    1721..1724
                     /label=Adapter GCTC
                     /label=Adapter\GCTC
                     /note="/vntifkey=21"
     promoter        1725..1781
                     /label=T7 Promoter
                     /label=T7\Promoter
                     /note="/vntifkey=30"
     misc_feature    1782..3170
                     /label=lap_WP_015137445.1
     terminator      3175..3222
                     /label=T7 Terminator
                     /label=T7\Terminator
                     /note="/vntifkey=43"
     misc_feature    3223..3226
                     /label=Adapter CGGT
                     /label=Adapter\CGGT
                     /note="/vntifkey=21"
     promoter        3227..3283
                     /label=T7 Promoter
                     /label=T7\Promoter
                     /note="/vntifkey=30"
     misc_feature    3284..4018
                     /label=lap_WP_015137444.1
     terminator      4023..4070
                     /label=T7 Terminator
                     /label=T7\Terminator
                     /note="/vntifkey=43"
     misc_feature    4071..4074
                     /label=Adapter AGCG
                     /label=Adapter\AGCG
                     /note="/vntifkey=21"
     misc_feature    4075..9082
                     /label=pET28a backbone
                     /label=pET28a\backbone
                     /note="/vntifkey=21"
ORIGIN
        1 atggtaatac gactcactat aggggaattg tgagcggata acaattccaa ggagatatac
       61 aatgcaccac caccaccacc acgcaatgct cgccgagaaa acattgacag agaaaactat
      121 cgagatgcgc ctcgtagaca gcgaggacaa gctggaacaa gtattgttga gcgatcagga
      181 gcgcgcaacc tgggagaagc ttgccagtca gggcctctta gcccccatgg gaaatcgttg
      241 tgcgtcctgt ttcggctgta gccgttgcgg tggttgtggt cgctgtttcg gttgtgggcg
      301 ttgctttgga tgtggccgct gcttcgggtg cggtaagtgt ggtgggtgct cgaagtgtgg
      361 tggctgtggc gtggcgtcag cttcggcggt cacagaagag gacagcgaca tgggtttcgg
      421 ctactgacgg tctagcataa ccccttgggg cctctaaacg ggtcttgagg ggttttttgc
      481 ccttaatacg actcactata ggggaattgt gagcggataa caattccaag gagatataca
      541 atgaagctta atgacaacca acgtttacgc ctgctggagc acttggtgat tcgcgtaatg
      601 tcgtctgaca ccgacgaaga tcgcgaaacc atgctgttca acaccactcg ccgtactctg
      661 aaggtcgatg gccaagcact gcaagacgtt gagaaaatgc tgttcccatt attagacggg
      721 acgcgtacca tcggtgagat ccgtgcggca gtatgggaca agcttaccga tagcagtctg
      781 aatgagtgct tagaattctt gatcaagaat cgtctcgttg aggagcaccc ggaagatcgt
      841 cttaacttgt atagcccaag ccagctccaa ccccagttaa gcctctacca tgagttaggc
      901 ttcaagcagc aagacgcaga ggaacgtctt gccaacgcgc gtatcgccat ctttggtctg
      961 ggtgggtcgg gcatcgtggc ggcaatgaac ctcgccgcca gcggcatcgg cttcctgcgt
     1021 ctttgtgaca atgccagtac atcgccttat gactctttaa ttatgagcaa ctggggcttt
     1081 ggccaagccg gaaactttcg ctccgtagag gcggcgcagc gtatcgcgac tatgggctct
     1141 atgaccgcaa ctgaaactgt gaccgacact ctgacgaatg acgagacggt ggcagagctg
     1201 ctggacgacg ttgatctcgc gattgtggca actgacgcgg tgagtgtaaa cctggcatac
     1261 cgtctcaacc gcttgtgtct gaaaatgcag tgtcccctct tgcccggcgg ggcctttggc
     1321 atcgagggta ccttaggtcc ccttgtgttg ggcggcgatg cgccttgcta cctgtgttac
     1381 cgcatgcgca gcattgcgtg tgctaagtta cccgaagcgg aactggaact tgagaaattt
     1441 ctcgatcgtg atcgccgtag ccaagcgcaa cttcgtgaga actggccgat tggtcacctg
     1501 ctggtaggct cacacttagt gttggaaacc ctcaaactcc tgctggggtt gcctattgcc
     1561 accgacggta aattattgca cattgacttg atcaatacta aacttacaca taacgttgtt
     1621 cttaagaagc cggggtgccc tcactgtagt ccggcgcgca attcgtgacg gtctagcata
     1681 accccttggg gcctctaaac gggtcttgag gggttttttg gctctaatac gactcactat
     1741 aggggaattg tgagcggata acaattccaa ggagatatac aatgttctca ggcaccgacg
     1801 caccgtatat cttacacacc tttctgtccg gatcaccctt cgggctcgag gcaaatattg
     1861 tgaacacagc cgttgtatcg ccaagttggc gtgatttggt ttcgccacac acaggtatta
     1921 tccgcaccgt tgatcgtctc accaagccct acacagagtt cgagcttccg gttttgtggc
     1981 aagttgagtt ggcgcacttt aacatctacc agcaacctga tgacttacgt tatggagtgg
     2041 gcaagggaat gacggacgaa caagcgattt taggagcagt cggcgaagca ttagagcgtt
     2101 actgcggctc gatctttgat cgtaatcaga ttatcattag ttcatacgcg gagctgggtg
     2161 ataaagccgt tcccccgcaa gtgttttaca gttttagcga gcaacaatat tctgatccag
     2221 acttcccgtt ccccacattt gaccctacca tgcaaaccag ctgggttact gcggtgaatc
     2281 ttcgcaccaa gaagcaggta ctgatccccg cggcatcagt gtacctgaac ttttgttccc
     2341 accaacaggg agactgtatc ttgccggtta ccactaacgg catggcttca ggtcctagtg
     2401 tagaattcgc tgcgtcacgc ggcctttgtg agcttgtcga gcgtgacgcg ttgatcatta
     2461 cctggttaaa ccgcttgccc gtcccacgca tcaacttctt gcaccgtccg ggcattgaga
     2521 cggagattgc ccgcaattac gcgcgttttc atattgagtt aatcgcgttc aactttacga
     2581 cggacactca gattcccgtc attgccgcaa tggcgatcga ccgttccggt aagggcccgg
     2641 ctttagtaac cggccttggt tgtgacctgg acggagctat cgcattacgt aaggcgattt
     2701 tcgaggtctg ccaggcgcgt ccccatgaca tttcccgcat ggcggccggt gacggcgcga
     2761 aactccataa gtatgaagat attcaggacc ttgccgacca ttcggccttc ttttacacta
     2821 cggcccgctt gagcgaactc gacttcttac tgcaccacca ccaatatcaa aatattgagg
     2881 acttaccgac gtatacgtcc gcggcagaaa gcgagaaact ccagacggtt gtcgaaaagt
     2941 taggggcagt cggtgcggaa agctatttgg tagatgtgac cacccccgac attgcacgct
     3001 taggtttccg cgttgtgcgt acgctggcgt cggagttaac gccaatttac ttcggatatg
     3061 gacaagagcc tttaggtaca cgtcgccttt tcgaggtgcc tgagcgcatg ggctatggca
     3121 gccgccacat cgagaatggt ctgaatccat gtccgcatcc gctggactaa cggtctagca
     3181 taaccccttg gggcctctaa acgggtcttg aggggttttt tgcggttaat acgactcact
     3241 ataggggaat tgtgagcgga taacaattcc aaggagatat acaatgcaca agatcaacga
     3301 accgctcgaa ctgaccctgc tgtaccactg gaactcactg ccgcctgagg gttacgtgaa
     3361 gcgtgtgcca gccacggaga tgcgttatat gccagaggcc acggttctcg agcttcctac
     3421 ggttccccaa gataattact ttacaaacct gttgcgccaa cgtcactctg ttcgcgcatt
     3481 taagaatact catatgactt taattacctt ggctcaattg ctggacgccg cttgcgggat
     3541 taatggcttg cgtcaagcag agggcaaccc ctacgagggc cgcaacgcac ccagcgccgg
     3601 cggattattc cctatcgaga tgttcgtgtc gatccaagct gttgaggacc tcagtaatgg
     3661 tttataccac tatgagccac gccgtcacgg gctgcactgg gtgaacgaag caacgcctaa
     3721 ggattttatt accccgctct tacaacaaga ctacatcgcc aatgccaacg cgcttttcat
     3781 tcttacaggt gtgttcatgc gttccttatg taagtacagc acccgcggct accgttttat
     3841 tctgctggaa gccggacatc aggcggaaaa catttgctta atggccgtag agttgggtct
     3901 gggaagtttg tgcttgggcg ggtttcaaga catggcagtg aaccaaattc tcggtatcga
     3961 cggacaacgc cacgctactt tatactgtgt ggccgtcggt accgaggcaa atctgtgacg
     4021 gtctagcata accccttggg gcctctaaac gggtcttgag gggttttttg agcgctgaaa
     4081 ggaggaacta tatccggatt ggcgaatggg acgcgccctg tagcggcgca ttaagcgcgg
     4141 cgggtgtggt ggttacgcgc agcgtgaccg ctacacttgc cagcgcccta gcgcccgctc
     4201 ctttcgcttt cttcccttcc tttctcgcca cgttcgccgg ctttccccgt caagctctaa
     4261 atcgggggct ccctttaggg ttccgattta gtgctttacg gcacctcgac cccaaaaaac
     4321 ttgattaggg tgatggttca cgtagtgggc catcgccctg atagacggtt tttcgccctt
     4381 tgacgttgga gtccacgttc tttaatagtg gactcttgtt ccaaactgga acaacactca
     4441 accctatctc ggtctattct tttgatttat aagggatttt gccgatttcg gcctattggt
     4501 taaaaaatga gctgatttaa caaaaattta acgcgaattt taacaaaata ttaacgttta
     4561 caatttcagg tggcactttt cggggaaatg tgcgcggaac ccctatttgt ttatttttct
     4621 aaatacattc aaatatgtat ccgctcatga attaattctt agaaaaactc atcgagcatc
     4681 aaatgaaact gcaatttatt catatcagga ttatcaatac catatttttg aaaaagccgt
     4741 ttctgtaatg aaggagaaaa ctcaccgagg cagttccata ggatggcaag atcctggtat
     4801 cggtctgcga ttccgactcg tccaacatca atacaaccta ttaatttccc ctcgtcaaaa
     4861 ataaggttat caagtgagaa atcaccatga gtgacgactg aatccggtga gaatggcaaa
     4921 agtttatgca tttctttcca gacttgttca acaggccagc cattacgctc gtcatcaaaa
     4981 tcactcgcat caaccaaacc gttattcatt cgtgattgcg cctgagcgag acgaaatacg
     5041 cgatcgctgt taaaaggaca attacaaaca ggaatcgaat gcaaccggcg caggaacact
     5101 gccagcgcat caacaatatt ttcacctgaa tcaggatatt cttctaatac ctggaatgct
     5161 gttttcccgg ggatcgcagt ggtgagtaac catgcatcat caggagtacg gataaaatgc
     5221 ttgatggtcg gaagaggcat aaattccgtc agccagttta gtctgaccat ctcatctgta
     5281 acatcattgg caacgctacc tttgccatgt ttcagaaaca actctggcgc atcgggcttc
     5341 ccatacaatc gatagattgt cgcacctgat tgcccgacat tatcgcgagc ccatttatac
     5401 ccatataaat cagcatccat gttggaattt aatcgcggcc tagagcaaga cgtttcccgt
     5461 tgaatatggc tcataacacc ccttgtatta ctgtttatgt aagcagacag ttttattgtt
     5521 catgaccaaa atcccttaac gtgagttttc gttccactga gcgtcagacc ccgtagaaaa
     5581 gatcaaagga tcttcttgag atcctttttt tctgcgcgta atctgctgct tgcaaacaaa
     5641 aaaaccaccg ctaccagcgg tggtttgttt gccggatcaa gagctaccaa ctctttttcc
     5701 gaaggtaact ggcttcagca gagcgcagat accaaatact gtccttctag tgtagccgta
     5761 gttaggccac cacttcaaga actctgtagc accgcctaca tacctcgctc tgctaatcct
     5821 gttaccagtg gctgctgcca gtggcgataa gtcgtgtctt accgggttgg actcaagacg
     5881 atagttaccg gataaggcgc agcggtcggg ctgaacgggg ggttcgtgca cacagcccag
     5941 cttggagcga acgacctaca ccgaactgag atacctacag cgtgagctat gagaaagcgc
     6001 cacgcttccc gaagggagaa aggcggacag gtatccggta agcggcaggg tcggaacagg
     6061 agagcgcacg agggagcttc cagggggaaa cgcctggtat ctttatagtc ctgtcgggtt
     6121 tcgccacctc tgacttgagc gtcgattttt gtgatgctcg tcaggggggc ggagcctatg
     6181 gaaaaacgcc agcaacgcgg cctttttacg gttcctggcc ttttgctggc cttttgctca
     6241 catgttcttt cctgcgttat cccctgattc tgtggataac cgtattaccg cctttgagtg
     6301 agctgatacc gctcgccgca gccgaacgac cgagcgcagc gagtcagtga gcgaggaagc
     6361 ggaagagcgc ctgatgcggt attttctcct tacgcatctg tgcggtattt cacaccgcat
     6421 atatggtgca ctctcagtac aatctgctct gatgccgcat agttaagcca gtatacactc
     6481 cgctatcgct acgtgactgg gtcatggctg cgccccgaca cccgccaaca cccgctgacg
     6541 cgccctgacg ggcttgtctg ctcccggcat ccgcttacag acaagctgtg accgtctccg
     6601 ggagctgcat gtgtcagagg ttttcaccgt catcaccgaa acgcgcgagg cagctgcggt
     6661 aaagctcatc agcgtggtcg tgaagcgatt cacagatgtc tgcctgttca tccgcgtcca
     6721 gctcgttgag tttctccaga agcgttaatg tctggcttct gataaagcgg gccatgttaa
     6781 gggcggtttt ttcctgtttg gtcactgatg cctccgtgta agggggattt ctgttcatgg
     6841 gggtaatgat accgatgaaa cgagagagga tgctcacgat acgggttact gatgatgaac
     6901 atgcccggtt actggaacgt tgtgagggta aacaactggc ggtatggatg cggcgggacc
     6961 agagaaaaat cactcagggt caatgccagc gcttcgttaa tacagatgta ggtgttccac
     7021 agggtagcca gcagcatcct gcgatgcaga tccggaacat aatggtgcag ggcgctgact
     7081 tccgcgtttc cagactttac gaaacacgga aaccgaagac cattcatgtt gttgctcagg
     7141 tcgcagacgt tttgcagcag cagtcgcttc acgttcgctc gcgtatcggt gattcattct
     7201 gctaaccagt aaggcaaccc cgccagccta gccgggtcct caacgacagg agcacgatca
     7261 tgcgcacccg tggggccgcc atgccggcga taatggcctg cttctcgccg aaacgtttgg
     7321 tggcgggacc agtgacgaag gcttgagcga gggcgtgcaa gattccgaat accgcaagcg
     7381 acaggccgat catcgtcgcg ctccagcgaa agcggtcctc gccgaaaatg acccagagcg
     7441 ctgccggcac ctgtcctacg agttgcatga taaagaagac agtcataagt gcggcgacga
     7501 tagtcatgcc ccgcgcccac cggaaggagc tgactgggtt gaaggctctc aagggcatcg
     7561 gtcgagatcc cggtgcctaa tgagtgagct aacttacatt aattgcgttg cgctcactgc
     7621 ccgctttcca gtcgggaaac ctgtcgtgcc agctgcatta atgaatcggc caacgcgcgg
     7681 ggagaggcgg tttgcgtatt gggcgccagg gtggtttttc ttttcaccag tgagacgggc
     7741 aacagctgat tgcccttcac cgcctggccc tgagagagtt gcagcaagcg gtccacgctg
     7801 gtttgcccca gcaggcgaaa atcctgtttg atggtggtta acggcgggat ataacatgag
     7861 ctgtcttcgg tatcgtcgta tcccactacc gagatatccg caccaacgcg cagcccggac
     7921 tcggtaatgg cgcgcattgc gcccagcgcc atctgatcgt tggcaaccag catcgcagtg
     7981 ggaacgatgc cctcattcag catttgcatg gtttgttgaa aaccggacat ggcactccag
     8041 tcgccttccc gttccgctat cggctgaatt tgattgcgag tgagatattt atgccagcca
     8101 gccagacgca gacgcgccga gacagaactt aatgggcccg ctaacagcgc gatttgctgg
     8161 tgacccaatg cgaccagatg ctccacgccc agtcgcgtac cgtcttcatg ggagaaaata
     8221 atactgttga tgggtgtctg gtcagagaca tcaagaaata acgccggaac attagtgcag
     8281 gcagcttcca cagcaatggc atcctggtca tccagcggat agttaatgat cagcccactg
     8341 acgcgttgcg cgagaagatt gtgcaccgcc gctttacagg cttcgacgcc gcttcgttct
     8401 accatcgaca ccaccacgct ggcacccagt tgatcggcgc gagatttaat cgccgcgaca
     8461 atttgcgacg gcgcgtgcag ggccagactg gaggtggcaa cgccaatcag caacgactgt
     8521 ttgcccgcca gttgttgtgc cacgcggttg ggaatgtaat tcagctccgc catcgccgct
     8581 tccacttttt cccgcgtttt cgcagaaacg tggctggcct ggttcaccac gcgggaaacg
     8641 gtctgataag agacaccggc atactctgcg acatcgtata acgttactgg tttcacattc
     8701 accaccctga attgactctc ttccgggcgc tatcatgcca taccgcgaaa ggttttgcgc
     8761 cattcgatgg tgtccgggat ctcgacgctc tcccttatgc gactcctgca ttaggaagca
     8821 gcccagtagt aggttgaggc cgttgagcac cgccgccgca aggaatggtg catgcaagga
     8881 gatggcgccc aacagtcccc cggccacggg gcctgccacc atacccacgc cgaaacaagc
     8941 gctcatgagc ccgaagtggc gagcccgatc ttccccatcg gtgatgtcgg cgatataggc
     9001 gccagcaacc gcacctgtgg cgccggtgat gccggccacg atgcgtccgg cgtagaggat
     9061 cgagatctcg atcccgcgaa at
//
