# Supplementary material for: A scalable platform to discover antimicrobials of ribosomal origin
Source: Nat Commun. 2022 Oct 17;13:6135. doi: 10.1038/s41467-022-33890-w (PMC9576775; doi:10.1038/s41467-022-33890-w)
Supplement: Supplementary file 5 — Supplementary Data 2 [file 41467_2022_33890_MOESM5_ESM.zip › Supplementary Data 2/22.gb]

LOCUS       pET28a\CrtE\B\I\T7\promtoer\and\terminator\with\spacers        7200 bp    DNA     circular     29-MAR-2016
SOURCE      
  ORGANISM  
COMMENT     This file is created by Vector NTI
            http://www.invitrogen.com/
COMMENT     ORIGDB|GenBank
COMMENT     VNTDATE|-11171271|
COMMENT     VNTDBDATE|-11171271|
COMMENT     LSOWNER|
COMMENT     VNTNAME|pET28a CrtE B I T7 promtoer and terminator with spacers|
COMMENT     VNTAUTHORNAME|Demo User|
COMMENT     Vector_NTI_Display_Data_(Do_Not_Edit!)
COMMENT     (SXF 
COMMENT      (CGexDoc "pET28a CrtE B I T7 promtoer and terminator with spacers" 0 7200 
COMMENT       (CDBMol 0 0 1 1 1 0 0 0 0 "" "" 0 0 0 0 (CObList) (CObList) (CObList) 
COMMENT        (CObList) -1 "") 
COMMENT       (CDocSetData 1 1 0 0 0 0 "MAIN" 1 1 1 1 0 0 1 1 0 1 10 10 4294967295 50 0 
COMMENT        1 0 (CHomObj 0 0 0 3 75) (CWordArray) (CWordArray) 
COMMENT        (CStringList "BsaI" "BbsI") (CStringList "atg" "gtg") 
COMMENT        (CStringList "taa" "tga" "tag") (CObList) 1 "{(0,1),2}" 0 0 "" 0 
COMMENT        4294967295 0 0 0 0 0 0 0 "MAIN" 0 0 30 0 
COMMENT        (CProteinMotifSearchObject 70 20 1 1 1 1 0 0 1 0 0 0 0 0)) 
COMMENT       (CMolPar 0 0 1 2763 2763 1 7200 0 0 0 0 0 0 0 0) (CStringList) 
COMMENT       (CStringList) (CObList) (COAPar 25 250 50 0 6 4 3 7) 
COMMENT       (COAPar 25 250 50 0 6 4 3 7) (COAPar 25 250 50 0 6 4 3 7) 
COMMENT       (CObList #0=(CRSite (CStringList) "BsaI" "ggtctc" 8 12 0 0 "") 
COMMENT        #1=(CRSite (CStringList) "BbsI" "gaagac" 9 13 4 5241 0 5601 0 5975 1 
COMMENT            6314 1 0 "")) 
COMMENT       (CObList 
COMMENT        #2=(CFSignal (CObList) "Adapter ATGG" 21 0 0 1 4 0 (CStringList) 
COMMENT            (CStringList) 1 1 1 1 "1..4") 
COMMENT        #3=(CFSignal (CObList) "T7 promoter" 30 0 0 5 21 0 (CStringList) 
COMMENT            (CStringList) 1 1 1 1 "5..21") 
COMMENT        #4=(CFSignal (CObList) "lac operator" 103 0 0 24 47 0 (CStringList) 
COMMENT            (CStringList) 1 1 1 1 "24..47") 
COMMENT        #5=(CFSignal (CObList) "Adapter CCCT" 21 0 0 441 444 0 (CStringList) 
COMMENT            (CStringList) 1 1 1 1 "441..444") 
COMMENT        #6=(CFSignal (CObList) "T7 terminator" 43 0 0 393 440 0 (CStringList) 
COMMENT            (CStringList) 1 1 1 1 "393..440") 
COMMENT        #7=(CFSignal (CObList) "Adapter AGCG" 21 0 0 2189 2192 0 (CStringList) 
COMMENT            (CStringList) 1 1 1 1 "3348..3351") 
COMMENT        #8=(CFSignal (CObList) "pET28a backbone" 21 0 0 2193 7200 0 
COMMENT            (CStringList) (CStringList) 1 1 1 1 "3352..8359") 
COMMENT        #9=(CFSignal (CObList) "T7 Promoter" 30 0 0 445 461 0 (CStringList) 
COMMENT            (CStringList) 1 1 1 1 "445..461") 
COMMENT        #10=(CFSignal (CObList) "lac operator" 103 0 0 464 487 0 (CStringList) 
COMMENT             (CStringList) 1 1 1 1 "464..487") 
COMMENT        #11=(CFSignal (CObList) "T7 Terminator" 43 0 0 2141 2188 0 (CStringList) 
COMMENT             (CStringList) 1 1 1 1 "2321..2368") 
COMMENT        #12=(CFSignal (CObList) "sac_prec_WP_016271602.1" 4 0 0 86 388 0 
COMMENT             (CStringList) (CStringList) 1 1 1 1 "") 
COMMENT        #13=(CFSignal (CObList) "sac_WP_016271602.1" 4 0 0 502 2136 0 
COMMENT             (CStringList) (CStringList) 1 1 1 1 "")) (CObList) (CObList) 
COMMENT       (CObList) (CObList) (CObList) (CObList) 
COMMENT       (CTextView 0 
COMMENT        #14=(CGroupPar (CParagraph 0 (0 0) 1 2 0 0 180) 
COMMENT             (CObjectList 
COMMENT              #15=(CRefLinePar 
COMMENT                   (CLinePar (CParagraph 0 (0 0) 0 2 0 0 233) 
COMMENT                    "pET28a CrtE B I T7 promtoer and terminator with spacers" 2) 
COMMENT                   5 "" 0 4) 
COMMENT              #16=(CFolderPar 
COMMENT                   (CGroupPar (CParagraph 1 (0 0) 1 1 0 0 178) 
COMMENT                    (CObjectList 
COMMENT                     #17=(CLinePar (CParagraph 0 (0 0) 1 2 1 0 180) 
COMMENT                          "DNA 'pET28a CrtE B I T7 promtoer and terminator with spacers'" 
COMMENT                          1) 
COMMENT                     #18=(CLinePar (CParagraph 0 (0 0) 1 2 1 0 180) 
COMMENT                          "Local object" 1) 
COMMENT                     #19=(CLinePar (CParagraph 0 (0 0) 1 2 1 0 180) 
COMMENT                          "Created: 03/29/16 07:06PM" 1) 
COMMENT                     #20=(CLinePar (CParagraph 0 (0 0) 1 2 1 0 180) 
COMMENT                          "Last Modified: 03/29/16 07:06PM" 1) 
COMMENT                     #21=(CLinePar (CParagraph 0 (0 0) 1 2 1 0 180) 
COMMENT                          "length: 7200 bp" 1) 
COMMENT                     #22=(CLinePar (CParagraph 0 (0 0) 1 2 1 0 180) 
COMMENT                          "storage type: Basic" 1) 
COMMENT                     #23=(CLinePar (CParagraph 0 (0 0) 1 2 1 0 180) 
COMMENT                          "form: Circular" 1))) "General Description") 
COMMENT              #24=(CFolderPar 
COMMENT                   (CGroupPar (CParagraph 2 (0 0) 1 1 0 0 178) 
COMMENT                    (CObjectList 
COMMENT                     #25=(CLinePar (CParagraph 0 (0 0) 1 2 1 0 180) 
COMMENT                          "Original Source Database: GenBank" 1) 
COMMENT                     #26=(CLinePar (CParagraph 0 (0 0) 1 2 1 0 180) 
COMMENT                          "Modification Date in the Original DB: 29-MAR-2016" 1))) 
COMMENT                   "Standard Fields") 
COMMENT              #27=(CRefLinePar 
COMMENT                   (CLinePar (CParagraph 0 (0 0) 0 2 0 0 233) "Comments" 2) 1 "" 
COMMENT                   0 0) 
COMMENT              #28=(CFolderPar 
COMMENT                   (CGroupPar (CParagraph 8 (0 0) 1 2 0 0 178) (CObjectList)) 
COMMENT                   "Annotations") 
COMMENT              #29=(CFolderPar 
COMMENT                   (CGroupPar (CParagraph 12 (6 0) 1 1 0 0 178) 
COMMENT                    (CObjectList 
COMMENT                     #30=(CFolderPar 
COMMENT                          (CGroupPar (CParagraph 4 (7 4 0) 1 1 1 0 178) 
COMMENT                           (CObjectList 
COMMENT                            #31=(CFolderPar 
COMMENT                                 (CGroupPar 
COMMENT                                  (CParagraph 86 (3 #12# 0) 1 2 2 0 327) 
COMMENT                                  (CObjectList 
COMMENT                                   #32=(CLinePar 
COMMENT                                        (CParagraph 0 (0 0) 1 2 3 0 180) 
COMMENT                                        "Start: 86    End: 388 " 1))) 
COMMENT                                 "sac_prec_WP_016271602.1") 
COMMENT                            #33=(CFolderPar 
COMMENT                                 (CGroupPar 
COMMENT                                  (CParagraph 502 (3 #13# 0) 1 2 2 0 327) 
COMMENT                                  (CObjectList 
COMMENT                                   #34=(CLinePar 
COMMENT                                        (CParagraph 0 (0 0) 1 2 3 0 180) 
COMMENT                                        "Start: 502   End: 2136" 1))) 
COMMENT                                 "sac_WP_016271602.1"))) "CDS (2 total)") 
COMMENT                     #35=(CFolderPar 
COMMENT                          (CGroupPar (CParagraph 21 (7 21 0) 1 1 1 0 178) 
COMMENT                           (CObjectList 
COMMENT                            #36=(CFolderPar 
COMMENT                                 (CGroupPar (CParagraph 1 (3 #2# 0) 1 2 2 0 194) 
COMMENT                                  (CObjectList 
COMMENT                                   #37=(CLinePar 
COMMENT                                        (CParagraph 0 (0 0) 1 2 3 0 180) 
COMMENT                                        "Start: 1     End: 4   " 1) 
COMMENT                                   #38=(CLinePar 
COMMENT                                        (CParagraph 0 (0 0) 1 2 3 0 180) 
COMMENT                                        "Original Location Description:" 1) 
COMMENT                                   #39=(CLinePar 
COMMENT                                        (CParagraph 0 (0 0) 1 2 3 0 180) 
COMMENT                                        "   1..4" 1))) "Adapter ATGG") 
COMMENT                            #40=(CFolderPar 
COMMENT                                 (CGroupPar 
COMMENT                                  (CParagraph 441 (3 #5# 0) 1 2 2 0 194) 
COMMENT                                  (CObjectList 
COMMENT                                   #41=(CLinePar 
COMMENT                                        (CParagraph 0 (0 0) 1 2 3 0 180) 
COMMENT                                        "Start: 441   End: 444 " 1) 
COMMENT                                   #42=(CLinePar 
COMMENT                                        (CParagraph 0 (0 0) 1 2 3 0 180) 
COMMENT                                        "Original Location Description:" 1) 
COMMENT                                   #43=(CLinePar 
COMMENT                                        (CParagraph 0 (0 0) 1 2 3 0 180) 
COMMENT                                        "   441..444" 1))) "Adapter CCCT") 
COMMENT                            #44=(CFolderPar 
COMMENT                                 (CGroupPar 
COMMENT                                  (CParagraph 2189 (3 #7# 0) 1 2 2 0 194) 
COMMENT                                  (CObjectList 
COMMENT                                   #45=(CLinePar 
COMMENT                                        (CParagraph 0 (0 0) 1 2 3 0 180) 
COMMENT                                        "Start: 2189  End: 2192" 1) 
COMMENT                                   #46=(CLinePar 
COMMENT                                        (CParagraph 0 (0 0) 1 2 3 0 180) 
COMMENT                                        "Original Location Description:" 1) 
COMMENT                                   #47=(CLinePar 
COMMENT                                        (CParagraph 0 (0 0) 1 2 3 0 180) 
COMMENT                                        "   3348..3351" 1))) "Adapter AGCG") 
COMMENT                            #48=(CFolderPar 
COMMENT                                 (CGroupPar 
COMMENT                                  (CParagraph 2193 (3 #8# 0) 1 2 2 0 194) 
COMMENT                                  (CObjectList 
COMMENT                                   #49=(CLinePar 
COMMENT                                        (CParagraph 0 (0 0) 1 2 3 0 180) 
COMMENT                                        "Start: 2193  End: 7200" 1) 
COMMENT                                   #50=(CLinePar 
COMMENT                                        (CParagraph 0 (0 0) 1 2 3 0 180) 
COMMENT                                        "Original Location Description:" 1) 
COMMENT                                   #51=(CLinePar 
COMMENT                                        (CParagraph 0 (0 0) 1 2 3 0 180) 
COMMENT                                        "   3352..8359" 1))) "pET28a backbone"))) 
COMMENT                          "Misc. Feature (4 total)") 
COMMENT                     #52=(CFolderPar 
COMMENT                          (CGroupPar (CParagraph 30 (7 30 0) 1 1 1 0 178) 
COMMENT                           (CObjectList 
COMMENT                            #53=(CFolderPar 
COMMENT                                 (CGroupPar (CParagraph 5 (3 #3# 0) 1 2 2 0 194) 
COMMENT                                  (CObjectList 
COMMENT                                   #54=(CLinePar 
COMMENT                                        (CParagraph 0 (0 0) 1 2 3 0 180) 
COMMENT                                        "Start: 5     End: 21  " 1) 
COMMENT                                   #55=(CLinePar 
COMMENT                                        (CParagraph 0 (0 0) 1 2 3 0 180) 
COMMENT                                        "Original Location Description:" 1) 
COMMENT                                   #56=(CLinePar 
COMMENT                                        (CParagraph 0 (0 0) 1 2 3 0 180) 
COMMENT                                        "   5..21" 1))) "T7 promoter") 
COMMENT                            #57=(CFolderPar 
COMMENT                                 (CGroupPar 
COMMENT                                  (CParagraph 445 (3 #9# 0) 1 2 2 0 194) 
COMMENT                                  (CObjectList 
COMMENT                                   #58=(CLinePar 
COMMENT                                        (CParagraph 0 (0 0) 1 2 3 0 180) 
COMMENT                                        "Start: 445   End: 461 " 1) 
COMMENT                                   #59=(CLinePar 
COMMENT                                        (CParagraph 0 (0 0) 1 2 3 0 180) 
COMMENT                                        "Original Location Description:" 1) 
COMMENT                                   #60=(CLinePar 
COMMENT                                        (CParagraph 0 (0 0) 1 2 3 0 180) 
COMMENT                                        "   445..461" 1))) "T7 Promoter"))) 
COMMENT                          "Promoter Prokaryotic (2 total)") 
COMMENT                     #61=(CFolderPar 
COMMENT                          (CGroupPar (CParagraph 43 (7 43 0) 1 1 1 0 178) 
COMMENT                           (CObjectList 
COMMENT                            #62=(CFolderPar 
COMMENT                                 (CGroupPar 
COMMENT                                  (CParagraph 393 (3 #6# 0) 1 2 2 0 194) 
COMMENT                                  (CObjectList 
COMMENT                                   #63=(CLinePar 
COMMENT                                        (CParagraph 0 (0 0) 1 2 3 0 180) 
COMMENT                                        "Start: 393   End: 440 " 1) 
COMMENT                                   #64=(CLinePar 
COMMENT                                        (CParagraph 0 (0 0) 1 2 3 0 180) 
COMMENT                                        "Original Location Description:" 1) 
COMMENT                                   #65=(CLinePar 
COMMENT                                        (CParagraph 0 (0 0) 1 2 3 0 180) 
COMMENT                                        "   393..440" 1))) "T7 terminator") 
COMMENT                            #66=(CFolderPar 
COMMENT                                 (CGroupPar 
COMMENT                                  (CParagraph 2141 (3 #11# 0) 1 2 2 0 194) 
COMMENT                                  (CObjectList 
COMMENT                                   #67=(CLinePar 
COMMENT                                        (CParagraph 0 (0 0) 1 2 3 0 180) 
COMMENT                                        "Start: 2141  End: 2188" 1) 
COMMENT                                   #68=(CLinePar 
COMMENT                                        (CParagraph 0 (0 0) 1 2 3 0 180) 
COMMENT                                        "Original Location Description:" 1) 
COMMENT                                   #69=(CLinePar 
COMMENT                                        (CParagraph 0 (0 0) 1 2 3 0 180) 
COMMENT                                        "   2321..2368" 1))) "T7 Terminator"))) 
COMMENT                          "Terminator (2 total)") 
COMMENT                     #70=(CFolderPar 
COMMENT                          (CGroupPar (CParagraph 103 (7 103 0) 1 1 1 0 178) 
COMMENT                           (CObjectList 
COMMENT                            #71=(CFolderPar 
COMMENT                                 (CGroupPar 
COMMENT                                  (CParagraph 24 (3 #4# 0) 1 2 2 0 194) 
COMMENT                                  (CObjectList 
COMMENT                                   #72=(CLinePar 
COMMENT                                        (CParagraph 0 (0 0) 1 2 3 0 180) 
COMMENT                                        "Start: 24    End: 47  " 1) 
COMMENT                                   #73=(CLinePar 
COMMENT                                        (CParagraph 0 (0 0) 1 2 3 0 180) 
COMMENT                                        "Original Location Description:" 1) 
COMMENT                                   #74=(CLinePar 
COMMENT                                        (CParagraph 0 (0 0) 1 2 3 0 180) 
COMMENT                                        "   24..47" 1))) "lac operator") 
COMMENT                            #75=(CFolderPar 
COMMENT                                 (CGroupPar 
COMMENT                                  (CParagraph 464 (3 #10# 0) 1 2 2 0 194) 
COMMENT                                  (CObjectList 
COMMENT                                   #76=(CLinePar 
COMMENT                                        (CParagraph 0 (0 0) 1 2 3 0 180) 
COMMENT                                        "Start: 464   End: 487 " 1) 
COMMENT                                   #77=(CLinePar 
COMMENT                                        (CParagraph 0 (0 0) 1 2 3 0 180) 
COMMENT                                        "Original Location Description:" 1) 
COMMENT                                   #78=(CLinePar 
COMMENT                                        (CParagraph 0 (0 0) 1 2 3 0 180) 
COMMENT                                        "   464..487" 1))) "lac operator"))) 
COMMENT                          "Operon (2 total)"))) "Feature Map") 
COMMENT              #79=(CFolderPar 
COMMENT                   (CGroupPar (CParagraph 13 (0 0) 1 1 0 0 178) 
COMMENT                    (CObjectList 
COMMENT                     #80=(CRSFolderPar 
COMMENT                          (CFolderPar 
COMMENT                           (CGroupPar (CParagraph 100465144 (8 0) 1 1 1 0 178) 
COMMENT                            (CObjectList 
COMMENT                             #81=(CGroupPar 
COMMENT                                  (CParagraph 0 (10 #1# 0) 1 2 2 0 180) 
COMMENT                                  (CObjectList 
COMMENT                                   #82=(CLinePar 
COMMENT                                        (CParagraph 0 (1 #1# 1) 1 2 2 0 191) 
COMMENT                                        " N1: 5241 " 1) 
COMMENT                                   #83=(CLinePar 
COMMENT                                        (CParagraph 0 (1 #1# 2) 1 2 2 0 191) 
COMMENT                                        " N2: 5601 " 1) 
COMMENT                                   #84=(CLinePar 
COMMENT                                        (CParagraph 0 (1 #1# 3) 1 2 2 0 191) 
COMMENT                                        " N3: 5975 (on complementary strand)" 1) 
COMMENT                                   #85=(CLinePar 
COMMENT                                        (CParagraph 0 (1 #1# 4) 1 2 2 0 191) 
COMMENT                                        " N4: 6314 (on complementary strand)" 1))))) 
COMMENT                           "BbsI: 4 sites") 8 12 "GAAGACNNNNNNN" "CTTCTGNNNNNNN") 
COMMENT                     #86=(CRSFolderPar 
COMMENT                          (CFolderPar 
COMMENT                           (CGroupPar (CParagraph 100465368 (8 0) 1 1 1 0 178) 
COMMENT                            (CObjectList)) "BsaI: 0 sites") 7 11 "GGTCTCNNNNNN" 
COMMENT                          "CCAGAGNNNNNN"))) "Restriction/Methylation Map")))) 
COMMENT       (CGraphView 
COMMENT        (CWStyleSheet 
COMMENT         (CObjectList 
COMMENT          #87=(CWidgetStyle "RSite Label" 1 (LOGPEN 0 0 13408563) 1 0 1 
COMMENT               (LOGFONT 0 0 0 0 400 0 0 0 0 3 2 1 18 "Georgia") 0.555556 0 1 5 
COMMENT               "@N (@S)" 0) 
COMMENT          #88=(CWidgetStyle "Signal Label" 1 (LOGPEN 0 0 0) 1 0 1 
COMMENT               (LOGFONT 0 0 0 0 700 0 0 0 0 3 2 1 34 "Arial") 0.666667 0 1 1 
COMMENT               "@N" 0) 
COMMENT          #89=(CWidgetStyle "Molecule Label 2" 0 0 1 
COMMENT               (LOGFONT 0 0 0 0 400 0 0 0 0 3 2 1 18 "Georgia") 0.555556 0 1 16 
COMMENT               "@L bp" 0) 
COMMENT          #90=(CWidgetStyle "Molecule Label 1" 0 0 1 
COMMENT               (LOGFONT 0 0 0 0 400 0 0 0 0 3 2 1 34 "Verdana") 0.833333 0 1 1 
COMMENT               "@N" 0) 
COMMENT          #91=(CWidgetStyle "Shape 3" 1 (LOGPEN 0 0 3355545) 1 1 
COMMENT               (LOGBRUSH 0 6724095 0) 0 0 1 (LOGSHAPE 9 1 0.8 1.8 0)) 
COMMENT          #92=(CWidgetStyle "Shape 1" 1 (LOGPEN 0 0 6723840) 1 1 
COMMENT               (LOGBRUSH 0 10079334 0) 0 0 1 (LOGSHAPE 9 1 0.8 1.8 0)) 
COMMENT          #93=(CWidgetStyle "Axis" 1 (LOGPEN 0 0 10079436) 2 1 
COMMENT               (LOGBRUSH 0 13434879 0) 0 0 1 (LOGSHAPE 10 1 0 0 0)) 
COMMENT          #94=(CWidgetStyle "Line 2" 1 (LOGPEN 0 0 6723840) 8 0 0 0 1 
COMMENT               (LOGSHAPE 1 1.9 0 0 0)) 
COMMENT          #95=(CWidgetStyle "RSite" 1 (LOGPEN 0 0 10053171) 8 0 0 0 1 
COMMENT               (LOGSHAPE 1 1.9 0 0 0)) 
COMMENT          #96=(CWidgetStyle "Short Signal" 1 (LOGPEN 0 0 13395507) 10 0 0 0 1 
COMMENT               (LOGSHAPE 1 1.9 0 0 0)) 
COMMENT          #97=(CWidgetStyle "Uniq RSite Label" 1 (LOGPEN 0 0 153) 1 0 1 
COMMENT               (LOGFONT 0 0 0 0 400 0 0 0 0 3 2 1 18 "Georgia") 0.555556 128 1 5 
COMMENT               "@N (@S)" 0) 
COMMENT          #98=(CWidgetStyle "Vanilla" 1 (LOGPEN 0 0 0) 1 1 
COMMENT               (LOGBRUSH 0 16777215 0) 1 
COMMENT               (LOGFONT 0 0 0 0 400 0 0 0 0 7 48 2 18 "Times New Roman") 0.8 0 1 
COMMENT               2 "?" 0) 
COMMENT          #99=(CWidgetStyle "Mark 1" 0 0 1 
COMMENT               (LOGFONT 0 0 0 0 400 0 0 0 2 7 48 2 2 "Windings") 0.7 0 1 2 "?" 0) 
COMMENT          #100=(CWidgetStyle "Motif Label" 1 (LOGPEN 0 0 16744512) 1 0 1 
COMMENT                (LOGFONT 0 0 0 0 400 0 0 0 0 3 2 1 34 "Arial") 0.611111 8388608 
COMMENT                1 65535 "@N (@H)" 0) 
COMMENT          #101=(CWidgetStyle "Fragment Label 2" 1 (LOGPEN 0 0 0) 1 0 1 
COMMENT                (LOGFONT 0 0 0 0 400 0 0 0 0 3 2 1 49 "Courier New") 1.05 0 1 48 
COMMENT                "@F bp (molecule @L bp)" 0) 
COMMENT          #102=(CWidgetStyle "Fragment Label 1" 1 (LOGPEN 0 0 0) 1 0 1 
COMMENT                (LOGFONT 0 0 0 0 400 0 0 0 0 3 2 1 34 "Arial") 0.91 0 1 1 
COMMENT                "Fragment of @N" 0) 
COMMENT          #103=(CWidgetStyle "Shape 4" 1 (LOGPEN 0 0 0) 1 1 
COMMENT                (LOGBRUSH 2 8388608 5) 0 0 0) 
COMMENT          #104=(CWidgetStyle "Shape 2" 1 (LOGPEN 0 0 0) 1 1 (LOGBRUSH 0 128 0) 0 
COMMENT                0 0) 
COMMENT          #105=(CWidgetStyle "Shape 0" 1 (LOGPEN 0 0 0) 1 1 (LOGBRUSH 0 0 0) 0 0 
COMMENT                0) 
COMMENT          #106=(CWidgetStyle "ORF" 1 (LOGPEN 0 0 16384) 8 0 0 0 1 
COMMENT                (LOGSHAPE 7 0.2 3.41182 2.86186 0.609808)) 
COMMENT          #107=(CWidgetStyle "Line 4" 1 (LOGPEN 0 0 32768) 8 0 0 0 0) 
COMMENT          #108=(CWidgetStyle "Line 3" 1 (LOGPEN 0 0 16711680) 8 0 0 0 0) 
COMMENT          #109=(CWidgetStyle "Line 1" 1 (LOGPEN 0 0 16711680) 1 0 0 0 0) 
COMMENT          #110=(CWidgetStyle "Short Promoter" 1 (LOGPEN 0 0 128) 6 0 0 0 0) 
COMMENT          #111=(CWidgetStyle "Motif" 1 (LOGPEN 0 0 0) 1 0 0 0 0) 
COMMENT          #112=(CWidgetStyle "Line 0" 1 (LOGPEN 0 0 0) 8 0 0 0 0) 
COMMENT          #113=(CWidgetStyle "Void" 0 0 0 0 0) 
COMMENT          #114=(CWidgetStyle "General Label" 1 (LOGPEN 0 0 0) 1 0 1 
COMMENT                (LOGFONT 0 0 0 0 400 0 0 0 0 3 2 1 18 "Times New Roman") 0.91 0 
COMMENT                1 3 "@T @N " 0) 
COMMENT          #115=(CWidgetStyle "Position" 1 (LOGPEN 0 0 0) 1 0 0 0 0) 
COMMENT          #116=(CWidgetStyle "Annotation" 0 0 1 
COMMENT                (LOGFONT 0 0 0 0 400 0 0 0 0 3 2 1 18 "Times New Roman") 0.91 0 
COMMENT                0 0) 
COMMENT          #117=(CWidgetStyle "Position Label" 1 (LOGPEN 0 0 8388608) 1 0 1 
COMMENT                (LOGFONT 0 0 0 0 400 0 1 0 0 3 2 1 34 "Arial") 0.63 8388608 1 1 
COMMENT                "@N" 0) 
COMMENT          #118=(CWidgetStyle "Range" 1 (LOGPEN 0 0 0) 1 1 
COMMENT                (LOGBRUSH 0 16777215 0) 0 0 0) 
COMMENT          #119=(CWidgetStyle "Range Label" 1 (LOGPEN 0 0 8388608) 1 0 1 
COMMENT                (LOGFONT 0 0 0 0 400 0 1 0 0 3 2 1 34 "Arial") 0.63 8388608 1 1 
COMMENT                "@N" 0) 
COMMENT          #120=(CWidgetStyle "ORF Label" 1 (LOGPEN 0 0 49216) 1 0 1 
COMMENT                (LOGFONT 0 0 0 0 400 0 0 0 0 3 2 1 18 "Times New Roman") 
COMMENT                0.611111 0 1 65535 "@N" 0) 
COMMENT          #121=(CWidgetStyle "CDS Label" 1 (LOGPEN 0 0 4227264) 1 0 1 
COMMENT                (LOGFONT 0 0 0 0 400 0 0 0 0 3 2 1 34 "Arial") 0.555556 255 1 1 
COMMENT                "@N" 0) 
COMMENT          #122=(CWidgetStyle "Shape 5" 1 (LOGPEN 0 0 0) 3 1 
COMMENT                (LOGBRUSH 0 16777113 0) 1 
COMMENT                (LOGFONT 0 0 0 0 400 0 0 0 0 7 48 2 50 "Arial") 0.9 0 0 1 
COMMENT                (LOGSHAPE 9 1 0.8 1.8 0)) 
COMMENT          #123=(CWidgetStyle "CDS" 1 (LOGPEN 0 0 0) 1 1 (LOGBRUSH 2 39423 3) 0 0 
COMMENT                1 (LOGSHAPE 9 1 0.8 1.8 0)) 
COMMENT          #124=(CWidgetStyle "Label 2" 1 (LOGPEN 0 0 4227264) 1 0 1 
COMMENT                (LOGFONT 0 0 0 0 400 0 0 0 0 3 2 1 34 "Arial") 0.944444 8388608 
COMMENT                1 1 "@N" 0) 
COMMENT          #125=(CWidgetStyle "Label 3" 1 (LOGPEN 0 0 8421376) 1 0 1 
COMMENT                (LOGFONT 0 0 0 0 700 255 0 0 0 3 2 1 34 "Arial") 0.833333 255 1 
COMMENT                5 "@N (@S)" 0) 
COMMENT          #126=(CWidgetStyle "Label 4" 1 (LOGPEN 0 0 8437824) 1 0 1 
COMMENT                (LOGFONT 0 0 0 0 400 0 0 0 0 3 2 1 34 "Arial") 0.722222 0 1 5 
COMMENT                "@N (@S)" 0)) 0.164644 1.74233 0.164644 2.53336 
COMMENT         (70 (CShapeMapEntry 0 "Unique RSite" 1 "Uniq RSite Label") 67 
COMMENT          (CShapeMapEntry 0 "ORF" 0 "ORF Label")) 40.0378 40.0378 39 39 0.1 
COMMENT         -6293) 1 1 0 1 1 
COMMENT        (mapper: 21.1605 -19.7027 40.0378 40.0378 0.01 10 -1 7200 7200 1 0 0) 
COMMENT        #127=(CGroupWidget (CWidget 0 (0 0) 1 2 0 0 Nil -112 100) 
COMMENT              (CObjectList 
COMMENT               #128=(CGroupWidget (CWidget 1 (0 0) 1 2 0 0 Nil -461 100) 
COMMENT                     (CObjectList 
COMMENT                      #129=(CAxis 
COMMENT                            (CWideLine 
COMMENT                             (CWidget 0 (0 0) 1 2 0 0 #93# 100345036 0) 
COMMENT                             (LOGPEN 0 0 10079436) 2 (LOGBRUSH 0 13434879 0) 1 
COMMENT                             6.27506 6.27306 1 0.0214037) 0.0871276) 
COMMENT                      #130=(CLabel (CWidget 1001 (0 0) 1 2 0 0 #90# 1161 100) 
COMMENT                            (LOGPEN 0 0 13408563) 1 
COMMENT                            (LOGFONT 58 22 0 0 400 0 0 0 0 3 2 1 34 "Verdana") 
COMMENT                            1.74233 0.833333 0 
COMMENT                            "pET28a CrtE B I T7 promtoer and terminator with spacers" 
COMMENT                            "@N" 1 0 0.871165 0 -10 33.0438 1.47361 Nil) 
COMMENT                      #131=(CLabel (CWidget 1002 (0 0) 1 2 0 0 #89# 0 100) 
COMMENT                            (LOGPEN 0 0 0) 1 
COMMENT                            (LOGFONT 38 14 0 0 400 0 0 0 0 3 2 1 18 "Georgia") 
COMMENT                            1.74233 0.555556 0 "7200 bp" "@L bp" 16 0 -0.871165 
COMMENT                            0 -10.8 3.04712 0.974079 Nil)) (CObjectList)) 
COMMENT               #132=(CGroupWidget (CWidget 10 (6 0) 1 2 0 0 Nil 1836020336 100) 
COMMENT                     (CObjectList 
COMMENT                      #133=(CGroupWidget 
COMMENT                            (CWidget 4 (7 4 0) 1 2 0 0 Nil -949 100) 
COMMENT                            (CObjectList 
COMMENT                             #134=(CWideArrow 
COMMENT                                   (CWideLine 
COMMENT                                    (CWidget 0 (3 #12# 0) 1 2 0 0 #91# 0 100) 
COMMENT                                    (LOGPEN 0 0 3355545) 1 
COMMENT                                    (LOGBRUSH 0 6724095 0) 1 5.93513 6.19913 1 
COMMENT                                    0.082322) 0.8 1.8 0) 
COMMENT                             #135=(CLabel 
COMMENT                                   (CWidget 0 (0 0) 1 2 0 0 #88# 1007 100) 
COMMENT                                   (LOGPEN 0 0 0) 1 
COMMENT                                   (LOGFONT 46 17 0 0 700 0 0 0 0 3 2 1 34 
COMMENT                                    "Arial") 1.74233 0.666667 0 
COMMENT                                   "sac prec WP 016271602.1" "@N" 1 12.049 
COMMENT                                   12.1963 0 -10 9.99056 1.07399 #134#) 
COMMENT                             #136=(CWideArrow 
COMMENT                                   (CWideLine 
COMMENT                                    (CWidget 0 (3 #13# 0) 1 2 0 0 #91# 0 100) 
COMMENT                                    (LOGPEN 0 0 3355545) 1 
COMMENT                                    (LOGBRUSH 0 6724095 0) 1 4.41214 5.83668 1 
COMMENT                                    0.082322) 0.8 1.8 0) 
COMMENT                             #137=(CLabel (CWidget 0 (0 0) 1 2 0 0 #88# 0 100) 
COMMENT                                   (LOGPEN 0 0 0) 1 
COMMENT                                   (LOGFONT 46 17 0 0 700 0 0 0 0 3 2 1 34 
COMMENT                                    "Arial") 1.74233 0.666667 0 
COMMENT                                   "sac WP 016271602.1" "@N" 1 17.6413 3.48466 0 
COMMENT                                   -10 8.01742 1.07399 #136#)) (CObjectList)) 
COMMENT                      #138=(CGroupWidget 
COMMENT                            (CWidget 21 (7 21 0) 1 2 0 0 Nil -391 100) 
COMMENT                            (CObjectList 
COMMENT                             #139=(CScratch 
COMMENT                                   (CWidget 0 (3 #2# 0) 1 2 0 0 #96# 101086032 
COMMENT                                    100) (LOGPEN 0 8 13395507) 10 1 6.27319 1.9 
COMMENT                                   0.082322 1) 
COMMENT                             #140=(CLabel 
COMMENT                                   (CWidget 0 (0 0) 1 2 0 0 #88# 5592405 100) 
COMMENT                                   (LOGPEN 0 0 0) 1 
COMMENT                                   (LOGFONT 46 17 0 0 700 0 0 0 0 3 2 1 34 
COMMENT                                    "Arial") 1.74233 0.666667 0 "Adapter ATGG" 
COMMENT                                   "@N" 1 4.45535 17.4233 0 -10 5.86945 1.07399 
COMMENT                                   #139#) 
COMMENT                             #141=(CScratch 
COMMENT                                   (CWidget 0 (3 #5# 0) 1 2 0 0 #96# 1 100) 
COMMENT                                   (LOGPEN 0 8 13395507) 10 1 5.88982 1.9 
COMMENT                                   0.082322 1) 
COMMENT                             #142=(CLabel 
COMMENT                                   (CWidget 0 (0 0) 1 2 0 0 #88# 1112 100) 
COMMENT                                   (LOGPEN 0 0 0) 1 
COMMENT                                   (LOGFONT 46 17 0 0 700 0 0 0 0 3 2 1 34 
COMMENT                                    "Arial") 1.74233 0.666667 0 "Adapter CCCT" 
COMMENT                                   "@N" 1 13.935 8.71165 0 -10 5.86945 1.07399 
COMMENT                                   #141#) 
COMMENT                             #143=(CScratch 
COMMENT                                   (CWidget 0 (3 #7# 0) 1 2 0 0 #96# 1 100) 
COMMENT                                   (LOGPEN 0 8 13395507) 10 1 4.36683 1.9 
COMMENT                                   0.082322 1) 
COMMENT                             #144=(CLabel 
COMMENT                                   (CWidget 0 (0 0) 1 2 0 0 #88# 1162 100) 
COMMENT                                   (LOGPEN 0 0 0) 1 
COMMENT                                   (LOGFONT 46 17 0 0 700 0 0 0 0 3 2 1 34 
COMMENT                                    "Arial") 1.74233 0.666667 0 "Adapter AGCG" 
COMMENT                                   "@N" 1 16.2102 -5.22699 0 -10 5.96936 1.07399 
COMMENT                                   #143#) 
COMMENT                             #145=(CWideArrow 
COMMENT                                   (CWideLine 
COMMENT                                    (CWidget 0 (3 #8# 0) 1 2 0 0 #92# 0 100) 
COMMENT                                    (LOGPEN 0 0 6723840) 1 
COMMENT                                    (LOGBRUSH 0 10079334 0) 0.835356 6.27319 
COMMENT                                    4.36335 1 0.082322) 0.8 1.8 0) 
COMMENT                             #146=(CLabel 
COMMENT                                   (CWidget 0 (0 0) 1 2 0 0 #88# 1621 100) 
COMMENT                                   (LOGPEN 0 0 0) 1 
COMMENT                                   (LOGFONT 46 17 0 0 700 0 0 0 0 3 2 1 34 
COMMENT                                    "Arial") 1.74233 0.666667 0 
COMMENT                                   "pET28a backbone" "@N" 1 -15.863 -6.96932 0 
COMMENT                                   -10 7.0933 1.07399 #145#)) (CObjectList)) 
COMMENT                      #147=(CGroupWidget 
COMMENT                            (CWidget 30 (7 30 0) 1 2 0 0 Nil -782 100) 
COMMENT                            (CObjectList 
COMMENT                             #148=(CPromoterArrow 
COMMENT                                   (CLine 
COMMENT                                    (CWidget 0 (3 #3# 0) 1 2 0 0 #110# 0 100) 
COMMENT                                    (LOGPEN 0 4 128) 6 1.16464 6.18243 6.2697) 
COMMENT                                   0.4 0.082322 1.08464 1.8 1.8 0) 
COMMENT                             #149=(CLabel (CWidget 0 (0 0) 1 2 0 0 #88# 0 100) 
COMMENT                                   (LOGPEN 0 0 0) 1 
COMMENT                                   (LOGFONT 46 17 0 0 700 0 0 0 0 3 2 1 34 
COMMENT                                    "Arial") 1.74233 0.666667 0 "T7 promoter" 
COMMENT                                   "@N" 1 4.37165 13.9386 0 -10 4.9703 1.07399 
COMMENT                                   #148#) 
COMMENT                             #150=(CPromoterArrow 
COMMENT                                   (CLine 
COMMENT                                    (CWidget 0 (3 #9# 0) 1 2 0 0 #110# 0 100) 
COMMENT                                    (LOGPEN 0 4 128) 6 1.16464 5.79907 5.88634) 
COMMENT                                   0.4 0.082322 1.08464 1.8 1.8 0) 
COMMENT                             #151=(CLabel (CWidget 0 (0 0) 1 2 0 0 #88# 0 100) 
COMMENT                                   (LOGPEN 0 0 0) 1 
COMMENT                                   (LOGFONT 46 17 0 0 700 0 0 0 0 3 2 1 34 
COMMENT                                    "Arial") 1.74233 0.666667 0 "T7 Promoter" 
COMMENT                                   "@N" 1 15.4003 5.22699 0 -10 5.02026 1.07399 
COMMENT                                   #150#)) (CObjectList)) 
COMMENT                      #152=(CGroupWidget 
COMMENT                            (CWidget 43 (7 43 0) 1 2 0 0 Nil -388 100) 
COMMENT                            (CObjectList 
COMMENT                             #153=(CScratch 
COMMENT                                   (CWidget 0 (3 #6# 0) 1 2 0 0 #96# 100439872 
COMMENT                                    100) (LOGPEN 0 8 13395507) 10 1 5.93165 1.9 
COMMENT                                   0.082322 1) 
COMMENT                             #154=(CLabel (CWidget 0 (0 0) 1 2 0 0 #88# 0 100) 
COMMENT                                   (LOGPEN 0 0 0) 1 
COMMENT                                   (LOGFONT 46 17 0 0 700 0 0 0 0 3 2 1 34 
COMMENT                                    "Arial") 1.74233 0.666667 0 "T7 terminator" 
COMMENT                                   "@N" 1 12.0848 10.454 0 -10 5.41988 1.07399 
COMMENT                                   #153#) 
COMMENT                             #155=(CScratch 
COMMENT                                   (CWidget 0 (3 #11# 0) 1 2 0 0 #96# 0 100) 
COMMENT                                   (LOGPEN 0 8 13395507) 10 1 4.40866 1.9 
COMMENT                                   0.082322 1) 
COMMENT                             #156=(CLabel 
COMMENT                                   (CWidget 0 (0 0) 1 2 0 0 #88# 3355443 100) 
COMMENT                                   (LOGPEN 0 0 0) 1 
COMMENT                                   (LOGFONT 46 17 0 0 700 0 0 0 0 3 2 1 34 
COMMENT                                    "Arial") 1.74233 0.666667 0 "T7 Terminator" 
COMMENT                                   "@N" 1 16.2822 -3.48466 0 -10 5.64467 1.07399 
COMMENT                                   #155#)) (CObjectList)) 
COMMENT                      #157=(CGroupWidget 
COMMENT                            (CWidget 103 (7 103 0) 1 2 0 0 Nil -389 100) 
COMMENT                            (CObjectList 
COMMENT                             #158=(CScratch 
COMMENT                                   (CWidget 0 (3 #4# 0) 1 2 0 0 #96# 0 100) 
COMMENT                                   (LOGPEN 0 8 13395507) 10 1 6.25315 1.9 
COMMENT                                   0.082322 1) 
COMMENT                             #159=(CLabel 
COMMENT                                   (CWidget 0 (0 0) 1 2 0 0 #88# 16776176 100) 
COMMENT                                   (LOGPEN 0 0 0) 1 
COMMENT                                   (LOGFONT 46 17 0 0 700 0 0 0 0 3 2 1 34 
COMMENT                                    "Arial") 1.74233 0.666667 0 "lac operator" 
COMMENT                                   "@N" 1 4.04839 15.681 0 -10 4.84542 1.07399 
COMMENT                                   #158#) 
COMMENT                             #160=(CScratch 
COMMENT                                   (CWidget 0 (3 #10# 0) 1 2 0 0 #96# 0 100) 
COMMENT                                   (LOGPEN 0 8 13395507) 10 1 5.86978 1.9 
COMMENT                                   0.082322 1) 
COMMENT                             #161=(CLabel (CWidget 0 (0 0) 1 2 0 0 #88# 0 100) 
COMMENT                                   (LOGPEN 0 0 0) 1 
COMMENT                                   (LOGFONT 46 17 0 0 700 0 0 0 0 3 2 1 34 
COMMENT                                    "Arial") 1.74233 0.666667 0 "lac operator" 
COMMENT                                   "@N" 1 14.5475 6.96932 0 -10 4.84542 1.07399 
COMMENT                                   #160#)) (CObjectList))) (CObjectList)) 
COMMENT               #162=(CGroupWidget (CWidget 11 (8 0) 1 2 0 0 Nil -842 100) 
COMMENT                     (CObjectList 
COMMENT                      #163=(CGroupWidget 
COMMENT                            (CWidget 4 (10 #1# 0) 1 2 0 0 Nil -877 100) 
COMMENT                            (CObjectList 
COMMENT                             #164=(CScratch 
COMMENT                                   (CWidget 1 (1 #1# 1) 1 2 0 0 #95# 0 100) 
COMMENT                                   (LOGPEN 0 6 10053171) 8 1 1.7077 1.9 0.082322 
COMMENT                                   1) 
COMMENT                             #165=(CLabel (CWidget 0 (0 0) 1 2 0 0 #87# 0 100) 
COMMENT                                   (LOGPEN 0 0 13408563) 1 
COMMENT                                   (LOGFONT 38 14 0 0 400 0 0 0 0 3 2 1 18 
COMMENT                                    "Georgia") 1.74233 0.555556 0 
COMMENT                                   "{\\i Bbs}I (5241)" "@N (@S)" 5 -15.4898 
COMMENT                                   -1.74233 0 -10 4.27096 0.974079 #164#) 
COMMENT                             #166=(CScratch 
COMMENT                                   (CWidget 2 (1 #1# 2) 1 2 0 0 #95# 865 100) 
COMMENT                                   (LOGPEN 0 6 10053171) 8 1 1.39404 1.9 
COMMENT                                   0.082322 1) 
COMMENT                             #167=(CLabel (CWidget 0 (0 0) 1 2 0 0 #87# 0 100) 
COMMENT                                   (LOGPEN 0 0 13408563) 1 
COMMENT                                   (LOGFONT 38 14 0 0 400 0 0 0 0 3 2 1 18 
COMMENT                                    "Georgia") 1.74233 0.555556 0 
COMMENT                                   "{\\i Bbs}I (5601)" "@N (@S)" 5 -15.5073 
COMMENT                                   1.74233 0 -10 4.27096 0.974079 #166#) 
COMMENT                             #168=(CScratch 
COMMENT                                   (CWidget 3 (1 #1# 3) 1 2 0 0 #95# 101253624 
COMMENT                                    100) (LOGPEN 0 6 10053171) 8 1 1.06818 1.9 
COMMENT                                   0.082322 1) 
COMMENT                             #169=(CLabel 
COMMENT                                   (CWidget 0 (0 0) 1 2 0 0 #87# 1087 100) 
COMMENT                                   (LOGPEN 0 0 13408563) 1 
COMMENT                                   (LOGFONT 38 14 0 0 400 0 0 0 0 3 2 1 18 
COMMENT                                    "Georgia") 1.74233 0.555556 0 
COMMENT                                   "{\\i Bbs}I (5975)" "@N (@S)" 5 -14.2185 
COMMENT                                   6.96932 0 -10 4.27096 0.974079 #168#) 
COMMENT                             #170=(CScratch 
COMMENT                                   (CWidget 4 (1 #1# 4) 1 2 0 0 #95# 0 100) 
COMMENT                                   (LOGPEN 0 6 10053171) 8 1 0.772822 1.9 
COMMENT                                   0.082322 1) 
COMMENT                             #171=(CLabel 
COMMENT                                   (CWidget 0 (0 0) 1 2 0 0 #87# 2010 100) 
COMMENT                                   (LOGPEN 0 0 13408563) 1 
COMMENT                                   (LOGFONT 38 14 0 0 400 0 0 0 0 3 2 1 18 
COMMENT                                    "Georgia") 1.74233 0.555556 0 
COMMENT                                   "{\\i Bbs}I (6314)" "@N (@S)" 5 -12.0648 
COMMENT                                   10.454 0 -10 4.27096 0.974079 #170#)) 
COMMENT                            (CObjectList))) (CObjectList)) 
COMMENT               #172=(CGroupWidget (CWidget 14 (16 0) 1 2 0 0 Nil -321 100) 
COMMENT                     (CObjectList) (CObjectList)) 
COMMENT               #173=(CGroupWidget (CWidget 12 (0 0) 1 2 0 0 Nil 1701672291 100) 
COMMENT                     (CObjectList) (CObjectList))) (CObjectList))) 
COMMENT       (CSeqView 10 10 (CObjectList) (CObList) 1 (CObList)) (CObList) 87462704 
COMMENT       (CStringList) 2082602632 0 (CObList)))
FEATURES             Location/Qualifiers
     misc_feature    1..4
                     /vntifkey="21"
                     /label=Adapter\ATGG
     promoter        5..21
                     /vntifkey="30"
                     /label=T7\promoter
     operon          24..47
                     /vntifkey="103"
                     /label=lac\operator
     misc_feature    441..444
                     /vntifkey="21"
                     /label=Adapter\CCCT
     terminator      393..440
                     /vntifkey="43"
                     /label=T7\terminator
     misc_feature    2189..2192
                     /vntifkey="21"
                     /label=Adapter\AGCG
     misc_feature    2193..7200
                     /vntifkey="21"
                     /label=pET28a\backbone
     promoter        445..461
                     /vntifkey="30"
                     /label=T7\Promoter
     operon          464..487
                     /vntifkey="103"
                     /label=lac\operator
     terminator      2141..2188
                     /vntifkey="43"
                     /label=T7\Terminator
     CDS             86..388
                     /vntifkey="4"
                     /label=sac_prec_WP_016271602.1
     CDS             502..2136
                     /vntifkey="4"
                     /label=sac_WP_016271602.1
BASE COUNT     1749 a      1857 c      1864 g      1730 t 
ORIGIN
        1 atggtaatac gactcactat aggggaattg tgagcggata acaattccaa ggagatatac 
       61 aatgcaccac caccaccacc acgcaatggg caaacagatt gcgaaactgg gtatccgccc 
      121 cgaggacctg aaagacaaaa tggttacctc ggaacagctc gaaaagacga aaggcggtaa 
      181 agcagcgggc agcgaagaat gtgtttgcta ctgcggctgc tatactgacg attcagcctt 
      241 tggggtagat tttaactggt ggagccgtga ttgggattaa gtgactcaaa caaagtacat 
      301 cttgcccgcg tttcatatga atcaagttag aagttatgga gcataataac atgtggatgg 
      361 ccagtggtcg gttgctacac ccctgccgcg gtctagcata accccttggg gcctctaaac 
      421 gggtcttgag gggttttttg cccttaatac gactcactat aggggaattg tgagcggata 
      481 acaattccaa ggagatatac aatggaaaag cagaaagcaa ataaatttcc cctcgtgaaa 
      541 ctgttcaccg tcgatggtgc gagctgttat ctgtatgatg gccgcgcaaa tatgttcttg 
      601 agcctgtcag agactgaaaa gaacctggta tgcgaataca tggcgtcgta cggcacaagc 
      661 gagggcgaac cgtgtcccgc ttcattttca agcgatgctg cggccttcat tgcacgtctg 
      721 aacggtaacg gaattctgct gcccgggccg ctggaagcac gcactccttc gcgtatgcgc 
      781 ggtgaagaag aattgtggca gcagtgggaa gaagaggcaa tcccgaagaa attgactctg 
      841 gaaatgacaa atacgtgtaa cctgcgctgt cgttattgcc catatacgat taatgagcag 
      901 cgccgtcagg gcaagatgca cgcgagccac cacctgaaag aagaggacgc gcgcaaggcg 
      961 atttccgatt actttcatga atacacccgt atctttcgta aggtggaacc agaacaccgc 
     1021 actctgtttc tgaaacgtaa tcccccggct gtaagtttct acggcgggga agcacttctt 
     1081 cgcttttccc tgttggaacc gctggtgaaa tacgtcctta gcttaccgtg ggaagaacac 
     1141 catattccgg ccgagaaagt cgttttccac atcactacga acgcgacgct gttgacccgt 
     1201 aagatggttg agttcttcat tcgttatcac tttactctgg caatttcctt cgacggcccg 
     1261 ccggaagaaa atgataaata tcgcgttttc aagaatggtc agggtacggg tacggtggtg 
     1321 gaacgcgcac tggatatgat tcgcgagatc tctgaagagt atttgcttaa tcatgtgcac 
     1381 attcaggcag tgctggcccc cgaatacgat cacgacaaag tgggtcgtta ttttgaaggc 
     1441 cgctcgctta atggttgcta tggcggtgtt cgccagttta gttacctgga gtttagcgat 
     1501 tattctgaga gtaagaaaac cgataaacaa ttagcacagt tcaacattcg cgaacgtatc 
     1561 aaggaattat acgaaaaggg ccttagtagc gaggaacgct accaatatat tcttcgcgat 
     1621 cctctgatta gcgcatggct ccgttacgtg tacgcaattt taacaaaagt gggcgatgcg 
     1681 ccgtcgcaca aagctcgcta ctttaattct tgctatatcg gccgcactaa cctcttactg 
     1741 gatacatatg gtaatttgca cctgtgtgaa cgtagcgact tttcgatgcc tgttggtgaa 
     1801 gtcaactctg ggattaaccg caccgcagtt cgtcagatgt accgtgattt cttcgagaaa 
     1861 acggattcac cgagttgccg cagttgctgg gcgggtcgct tttgcacgct ttgcacagcg 
     1921 gcgcttatta agaacggcgc cgttcaggaa ccggatcgca gcatttgtcg ttcactgcgt 
     1981 catgcgcagg agaaacagat cgaagatctg ctttacatca aagagtacta ccctgaaatc 
     2041 ctggaacaaa tggagcgcat gtactttcag gcgaacgata ttaccctggg agccttccat 
     2101 gcctatgtaa aagaacagta tgatgtagcg ccataacggt ctagcataac cccttggggc 
     2161 ctctaaacgg gtcttgaggg gttttttgag cgctgaaagg aggaactata tccggattgg 
     2221 cgaatgggac gcgccctgta gcggcgcatt aagcgcggcg ggtgtggtgg ttacgcgcag 
     2281 cgtgaccgct acacttgcca gcgccctagc gcccgctcct ttcgctttct tcccttcctt 
     2341 tctcgccacg ttcgccggct ttccccgtca agctctaaat cgggggctcc ctttagggtt 
     2401 ccgatttagt gctttacggc acctcgaccc caaaaaactt gattagggtg atggttcacg 
     2461 tagtgggcca tcgccctgat agacggtttt tcgccctttg acgttggagt ccacgttctt 
     2521 taatagtgga ctcttgttcc aaactggaac aacactcaac cctatctcgg tctattcttt 
     2581 tgatttataa gggattttgc cgatttcggc ctattggtta aaaaatgagc tgatttaaca 
     2641 aaaatttaac gcgaatttta acaaaatatt aacgtttaca atttcaggtg gcacttttcg 
     2701 gggaaatgtg cgcggaaccc ctatttgttt atttttctaa atacattcaa atatgtatcc 
     2761 gctcatgaat taattcttag aaaaactcat cgagcatcaa atgaaactgc aatttattca 
     2821 tatcaggatt atcaatacca tatttttgaa aaagccgttt ctgtaatgaa ggagaaaact 
     2881 caccgaggca gttccatagg atggcaagat cctggtatcg gtctgcgatt ccgactcgtc 
     2941 caacatcaat acaacctatt aatttcccct cgtcaaaaat aaggttatca agtgagaaat 
     3001 caccatgagt gacgactgaa tccggtgaga atggcaaaag tttatgcatt tctttccaga 
     3061 cttgttcaac aggccagcca ttacgctcgt catcaaaatc actcgcatca accaaaccgt 
     3121 tattcattcg tgattgcgcc tgagcgagac gaaatacgcg atcgctgtta aaaggacaat 
     3181 tacaaacagg aatcgaatgc aaccggcgca ggaacactgc cagcgcatca acaatatttt 
     3241 cacctgaatc aggatattct tctaatacct ggaatgctgt tttcccgggg atcgcagtgg 
     3301 tgagtaacca tgcatcatca ggagtacgga taaaatgctt gatggtcgga agaggcataa 
     3361 attccgtcag ccagtttagt ctgaccatct catctgtaac atcattggca acgctacctt 
     3421 tgccatgttt cagaaacaac tctggcgcat cgggcttccc atacaatcga tagattgtcg 
     3481 cacctgattg cccgacatta tcgcgagccc atttataccc atataaatca gcatccatgt 
     3541 tggaatttaa tcgcggccta gagcaagacg tttcccgttg aatatggctc ataacacccc 
     3601 ttgtattact gtttatgtaa gcagacagtt ttattgttca tgaccaaaat cccttaacgt 
     3661 gagttttcgt tccactgagc gtcagacccc gtagaaaaga tcaaaggatc ttcttgagat 
     3721 cctttttttc tgcgcgtaat ctgctgcttg caaacaaaaa aaccaccgct accagcggtg 
     3781 gtttgtttgc cggatcaaga gctaccaact ctttttccga aggtaactgg cttcagcaga 
     3841 gcgcagatac caaatactgt ccttctagtg tagccgtagt taggccacca cttcaagaac 
     3901 tctgtagcac cgcctacata cctcgctctg ctaatcctgt taccagtggc tgctgccagt 
     3961 ggcgataagt cgtgtcttac cgggttggac tcaagacgat agttaccgga taaggcgcag 
     4021 cggtcgggct gaacgggggg ttcgtgcaca cagcccagct tggagcgaac gacctacacc 
     4081 gaactgagat acctacagcg tgagctatga gaaagcgcca cgcttcccga agggagaaag 
     4141 gcggacaggt atccggtaag cggcagggtc ggaacaggag agcgcacgag ggagcttcca 
     4201 gggggaaacg cctggtatct ttatagtcct gtcgggtttc gccacctctg acttgagcgt 
     4261 cgatttttgt gatgctcgtc aggggggcgg agcctatgga aaaacgccag caacgcggcc 
     4321 tttttacggt tcctggcctt ttgctggcct tttgctcaca tgttctttcc tgcgttatcc 
     4381 cctgattctg tggataaccg tattaccgcc tttgagtgag ctgataccgc tcgccgcagc 
     4441 cgaacgaccg agcgcagcga gtcagtgagc gaggaagcgg aagagcgcct gatgcggtat 
     4501 tttctcctta cgcatctgtg cggtatttca caccgcatat atggtgcact ctcagtacaa 
     4561 tctgctctga tgccgcatag ttaagccagt atacactccg ctatcgctac gtgactgggt 
     4621 catggctgcg ccccgacacc cgccaacacc cgctgacgcg ccctgacggg cttgtctgct 
     4681 cccggcatcc gcttacagac aagctgtgac cgtctccggg agctgcatgt gtcagaggtt 
     4741 ttcaccgtca tcaccgaaac gcgcgaggca gctgcggtaa agctcatcag cgtggtcgtg 
     4801 aagcgattca cagatgtctg cctgttcatc cgcgtccagc tcgttgagtt tctccagaag 
     4861 cgttaatgtc tggcttctga taaagcgggc catgttaagg gcggtttttt cctgtttggt 
     4921 cactgatgcc tccgtgtaag ggggatttct gttcatgggg gtaatgatac cgatgaaacg 
     4981 agagaggatg ctcacgatac gggttactga tgatgaacat gcccggttac tggaacgttg 
     5041 tgagggtaaa caactggcgg tatggatgcg gcgggaccag agaaaaatca ctcagggtca 
     5101 atgccagcgc ttcgttaata cagatgtagg tgttccacag ggtagccagc agcatcctgc 
     5161 gatgcagatc cggaacataa tggtgcaggg cgctgacttc cgcgtttcca gactttacga 
     5221 aacacggaaa ccgaagacca ttcatgttgt tgctcaggtc gcagacgttt tgcagcagca 
     5281 gtcgcttcac gttcgctcgc gtatcggtga ttcattctgc taaccagtaa ggcaaccccg 
     5341 ccagcctagc cgggtcctca acgacaggag cacgatcatg cgcacccgtg gggccgccat 
     5401 gccggcgata atggcctgct tctcgccgaa acgtttggtg gcgggaccag tgacgaaggc 
     5461 ttgagcgagg gcgtgcaaga ttccgaatac cgcaagcgac aggccgatca tcgtcgcgct 
     5521 ccagcgaaag cggtcctcgc cgaaaatgac ccagagcgct gccggcacct gtcctacgag 
     5581 ttgcatgata aagaagacag tcataagtgc ggcgacgata gtcatgcccc gcgcccaccg 
     5641 gaaggagctg actgggttga aggctctcaa gggcatcggt cgagatcccg gtgcctaatg 
     5701 agtgagctaa cttacattaa ttgcgttgcg ctcactgccc gctttccagt cgggaaacct 
     5761 gtcgtgccag ctgcattaat gaatcggcca acgcgcgggg agaggcggtt tgcgtattgg 
     5821 gcgccagggt ggtttttctt ttcaccagtg agacgggcaa cagctgattg cccttcaccg 
     5881 cctggccctg agagagttgc agcaagcggt ccacgctggt ttgccccagc aggcgaaaat 
     5941 cctgtttgat ggtggttaac ggcgggatat aacatgagct gtcttcggta tcgtcgtatc 
     6001 ccactaccga gatatccgca ccaacgcgca gcccggactc ggtaatggcg cgcattgcgc 
     6061 ccagcgccat ctgatcgttg gcaaccagca tcgcagtggg aacgatgccc tcattcagca 
     6121 tttgcatggt ttgttgaaaa ccggacatgg cactccagtc gccttcccgt tccgctatcg 
     6181 gctgaatttg attgcgagtg agatatttat gccagccagc cagacgcaga cgcgccgaga 
     6241 cagaacttaa tgggcccgct aacagcgcga tttgctggtg acccaatgcg accagatgct 
     6301 ccacgcccag tcgcgtaccg tcttcatggg agaaaataat actgttgatg ggtgtctggt 
     6361 cagagacatc aagaaataac gccggaacat tagtgcaggc agcttccaca gcaatggcat 
     6421 cctggtcatc cagcggatag ttaatgatca gcccactgac gcgttgcgcg agaagattgt 
     6481 gcaccgccgc tttacaggct tcgacgccgc ttcgttctac catcgacacc accacgctgg 
     6541 cacccagttg atcggcgcga gatttaatcg ccgcgacaat ttgcgacggc gcgtgcaggg 
     6601 ccagactgga ggtggcaacg ccaatcagca acgactgttt gcccgccagt tgttgtgcca 
     6661 cgcggttggg aatgtaattc agctccgcca tcgccgcttc cactttttcc cgcgttttcg 
     6721 cagaaacgtg gctggcctgg ttcaccacgc gggaaacggt ctgataagag acaccggcat 
     6781 actctgcgac atcgtataac gttactggtt tcacattcac caccctgaat tgactctctt 
     6841 ccgggcgcta tcatgccata ccgcgaaagg ttttgcgcca ttcgatggtg tccgggatct 
     6901 cgacgctctc ccttatgcga ctcctgcatt aggaagcagc ccagtagtag gttgaggccg 
     6961 ttgagcaccg ccgccgcaag gaatggtgca tgcaaggaga tggcgcccaa cagtcccccg 
     7021 gccacggggc ctgccaccat acccacgccg aaacaagcgc tcatgagccc gaagtggcga 
     7081 gcccgatctt ccccatcggt gatgtcggcg atataggcgc cagcaaccgc acctgtggcg 
     7141 ccggtgatgc cggccacgat gcgtccggcg tagaggatcg agatctcgat cccgcgaaat 
//
