# Supplementary material for: A scalable platform to discover antimicrobials of ribosomal origin
Source: Nat Commun. 2022 Oct 17;13:6135. doi: 10.1038/s41467-022-33890-w (PMC9576775; doi:10.1038/s41467-022-33890-w)
Supplement: Supplementary file 5 — Supplementary Data 2 [file 41467_2022_33890_MOESM5_ESM.zip › Supplementary Data 2/37.gb]

LOCUS       pET28a\CrtE\B\I\T7\promtoer\and\terminator\with\spacers        7475 bp    DNA     circular     29-MAR-2016
SOURCE      
  ORGANISM  
COMMENT     This file is created by Vector NTI
            http://www.invitrogen.com/
COMMENT     ORIGDB|GenBank
COMMENT     VNTDATE|-11171271|
COMMENT     VNTDBDATE|-11171271|
COMMENT     LSOWNER|
COMMENT     VNTNAME|pET28a CrtE B I T7 promtoer and terminator with spacers|
COMMENT     VNTAUTHORNAME|Demo User|
COMMENT     Vector_NTI_Display_Data_(Do_Not_Edit!)
COMMENT     (SXF 
COMMENT      (CGexDoc "pET28a CrtE B I T7 promtoer and terminator with spacers" 0 7475 
COMMENT       (CDBMol 0 0 1 1 1 0 0 0 0 "" "" 0 0 0 0 (CObList) (CObList) (CObList) 
COMMENT        (CObList) -1 "") 
COMMENT       (CDocSetData 1 1 0 0 0 0 "MAIN" 1 1 1 1 0 0 1 1 0 1 10 10 4294967295 50 0 
COMMENT        1 0 (CHomObj 0 0 0 3 75) (CWordArray) (CWordArray) 
COMMENT        (CStringList "BsaI" "BbsI") (CStringList "atg" "gtg") 
COMMENT        (CStringList "taa" "tga" "tag") (CObList) 1 "{(0,1),2}" 0 0 "" 0 
COMMENT        4294967295 0 0 0 0 0 0 0 "MAIN" 0 0 30 0 
COMMENT        (CProteinMotifSearchObject 70 20 1 1 1 1 0 0 1 0 0 0 0 0)) 
COMMENT       (CMolPar 0 0 1 2763 2763 1 7475 0 0 0 0 0 0 0 0) (CStringList) 
COMMENT       (CStringList) (CObList) (COAPar 25 250 50 0 6 4 3 7) 
COMMENT       (COAPar 25 250 50 0 6 4 3 7) (COAPar 25 250 50 0 6 4 3 7) 
COMMENT       (CObList #0=(CRSite (CStringList) "BsaI" "ggtctc" 8 12 0 0 "") 
COMMENT        #1=(CRSite (CStringList) "BbsI" "gaagac" 9 13 4 5516 0 5876 0 6250 1 
COMMENT            6589 1 0 "")) 
COMMENT       (CObList 
COMMENT        #2=(CFSignal (CObList) "Adapter ATGG" 21 0 0 1 4 0 (CStringList) 
COMMENT            (CStringList) 1 1 1 1 "1..4") 
COMMENT        #3=(CFSignal (CObList) "T7 promoter" 30 0 0 5 21 0 (CStringList) 
COMMENT            (CStringList) 1 1 1 1 "5..21") 
COMMENT        #4=(CFSignal (CObList) "lac operator" 103 0 0 24 47 0 (CStringList) 
COMMENT            (CStringList) 1 1 1 1 "24..47") 
COMMENT        #5=(CFSignal (CObList) "Adapter CCCT" 21 0 0 441 444 0 (CStringList) 
COMMENT            (CStringList) 1 1 1 1 "441..444") 
COMMENT        #6=(CFSignal (CObList) "T7 terminator" 43 0 0 393 440 0 (CStringList) 
COMMENT            (CStringList) 1 1 1 1 "393..440") 
COMMENT        #7=(CFSignal (CObList) "Adapter GCTC" 21 0 0 1496 1499 0 (CStringList) 
COMMENT            (CStringList) 1 1 1 1 "2408..2411") 
COMMENT        #8=(CFSignal (CObList) "Adapter AGCG" 21 0 0 2464 2467 0 (CStringList) 
COMMENT            (CStringList) 1 1 1 1 "3357..3360") 
COMMENT        #9=(CFSignal (CObList) "pET28a backbone" 21 0 0 2468 7475 0 
COMMENT            (CStringList) (CStringList) 1 1 1 1 "3361..8368") 
COMMENT        #10=(CFSignal (CObList) "T7 Promoter" 30 0 0 445 461 0 (CStringList) 
COMMENT             (CStringList) 1 1 1 1 "445..461") 
COMMENT        #11=(CFSignal (CObList) "lac operator" 103 0 0 464 487 0 (CStringList) 
COMMENT             (CStringList) 1 1 1 1 "464..487") 
COMMENT        #12=(CFSignal (CObList) "T7 Terminator" 43 0 0 1448 1495 0 (CStringList) 
COMMENT             (CStringList) 1 1 1 1 "2360..2407") 
COMMENT        #13=(CFSignal (CObList) "T7 Promoter" 30 0 0 1500 1556 0 (CStringList) 
COMMENT             (CStringList) 1 1 1 1 "2412..2468") 
COMMENT        #14=(CFSignal (CObList) "T7 Terminator" 43 0 0 2416 2463 0 (CStringList) 
COMMENT             (CStringList) 1 1 1 1 "2776..2823") 
COMMENT        #15=(CFSignal (CObList) "gra_prec_WP_121868132.1" 4 0 0 86 388 0 
COMMENT             (CStringList) (CStringList) 1 1 1 1 "") 
COMMENT        #16=(CFSignal (CObList) "gra_WP_121868132.1" 4 0 0 502 1443 0 
COMMENT             (CStringList) (CStringList) 1 1 1 1 "") 
COMMENT        #17=(CFSignal (CObList) "gra_WP_121868131.1" 4 0 0 1557 2411 0 
COMMENT             (CStringList) (CStringList) 1 1 1 1 "")) (CObList) (CObList) 
COMMENT       (CObList) (CObList) (CObList) (CObList) 
COMMENT       (CTextView 0 
COMMENT        #18=(CGroupPar (CParagraph 0 (0 0) 1 2 0 0 180) 
COMMENT             (CObjectList 
COMMENT              #19=(CRefLinePar 
COMMENT                   (CLinePar (CParagraph 0 (0 0) 0 2 0 0 233) 
COMMENT                    "pET28a CrtE B I T7 promtoer and terminator with spacers" 2) 
COMMENT                   5 "" 0 4) 
COMMENT              #20=(CFolderPar 
COMMENT                   (CGroupPar (CParagraph 1 (0 0) 1 1 0 0 178) 
COMMENT                    (CObjectList 
COMMENT                     #21=(CLinePar (CParagraph 0 (0 0) 1 2 1 0 180) 
COMMENT                          "DNA 'pET28a CrtE B I T7 promtoer and terminator with spacers'" 
COMMENT                          1) 
COMMENT                     #22=(CLinePar (CParagraph 0 (0 0) 1 2 1 0 180) 
COMMENT                          "Local object" 1) 
COMMENT                     #23=(CLinePar (CParagraph 0 (0 0) 1 2 1 0 180) 
COMMENT                          "Created: 03/29/16 07:06PM" 1) 
COMMENT                     #24=(CLinePar (CParagraph 0 (0 0) 1 2 1 0 180) 
COMMENT                          "Last Modified: 03/29/16 07:06PM" 1) 
COMMENT                     #25=(CLinePar (CParagraph 0 (0 0) 1 2 1 0 180) 
COMMENT                          "length: 7475 bp" 1) 
COMMENT                     #26=(CLinePar (CParagraph 0 (0 0) 1 2 1 0 180) 
COMMENT                          "storage type: Basic" 1) 
COMMENT                     #27=(CLinePar (CParagraph 0 (0 0) 1 2 1 0 180) 
COMMENT                          "form: Circular" 1))) "General Description") 
COMMENT              #28=(CFolderPar 
COMMENT                   (CGroupPar (CParagraph 2 (0 0) 1 1 0 0 178) 
COMMENT                    (CObjectList 
COMMENT                     #29=(CLinePar (CParagraph 0 (0 0) 1 2 1 0 180) 
COMMENT                          "Original Source Database: GenBank" 1) 
COMMENT                     #30=(CLinePar (CParagraph 0 (0 0) 1 2 1 0 180) 
COMMENT                          "Modification Date in the Original DB: 29-MAR-2016" 1))) 
COMMENT                   "Standard Fields") 
COMMENT              #31=(CRefLinePar 
COMMENT                   (CLinePar (CParagraph 0 (0 0) 0 2 0 0 233) "Comments" 2) 1 "" 
COMMENT                   0 0) 
COMMENT              #32=(CFolderPar 
COMMENT                   (CGroupPar (CParagraph 8 (0 0) 1 2 0 0 178) (CObjectList)) 
COMMENT                   "Annotations") 
COMMENT              #33=(CFolderPar 
COMMENT                   (CGroupPar (CParagraph 12 (6 0) 1 1 0 0 178) 
COMMENT                    (CObjectList 
COMMENT                     #34=(CFolderPar 
COMMENT                          (CGroupPar (CParagraph 4 (7 4 0) 1 1 1 0 178) 
COMMENT                           (CObjectList 
COMMENT                            #35=(CFolderPar 
COMMENT                                 (CGroupPar 
COMMENT                                  (CParagraph 86 (3 #15# 0) 1 2 2 0 327) 
COMMENT                                  (CObjectList 
COMMENT                                   #36=(CLinePar 
COMMENT                                        (CParagraph 0 (0 0) 1 2 3 0 180) 
COMMENT                                        "Start: 86    End: 388 " 1))) 
COMMENT                                 "gra_prec_WP_121868132.1") 
COMMENT                            #37=(CFolderPar 
COMMENT                                 (CGroupPar 
COMMENT                                  (CParagraph 502 (3 #16# 0) 1 2 2 0 327) 
COMMENT                                  (CObjectList 
COMMENT                                   #38=(CLinePar 
COMMENT                                        (CParagraph 0 (0 0) 1 2 3 0 180) 
COMMENT                                        "Start: 502   End: 1443" 1))) 
COMMENT                                 "gra_WP_121868132.1") 
COMMENT                            #39=(CFolderPar 
COMMENT                                 (CGroupPar 
COMMENT                                  (CParagraph 1557 (3 #17# 0) 1 2 2 0 327) 
COMMENT                                  (CObjectList 
COMMENT                                   #40=(CLinePar 
COMMENT                                        (CParagraph 0 (0 0) 1 2 3 0 180) 
COMMENT                                        "Start: 1557  End: 2411" 1))) 
COMMENT                                 "gra_WP_121868131.1"))) "CDS (3 total)") 
COMMENT                     #41=(CFolderPar 
COMMENT                          (CGroupPar (CParagraph 21 (7 21 0) 1 1 1 0 178) 
COMMENT                           (CObjectList 
COMMENT                            #42=(CFolderPar 
COMMENT                                 (CGroupPar (CParagraph 1 (3 #2# 0) 1 2 2 0 194) 
COMMENT                                  (CObjectList 
COMMENT                                   #43=(CLinePar 
COMMENT                                        (CParagraph 0 (0 0) 1 2 3 0 180) 
COMMENT                                        "Start: 1     End: 4   " 1) 
COMMENT                                   #44=(CLinePar 
COMMENT                                        (CParagraph 0 (0 0) 1 2 3 0 180) 
COMMENT                                        "Original Location Description:" 1) 
COMMENT                                   #45=(CLinePar 
COMMENT                                        (CParagraph 0 (0 0) 1 2 3 0 180) 
COMMENT                                        "   1..4" 1))) "Adapter ATGG") 
COMMENT                            #46=(CFolderPar 
COMMENT                                 (CGroupPar 
COMMENT                                  (CParagraph 441 (3 #5# 0) 1 2 2 0 194) 
COMMENT                                  (CObjectList 
COMMENT                                   #47=(CLinePar 
COMMENT                                        (CParagraph 0 (0 0) 1 2 3 0 180) 
COMMENT                                        "Start: 441   End: 444 " 1) 
COMMENT                                   #48=(CLinePar 
COMMENT                                        (CParagraph 0 (0 0) 1 2 3 0 180) 
COMMENT                                        "Original Location Description:" 1) 
COMMENT                                   #49=(CLinePar 
COMMENT                                        (CParagraph 0 (0 0) 1 2 3 0 180) 
COMMENT                                        "   441..444" 1))) "Adapter CCCT") 
COMMENT                            #50=(CFolderPar 
COMMENT                                 (CGroupPar 
COMMENT                                  (CParagraph 1496 (3 #7# 0) 1 2 2 0 194) 
COMMENT                                  (CObjectList 
COMMENT                                   #51=(CLinePar 
COMMENT                                        (CParagraph 0 (0 0) 1 2 3 0 180) 
COMMENT                                        "Start: 1496  End: 1499" 1) 
COMMENT                                   #52=(CLinePar 
COMMENT                                        (CParagraph 0 (0 0) 1 2 3 0 180) 
COMMENT                                        "Original Location Description:" 1) 
COMMENT                                   #53=(CLinePar 
COMMENT                                        (CParagraph 0 (0 0) 1 2 3 0 180) 
COMMENT                                        "   2408..2411" 1))) "Adapter GCTC") 
COMMENT                            #54=(CFolderPar 
COMMENT                                 (CGroupPar 
COMMENT                                  (CParagraph 2464 (3 #8# 0) 1 2 2 0 194) 
COMMENT                                  (CObjectList 
COMMENT                                   #55=(CLinePar 
COMMENT                                        (CParagraph 0 (0 0) 1 2 3 0 180) 
COMMENT                                        "Start: 2464  End: 2467" 1) 
COMMENT                                   #56=(CLinePar 
COMMENT                                        (CParagraph 0 (0 0) 1 2 3 0 180) 
COMMENT                                        "Original Location Description:" 1) 
COMMENT                                   #57=(CLinePar 
COMMENT                                        (CParagraph 0 (0 0) 1 2 3 0 180) 
COMMENT                                        "   3357..3360" 1))) "Adapter AGCG") 
COMMENT                            #58=(CFolderPar 
COMMENT                                 (CGroupPar 
COMMENT                                  (CParagraph 2468 (3 #9# 0) 1 2 2 0 194) 
COMMENT                                  (CObjectList 
COMMENT                                   #59=(CLinePar 
COMMENT                                        (CParagraph 0 (0 0) 1 2 3 0 180) 
COMMENT                                        "Start: 2468  End: 7475" 1) 
COMMENT                                   #60=(CLinePar 
COMMENT                                        (CParagraph 0 (0 0) 1 2 3 0 180) 
COMMENT                                        "Original Location Description:" 1) 
COMMENT                                   #61=(CLinePar 
COMMENT                                        (CParagraph 0 (0 0) 1 2 3 0 180) 
COMMENT                                        "   3361..8368" 1))) "pET28a backbone"))) 
COMMENT                          "Misc. Feature (5 total)") 
COMMENT                     #62=(CFolderPar 
COMMENT                          (CGroupPar (CParagraph 30 (7 30 0) 1 1 1 0 178) 
COMMENT                           (CObjectList 
COMMENT                            #63=(CFolderPar 
COMMENT                                 (CGroupPar (CParagraph 5 (3 #3# 0) 1 2 2 0 194) 
COMMENT                                  (CObjectList 
COMMENT                                   #64=(CLinePar 
COMMENT                                        (CParagraph 0 (0 0) 1 2 3 0 180) 
COMMENT                                        "Start: 5     End: 21  " 1) 
COMMENT                                   #65=(CLinePar 
COMMENT                                        (CParagraph 0 (0 0) 1 2 3 0 180) 
COMMENT                                        "Original Location Description:" 1) 
COMMENT                                   #66=(CLinePar 
COMMENT                                        (CParagraph 0 (0 0) 1 2 3 0 180) 
COMMENT                                        "   5..21" 1))) "T7 promoter") 
COMMENT                            #67=(CFolderPar 
COMMENT                                 (CGroupPar 
COMMENT                                  (CParagraph 445 (3 #10# 0) 1 2 2 0 194) 
COMMENT                                  (CObjectList 
COMMENT                                   #68=(CLinePar 
COMMENT                                        (CParagraph 0 (0 0) 1 2 3 0 180) 
COMMENT                                        "Start: 445   End: 461 " 1) 
COMMENT                                   #69=(CLinePar 
COMMENT                                        (CParagraph 0 (0 0) 1 2 3 0 180) 
COMMENT                                        "Original Location Description:" 1) 
COMMENT                                   #70=(CLinePar 
COMMENT                                        (CParagraph 0 (0 0) 1 2 3 0 180) 
COMMENT                                        "   445..461" 1))) "T7 Promoter") 
COMMENT                            #71=(CFolderPar 
COMMENT                                 (CGroupPar 
COMMENT                                  (CParagraph 1500 (3 #13# 0) 1 2 2 0 194) 
COMMENT                                  (CObjectList 
COMMENT                                   #72=(CLinePar 
COMMENT                                        (CParagraph 0 (0 0) 1 2 3 0 180) 
COMMENT                                        "Start: 1500  End: 1556" 1) 
COMMENT                                   #73=(CLinePar 
COMMENT                                        (CParagraph 0 (0 0) 1 2 3 0 180) 
COMMENT                                        "Original Location Description:" 1) 
COMMENT                                   #74=(CLinePar 
COMMENT                                        (CParagraph 0 (0 0) 1 2 3 0 180) 
COMMENT                                        "   2412..2468" 1))) "T7 Promoter"))) 
COMMENT                          "Promoter Prokaryotic (3 total)") 
COMMENT                     #75=(CFolderPar 
COMMENT                          (CGroupPar (CParagraph 43 (7 43 0) 1 1 1 0 178) 
COMMENT                           (CObjectList 
COMMENT                            #76=(CFolderPar 
COMMENT                                 (CGroupPar 
COMMENT                                  (CParagraph 393 (3 #6# 0) 1 2 2 0 194) 
COMMENT                                  (CObjectList 
COMMENT                                   #77=(CLinePar 
COMMENT                                        (CParagraph 0 (0 0) 1 2 3 0 180) 
COMMENT                                        "Start: 393   End: 440 " 1) 
COMMENT                                   #78=(CLinePar 
COMMENT                                        (CParagraph 0 (0 0) 1 2 3 0 180) 
COMMENT                                        "Original Location Description:" 1) 
COMMENT                                   #79=(CLinePar 
COMMENT                                        (CParagraph 0 (0 0) 1 2 3 0 180) 
COMMENT                                        "   393..440" 1))) "T7 terminator") 
COMMENT                            #80=(CFolderPar 
COMMENT                                 (CGroupPar 
COMMENT                                  (CParagraph 1448 (3 #12# 0) 1 2 2 0 194) 
COMMENT                                  (CObjectList 
COMMENT                                   #81=(CLinePar 
COMMENT                                        (CParagraph 0 (0 0) 1 2 3 0 180) 
COMMENT                                        "Start: 1448  End: 1495" 1) 
COMMENT                                   #82=(CLinePar 
COMMENT                                        (CParagraph 0 (0 0) 1 2 3 0 180) 
COMMENT                                        "Original Location Description:" 1) 
COMMENT                                   #83=(CLinePar 
COMMENT                                        (CParagraph 0 (0 0) 1 2 3 0 180) 
COMMENT                                        "   2360..2407" 1))) "T7 Terminator") 
COMMENT                            #84=(CFolderPar 
COMMENT                                 (CGroupPar 
COMMENT                                  (CParagraph 2416 (3 #14# 0) 1 2 2 0 194) 
COMMENT                                  (CObjectList 
COMMENT                                   #85=(CLinePar 
COMMENT                                        (CParagraph 0 (0 0) 1 2 3 0 180) 
COMMENT                                        "Start: 2416  End: 2463" 1) 
COMMENT                                   #86=(CLinePar 
COMMENT                                        (CParagraph 0 (0 0) 1 2 3 0 180) 
COMMENT                                        "Original Location Description:" 1) 
COMMENT                                   #87=(CLinePar 
COMMENT                                        (CParagraph 0 (0 0) 1 2 3 0 180) 
COMMENT                                        "   2776..2823" 1))) "T7 Terminator"))) 
COMMENT                          "Terminator (3 total)") 
COMMENT                     #88=(CFolderPar 
COMMENT                          (CGroupPar (CParagraph 103 (7 103 0) 1 1 1 0 178) 
COMMENT                           (CObjectList 
COMMENT                            #89=(CFolderPar 
COMMENT                                 (CGroupPar 
COMMENT                                  (CParagraph 24 (3 #4# 0) 1 2 2 0 194) 
COMMENT                                  (CObjectList 
COMMENT                                   #90=(CLinePar 
COMMENT                                        (CParagraph 0 (0 0) 1 2 3 0 180) 
COMMENT                                        "Start: 24    End: 47  " 1) 
COMMENT                                   #91=(CLinePar 
COMMENT                                        (CParagraph 0 (0 0) 1 2 3 0 180) 
COMMENT                                        "Original Location Description:" 1) 
COMMENT                                   #92=(CLinePar 
COMMENT                                        (CParagraph 0 (0 0) 1 2 3 0 180) 
COMMENT                                        "   24..47" 1))) "lac operator") 
COMMENT                            #93=(CFolderPar 
COMMENT                                 (CGroupPar 
COMMENT                                  (CParagraph 464 (3 #11# 0) 1 2 2 0 194) 
COMMENT                                  (CObjectList 
COMMENT                                   #94=(CLinePar 
COMMENT                                        (CParagraph 0 (0 0) 1 2 3 0 180) 
COMMENT                                        "Start: 464   End: 487 " 1) 
COMMENT                                   #95=(CLinePar 
COMMENT                                        (CParagraph 0 (0 0) 1 2 3 0 180) 
COMMENT                                        "Original Location Description:" 1) 
COMMENT                                   #96=(CLinePar 
COMMENT                                        (CParagraph 0 (0 0) 1 2 3 0 180) 
COMMENT                                        "   464..487" 1))) "lac operator"))) 
COMMENT                          "Operon (2 total)"))) "Feature Map") 
COMMENT              #97=(CFolderPar 
COMMENT                   (CGroupPar (CParagraph 13 (0 0) 1 1 0 0 178) 
COMMENT                    (CObjectList 
COMMENT                     #98=(CRSFolderPar 
COMMENT                          (CFolderPar 
COMMENT                           (CGroupPar (CParagraph 100976840 (8 0) 1 1 1 0 178) 
COMMENT                            (CObjectList 
COMMENT                             #99=(CGroupPar 
COMMENT                                  (CParagraph 0 (10 #1# 0) 1 2 2 0 180) 
COMMENT                                  (CObjectList 
COMMENT                                   #100=(CLinePar 
COMMENT                                         (CParagraph 0 (1 #1# 1) 1 2 2 0 191) 
COMMENT                                         " N1: 5516 " 1) 
COMMENT                                   #101=(CLinePar 
COMMENT                                         (CParagraph 0 (1 #1# 2) 1 2 2 0 191) 
COMMENT                                         " N2: 5876 " 1) 
COMMENT                                   #102=(CLinePar 
COMMENT                                         (CParagraph 0 (1 #1# 3) 1 2 2 0 191) 
COMMENT                                         " N3: 6250 (on complementary strand)" 1) 
COMMENT                                   #103=(CLinePar 
COMMENT                                         (CParagraph 0 (1 #1# 4) 1 2 2 0 191) 
COMMENT                                         " N4: 6589 (on complementary strand)" 1))))) 
COMMENT                           "BbsI: 4 sites") 8 12 "GAAGACNNNNNNN" "CTTCTGNNNNNNN") 
COMMENT                     #104=(CRSFolderPar 
COMMENT                           (CFolderPar 
COMMENT                            (CGroupPar (CParagraph 100976808 (8 0) 1 1 1 0 178) 
COMMENT                             (CObjectList)) "BsaI: 0 sites") 7 11 "GGTCTCNNNNNN" 
COMMENT                           "CCAGAGNNNNNN"))) "Restriction/Methylation Map")))) 
COMMENT       (CGraphView 
COMMENT        (CWStyleSheet 
COMMENT         (CObjectList 
COMMENT          #105=(CWidgetStyle "RSite Label" 1 (LOGPEN 0 0 13408563) 1 0 1 
COMMENT                (LOGFONT 0 0 0 0 400 0 0 0 0 3 2 1 18 "Georgia") 0.555556 0 1 5 
COMMENT                "@N (@S)" 0) 
COMMENT          #106=(CWidgetStyle "Signal Label" 1 (LOGPEN 0 0 0) 1 0 1 
COMMENT                (LOGFONT 0 0 0 0 700 0 0 0 0 3 2 1 34 "Arial") 0.666667 0 1 1 
COMMENT                "@N" 0) 
COMMENT          #107=(CWidgetStyle "Molecule Label 2" 0 0 1 
COMMENT                (LOGFONT 0 0 0 0 400 0 0 0 0 3 2 1 18 "Georgia") 0.555556 0 1 16 
COMMENT                "@L bp" 0) 
COMMENT          #108=(CWidgetStyle "Molecule Label 1" 0 0 1 
COMMENT                (LOGFONT 0 0 0 0 400 0 0 0 0 3 2 1 34 "Verdana") 0.833333 0 1 1 
COMMENT                "@N" 0) 
COMMENT          #109=(CWidgetStyle "Shape 3" 1 (LOGPEN 0 0 3355545) 1 1 
COMMENT                (LOGBRUSH 0 6724095 0) 0 0 1 (LOGSHAPE 9 1 0.8 1.8 0)) 
COMMENT          #110=(CWidgetStyle "Shape 1" 1 (LOGPEN 0 0 6723840) 1 1 
COMMENT                (LOGBRUSH 0 10079334 0) 0 0 1 (LOGSHAPE 9 1 0.8 1.8 0)) 
COMMENT          #111=(CWidgetStyle "Axis" 1 (LOGPEN 0 0 10079436) 2 1 
COMMENT                (LOGBRUSH 0 13434879 0) 0 0 1 (LOGSHAPE 10 1 0 0 0)) 
COMMENT          #112=(CWidgetStyle "Line 2" 1 (LOGPEN 0 0 6723840) 8 0 0 0 1 
COMMENT                (LOGSHAPE 1 1.9 0 0 0)) 
COMMENT          #113=(CWidgetStyle "RSite" 1 (LOGPEN 0 0 10053171) 8 0 0 0 1 
COMMENT                (LOGSHAPE 1 1.9 0 0 0)) 
COMMENT          #114=(CWidgetStyle "Short Signal" 1 (LOGPEN 0 0 13395507) 10 0 0 0 1 
COMMENT                (LOGSHAPE 1 1.9 0 0 0)) 
COMMENT          #115=(CWidgetStyle "Uniq RSite Label" 1 (LOGPEN 0 0 153) 1 0 1 
COMMENT                (LOGFONT 0 0 0 0 400 0 0 0 0 3 2 1 18 "Georgia") 0.555556 128 1 
COMMENT                5 "@N (@S)" 0) 
COMMENT          #116=(CWidgetStyle "Vanilla" 1 (LOGPEN 0 0 0) 1 1 
COMMENT                (LOGBRUSH 0 16777215 0) 1 
COMMENT                (LOGFONT 0 0 0 0 400 0 0 0 0 7 48 2 18 "Times New Roman") 0.8 0 
COMMENT                1 2 "?" 0) 
COMMENT          #117=(CWidgetStyle "Mark 1" 0 0 1 
COMMENT                (LOGFONT 0 0 0 0 400 0 0 0 2 7 48 2 2 "Windings") 0.7 0 1 2 "?" 
COMMENT                0) 
COMMENT          #118=(CWidgetStyle "Motif Label" 1 (LOGPEN 0 0 16744512) 1 0 1 
COMMENT                (LOGFONT 0 0 0 0 400 0 0 0 0 3 2 1 34 "Arial") 0.611111 8388608 
COMMENT                1 65535 "@N (@H)" 0) 
COMMENT          #119=(CWidgetStyle "Fragment Label 2" 1 (LOGPEN 0 0 0) 1 0 1 
COMMENT                (LOGFONT 0 0 0 0 400 0 0 0 0 3 2 1 49 "Courier New") 1.05 0 1 48 
COMMENT                "@F bp (molecule @L bp)" 0) 
COMMENT          #120=(CWidgetStyle "Fragment Label 1" 1 (LOGPEN 0 0 0) 1 0 1 
COMMENT                (LOGFONT 0 0 0 0 400 0 0 0 0 3 2 1 34 "Arial") 0.91 0 1 1 
COMMENT                "Fragment of @N" 0) 
COMMENT          #121=(CWidgetStyle "Shape 4" 1 (LOGPEN 0 0 0) 1 1 
COMMENT                (LOGBRUSH 2 8388608 5) 0 0 0) 
COMMENT          #122=(CWidgetStyle "Shape 2" 1 (LOGPEN 0 0 0) 1 1 (LOGBRUSH 0 128 0) 0 
COMMENT                0 0) 
COMMENT          #123=(CWidgetStyle "Shape 0" 1 (LOGPEN 0 0 0) 1 1 (LOGBRUSH 0 0 0) 0 0 
COMMENT                0) 
COMMENT          #124=(CWidgetStyle "ORF" 1 (LOGPEN 0 0 16384) 8 0 0 0 1 
COMMENT                (LOGSHAPE 7 0.2 3.41182 2.86186 0.609808)) 
COMMENT          #125=(CWidgetStyle "Line 4" 1 (LOGPEN 0 0 32768) 8 0 0 0 0) 
COMMENT          #126=(CWidgetStyle "Line 3" 1 (LOGPEN 0 0 16711680) 8 0 0 0 0) 
COMMENT          #127=(CWidgetStyle "Line 1" 1 (LOGPEN 0 0 16711680) 1 0 0 0 0) 
COMMENT          #128=(CWidgetStyle "Short Promoter" 1 (LOGPEN 0 0 128) 6 0 0 0 0) 
COMMENT          #129=(CWidgetStyle "Motif" 1 (LOGPEN 0 0 0) 1 0 0 0 0) 
COMMENT          #130=(CWidgetStyle "Line 0" 1 (LOGPEN 0 0 0) 8 0 0 0 0) 
COMMENT          #131=(CWidgetStyle "Void" 0 0 0 0 0) 
COMMENT          #132=(CWidgetStyle "General Label" 1 (LOGPEN 0 0 0) 1 0 1 
COMMENT                (LOGFONT 0 0 0 0 400 0 0 0 0 3 2 1 18 "Times New Roman") 0.91 0 
COMMENT                1 3 "@T @N " 0) 
COMMENT          #133=(CWidgetStyle "Position" 1 (LOGPEN 0 0 0) 1 0 0 0 0) 
COMMENT          #134=(CWidgetStyle "Annotation" 0 0 1 
COMMENT                (LOGFONT 0 0 0 0 400 0 0 0 0 3 2 1 18 "Times New Roman") 0.91 0 
COMMENT                0 0) 
COMMENT          #135=(CWidgetStyle "Position Label" 1 (LOGPEN 0 0 8388608) 1 0 1 
COMMENT                (LOGFONT 0 0 0 0 400 0 1 0 0 3 2 1 34 "Arial") 0.63 8388608 1 1 
COMMENT                "@N" 0) 
COMMENT          #136=(CWidgetStyle "Range" 1 (LOGPEN 0 0 0) 1 1 
COMMENT                (LOGBRUSH 0 16777215 0) 0 0 0) 
COMMENT          #137=(CWidgetStyle "Range Label" 1 (LOGPEN 0 0 8388608) 1 0 1 
COMMENT                (LOGFONT 0 0 0 0 400 0 1 0 0 3 2 1 34 "Arial") 0.63 8388608 1 1 
COMMENT                "@N" 0) 
COMMENT          #138=(CWidgetStyle "ORF Label" 1 (LOGPEN 0 0 49216) 1 0 1 
COMMENT                (LOGFONT 0 0 0 0 400 0 0 0 0 3 2 1 18 "Times New Roman") 
COMMENT                0.611111 0 1 65535 "@N" 0) 
COMMENT          #139=(CWidgetStyle "CDS Label" 1 (LOGPEN 0 0 4227264) 1 0 1 
COMMENT                (LOGFONT 0 0 0 0 400 0 0 0 0 3 2 1 34 "Arial") 0.555556 255 1 1 
COMMENT                "@N" 0) 
COMMENT          #140=(CWidgetStyle "Shape 5" 1 (LOGPEN 0 0 0) 3 1 
COMMENT                (LOGBRUSH 0 16777113 0) 1 
COMMENT                (LOGFONT 0 0 0 0 400 0 0 0 0 7 48 2 50 "Arial") 0.9 0 0 1 
COMMENT                (LOGSHAPE 9 1 0.8 1.8 0)) 
COMMENT          #141=(CWidgetStyle "CDS" 1 (LOGPEN 0 0 0) 1 1 (LOGBRUSH 2 39423 3) 0 0 
COMMENT                1 (LOGSHAPE 9 1 0.8 1.8 0)) 
COMMENT          #142=(CWidgetStyle "Label 2" 1 (LOGPEN 0 0 4227264) 1 0 1 
COMMENT                (LOGFONT 0 0 0 0 400 0 0 0 0 3 2 1 34 "Arial") 0.944444 8388608 
COMMENT                1 1 "@N" 0) 
COMMENT          #143=(CWidgetStyle "Label 3" 1 (LOGPEN 0 0 8421376) 1 0 1 
COMMENT                (LOGFONT 0 0 0 0 700 255 0 0 0 3 2 1 34 "Arial") 0.833333 255 1 
COMMENT                5 "@N (@S)" 0) 
COMMENT          #144=(CWidgetStyle "Label 4" 1 (LOGPEN 0 0 8437824) 1 0 1 
COMMENT                (LOGFONT 0 0 0 0 400 0 0 0 0 3 2 1 34 "Arial") 0.722222 0 1 5 
COMMENT                "@N (@S)" 0)) 0.164644 1.74233 0.164644 2.53336 
COMMENT         (70 (CShapeMapEntry 0 "Unique RSite" 1 "Uniq RSite Label") 67 
COMMENT          (CShapeMapEntry 0 "ORF" 0 "ORF Label")) 40.0378 40.0378 39 39 0.1 
COMMENT         -6293) 1 1 0 1 1 
COMMENT        (mapper: 21.3054 -19.7027 40.0378 40.0378 0.01 10 -1 7475 7475 1 0 0) 
COMMENT        #145=(CGroupWidget (CWidget 0 (0 0) 1 2 0 0 Nil 745434985 100) 
COMMENT              (CObjectList 
COMMENT               #146=(CGroupWidget (CWidget 1 (0 0) 1 2 0 0 Nil 1836020336 100) 
COMMENT                     (CObjectList 
COMMENT                      #147=(CAxis 
COMMENT                            (CWideLine 
COMMENT                             (CWidget 0 (0 0) 1 2 0 0 #111# 102005212 0) 
COMMENT                             (LOGPEN 0 0 10079436) 2 (LOGBRUSH 0 13434879 0) 1 
COMMENT                             6.27502 6.27302 1 0.0214037) 0.0839222) 
COMMENT                      #148=(CLabel (CWidget 1001 (0 0) 1 2 0 0 #108# 1341 100) 
COMMENT                            (LOGPEN 0 0 2081903016) 0 
COMMENT                            (LOGFONT 58 22 0 0 400 0 0 0 0 3 2 1 34 "Verdana") 
COMMENT                            1.74233 0.833333 0 
COMMENT                            "pET28a CrtE B I T7 promtoer and terminator with spacers" 
COMMENT                            "@N" 1 0 0.871165 0 -10 33.0438 1.47361 Nil) 
COMMENT                      #149=(CLabel (CWidget 1002 (0 0) 1 2 0 0 #107# 0 100) 
COMMENT                            (LOGPEN 100475504 0 0) 0 
COMMENT                            (LOGFONT 38 14 0 0 400 0 0 0 0 3 2 1 18 "Georgia") 
COMMENT                            1.74233 0.555556 0 "7475 bp" "@L bp" 16 0 -0.871165 
COMMENT                            0 -10.8 2.99717 0.974079 Nil)) (CObjectList)) 
COMMENT               #150=(CGroupWidget (CWidget 10 (6 0) 1 2 0 0 Nil -182 100) 
COMMENT                     (CObjectList 
COMMENT                      #151=(CGroupWidget 
COMMENT                            (CWidget 4 (7 4 0) 1 2 0 0 Nil 1836020336 100) 
COMMENT                            (CObjectList 
COMMENT                             #152=(CWideArrow 
COMMENT                                   (CWideLine 
COMMENT                                    (CWidget 0 (3 #15# 0) 1 2 0 0 #109# 0 100) 
COMMENT                                    (LOGPEN 0 0 3355545) 1 
COMMENT                                    (LOGBRUSH 0 6724095 0) 1 5.94757 6.20185 1 
COMMENT                                    0.082322) 0.8 1.8 0) 
COMMENT                             #153=(CLabel (CWidget 0 (0 0) 1 2 0 0 #106# 0 100) 
COMMENT                                   (LOGPEN 0 0 0) 1 
COMMENT                                   (LOGFONT 46 17 0 0 700 0 0 0 0 3 2 1 34 
COMMENT                                    "Arial") 1.74233 0.666667 0 
COMMENT                                   "gra prec WP 121868132.1" "@N" 1 12.0055 
COMMENT                                   12.1963 0 -10 9.94061 1.07399 #152#) 
COMMENT                             #154=(CWideArrow 
COMMENT                                   (CWideLine 
COMMENT                                    (CWidget 0 (3 #16# 0) 1 2 0 0 #109# 0 100) 
COMMENT                                    (LOGPEN 0 0 3355545) 1 
COMMENT                                    (LOGBRUSH 0 6724095 0) 1 5.06219 5.85273 1 
COMMENT                                    0.082322) 0.8 1.8 0) 
COMMENT                             #155=(CLabel (CWidget 0 (0 0) 1 2 0 0 #106# 0 100) 
COMMENT                                   (LOGPEN 0 0 0) 1 
COMMENT                                   (LOGFONT 46 17 0 0 700 0 0 0 0 3 2 1 34 
COMMENT                                    "Arial") 1.74233 0.666667 0 
COMMENT                                   "gra WP 121868132.1" "@N" 1 17.5977 3.48466 0 
COMMENT                                   -10 7.94249 1.07399 #154#) 
COMMENT                             #156=(CWideArrow 
COMMENT                                   (CWideLine 
COMMENT                                    (CWidget 0 (3 #17# 0) 1 2 0 0 #109# 0 100) 
COMMENT                                    (LOGPEN 0 0 3355545) 1 
COMMENT                                    (LOGBRUSH 0 6724095 0) 1 4.24982 4.96736 1 
COMMENT                                    0.082322) 0.8 1.8 0) 
COMMENT                             #157=(CLabel (CWidget 0 (0 0) 1 2 0 0 #106# 1 100) 
COMMENT                                   (LOGPEN 0 0 0) 1 
COMMENT                                   (LOGFONT 46 17 0 0 700 0 0 0 0 3 2 1 34 
COMMENT                                    "Arial") 1.74233 0.666667 0 
COMMENT                                   "gra WP 121868131.1" "@N" 1 17.9843 -3.48466 
COMMENT                                   0 -10 7.94249 1.07399 #156#)) (CObjectList)) 
COMMENT                      #158=(CGroupWidget 
COMMENT                            (CWidget 21 (7 21 0) 1 2 0 0 Nil 541412933 100) 
COMMENT                            (CObjectList 
COMMENT                             #159=(CScratch 
COMMENT                                   (CWidget 0 (3 #2# 0) 1 2 0 0 #114# 57364696 
COMMENT                                    100) (LOGPEN 0 8 13395507) 10 1 6.27319 1.9 
COMMENT                                   0.082322 1) 
COMMENT                             #160=(CLabel (CWidget 0 (0 0) 1 2 0 0 #106# 0 100) 
COMMENT                                   (LOGPEN 0 0 0) 1 
COMMENT                                   (LOGFONT 46 17 0 0 700 0 0 0 0 3 2 1 34 
COMMENT                                    "Arial") 1.74233 0.666667 0 "Adapter ATGG" 
COMMENT                                   "@N" 1 4.45535 17.4233 0 -10 5.86945 1.07399 
COMMENT                                   #159#) 
COMMENT                             #161=(CScratch 
COMMENT                                   (CWidget 0 (3 #5# 0) 1 2 0 0 #114# 102238256 
COMMENT                                    100) (LOGPEN 0 8 13395507) 10 1 5.90393 1.9 
COMMENT                                   0.082322 1) 
COMMENT                             #162=(CLabel (CWidget 0 (0 0) 1 2 0 0 #106# 0 100) 
COMMENT                                   (LOGPEN 0 0 0) 1 
COMMENT                                   (LOGFONT 46 17 0 0 700 0 0 0 0 3 2 1 34 
COMMENT                                    "Arial") 1.74233 0.666667 0 "Adapter CCCT" 
COMMENT                                   "@N" 1 13.935 8.71165 0 -10 5.86945 1.07399 
COMMENT                                   #161#) 
COMMENT                             #163=(CScratch 
COMMENT                                   (CWidget 0 (3 #7# 0) 1 2 0 0 #114# 1 100) 
COMMENT                                   (LOGPEN 0 8 13395507) 10 1 5.01855 1.9 
COMMENT                                   0.082322 1) 
COMMENT                             #164=(CLabel (CWidget 0 (0 0) 1 2 0 0 #106# 1 100) 
COMMENT                                   (LOGPEN 0 0 0) 1 
COMMENT                                   (LOGFONT 46 17 0 0 700 0 0 0 0 3 2 1 34 
COMMENT                                    "Arial") 1.74233 0.666667 0 "Adapter GCTC" 
COMMENT                                   "@N" 1 16.7592 0 0 -10 5.86945 1.07399 #163#) 
COMMENT                             #165=(CScratch 
COMMENT                                   (CWidget 0 (3 #8# 0) 1 2 0 0 #114# 1 100) 
COMMENT                                   (LOGPEN 0 8 13395507) 10 1 4.20618 1.9 
COMMENT                                   0.082322 1) 
COMMENT                             #166=(CLabel 
COMMENT                                   (CWidget 0 (0 0) 1 2 0 0 #106# 257 100) 
COMMENT                                   (LOGPEN 0 0 0) 1 
COMMENT                                   (LOGFONT 46 17 0 0 700 0 0 0 0 3 2 1 34 
COMMENT                                    "Arial") 1.74233 0.666667 0 "Adapter AGCG" 
COMMENT                                   "@N" 1 15.4322 -6.96932 0 -10 5.96936 1.07399 
COMMENT                                   #165#) 
COMMENT                             #167=(CWideArrow 
COMMENT                                   (CWideLine 
COMMENT                                    (CWidget 0 (3 #9# 0) 1 2 0 0 #110# 0 100) 
COMMENT                                    (LOGPEN 0 0 6723840) 1 
COMMENT                                    (LOGBRUSH 0 10079334 0) 0.835356 6.27319 
COMMENT                                    4.20282 1 0.082322) 0.8 1.8 0) 
COMMENT                             #168=(CLabel (CWidget 0 (0 0) 1 2 0 0 #106# 0 100) 
COMMENT                                   (LOGPEN 0 0 0) 1 
COMMENT                                   (LOGFONT 46 17 0 0 700 0 0 0 0 3 2 1 34 
COMMENT                                    "Arial") 1.74233 0.666667 0 
COMMENT                                   "pET28a backbone" "@N" 1 -15.9916 -6.96932 0 
COMMENT                                   -10 7.0933 1.07399 #167#)) (CObjectList)) 
COMMENT                      #169=(CGroupWidget 
COMMENT                            (CWidget 30 (7 30 0) 1 2 0 0 Nil -528 100) 
COMMENT                            (CObjectList 
COMMENT                             #170=(CPromoterArrow 
COMMENT                                   (CLine 
COMMENT                                    (CWidget 0 (3 #3# 0) 1 2 0 0 #128# 0 100) 
COMMENT                                    (LOGPEN 0 4 128) 6 1.16464 6.18256 6.26983) 
COMMENT                                   0.4 0.082322 1.08464 1.8 1.8 0) 
COMMENT                             #171=(CLabel 
COMMENT                                   (CWidget 0 (0 0) 1 2 0 0 #106# 217 100) 
COMMENT                                   (LOGPEN 0 0 0) 1 
COMMENT                                   (LOGFONT 46 17 0 0 700 0 0 0 0 3 2 1 34 
COMMENT                                    "Arial") 1.74233 0.666667 0 "T7 promoter" 
COMMENT                                   "@N" 1 4.36993 13.9386 0 -10 4.9703 1.07399 
COMMENT                                   #170#) 
COMMENT                             #172=(CPromoterArrow 
COMMENT                                   (CLine 
COMMENT                                    (CWidget 0 (3 #10# 0) 1 2 0 0 #128# 0 100) 
COMMENT                                    (LOGPEN 0 4 128) 6 1.16464 5.8133 5.90057) 
COMMENT                                   0.4 0.082322 1.08464 1.8 1.8 0) 
COMMENT                             #173=(CLabel (CWidget 0 (0 0) 1 2 0 0 #106# 37 100) 
COMMENT                                   (LOGPEN 0 0 0) 1 
COMMENT                                   (LOGFONT 46 17 0 0 700 0 0 0 0 3 2 1 34 
COMMENT                                    "Arial") 1.74233 0.666667 0 "T7 Promoter" 
COMMENT                                   "@N" 1 15.4003 5.22699 0 -10 5.02026 1.07399 
COMMENT                                   #172#) 
COMMENT                             #174=(CPromoterArrow 
COMMENT                                   (CLine 
COMMENT                                    (CWidget 0 (3 #13# 0) 1 2 0 0 #128# 0 100) 
COMMENT                                    (LOGPEN 0 4 128) 6 1.16464 4.92792 5.01519) 
COMMENT                                   0.4 0.082322 1.08464 1.8 1.8 0) 
COMMENT                             #175=(CLabel 
COMMENT                                   (CWidget 0 (0 0) 1 2 0 0 #106# 18223044 100) 
COMMENT                                   (LOGPEN 0 0 0) 1 
COMMENT                                   (LOGFONT 46 17 0 0 700 0 0 0 0 3 2 1 34 
COMMENT                                    "Arial") 1.74233 0.666667 0 "T7 Promoter" 
COMMENT                                   "@N" 1 16.1955 -1.74233 0 -10 5.02026 1.07399 
COMMENT                                   #174#)) (CObjectList)) 
COMMENT                      #176=(CGroupWidget 
COMMENT                            (CWidget 43 (7 43 0) 1 2 0 0 Nil -530 100) 
COMMENT                            (CObjectList 
COMMENT                             #177=(CScratch 
COMMENT                                   (CWidget 0 (3 #6# 0) 1 2 0 0 #114# 1 100) 
COMMENT                                   (LOGPEN 0 8 13395507) 10 1 5.94421 1.9 
COMMENT                                   0.082322 1) 
COMMENT                             #178=(CLabel (CWidget 0 (0 0) 1 2 0 0 #106# 0 100) 
COMMENT                                   (LOGPEN 0 0 0) 1 
COMMENT                                   (LOGFONT 46 17 0 0 700 0 0 0 0 3 2 1 34 
COMMENT                                    "Arial") 1.74233 0.666667 0 "T7 terminator" 
COMMENT                                   "@N" 1 12.0848 10.454 0 -10 5.41988 1.07399 
COMMENT                                   #177#) 
COMMENT                             #179=(CScratch 
COMMENT                                   (CWidget 0 (3 #12# 0) 1 2 0 0 #114# 57364840 
COMMENT                                    100) (LOGPEN 0 8 13395507) 10 1 5.05883 1.9 
COMMENT                                   0.082322 1) 
COMMENT                             #180=(CLabel (CWidget 0 (0 0) 1 2 0 0 #106# 0 100) 
COMMENT                                   (LOGPEN 0 0 0) 1 
COMMENT                                   (LOGFONT 46 17 0 0 700 0 0 0 0 3 2 1 34 
COMMENT                                    "Arial") 1.74233 0.666667 0 "T7 Terminator" 
COMMENT                                   "@N" 1 16.5701 1.74233 0 -10 5.64467 1.07399 
COMMENT                                   #179#) 
COMMENT                             #181=(CScratch 
COMMENT                                   (CWidget 0 (3 #14# 0) 1 2 0 0 #114# 0 100) 
COMMENT                                   (LOGPEN 0 8 13395507) 10 1 4.24646 1.9 
COMMENT                                   0.082322 1) 
COMMENT                             #182=(CLabel (CWidget 0 (0 0) 1 2 0 0 #106# 1 100) 
COMMENT                                   (LOGPEN 0 0 0) 1 
COMMENT                                   (LOGFONT 46 17 0 0 700 0 0 0 0 3 2 1 34 
COMMENT                                    "Arial") 1.74233 0.666667 0 "T7 Terminator" 
COMMENT                                   "@N" 1 15.7749 -5.22699 0 -10 5.64467 1.07399 
COMMENT                                   #181#)) (CObjectList)) 
COMMENT                      #183=(CGroupWidget 
COMMENT                            (CWidget 103 (7 103 0) 1 2 0 0 Nil -668 100) 
COMMENT                            (CObjectList 
COMMENT                             #184=(CScratch 
COMMENT                                   (CWidget 0 (3 #4# 0) 1 2 0 0 #114# 101253624 
COMMENT                                    100) (LOGPEN 0 8 13395507) 10 1 6.25388 1.9 
COMMENT                                   0.082322 1) 
COMMENT                             #185=(CLabel (CWidget 0 (0 0) 1 2 0 0 #106# 0 100) 
COMMENT                                   (LOGPEN 0 0 0) 1 
COMMENT                                   (LOGFONT 46 17 0 0 700 0 0 0 0 3 2 1 34 
COMMENT                                    "Arial") 1.74233 0.666667 0 "lac operator" 
COMMENT                                   "@N" 1 4.03847 15.681 0 -10 4.84542 1.07399 
COMMENT                                   #184#) 
COMMENT                             #186=(CScratch 
COMMENT                                   (CWidget 0 (3 #11# 0) 1 2 0 0 #114# 57360520 
COMMENT                                    100) (LOGPEN 0 8 13395507) 10 1 5.88463 1.9 
COMMENT                                   0.082322 1) 
COMMENT                             #187=(CLabel (CWidget 0 (0 0) 1 2 0 0 #106# 0 100) 
COMMENT                                   (LOGPEN 0 0 0) 1 
COMMENT                                   (LOGFONT 46 17 0 0 700 0 0 0 0 3 2 1 34 
COMMENT                                    "Arial") 1.74233 0.666667 0 "lac operator" 
COMMENT                                   "@N" 1 14.5475 6.96932 0 -10 4.84542 1.07399 
COMMENT                                   #186#)) (CObjectList))) (CObjectList)) 
COMMENT               #188=(CGroupWidget (CWidget 11 (8 0) 1 2 0 0 Nil -530 100) 
COMMENT                     (CObjectList 
COMMENT                      #189=(CGroupWidget 
COMMENT                            (CWidget 4 (10 #1# 0) 1 2 0 0 Nil -389 100) 
COMMENT                            (CObjectList 
COMMENT                             #190=(CScratch 
COMMENT                                   (CWidget 1 (1 #1# 1) 1 2 0 0 #113# 57366616 
COMMENT                                    100) (LOGPEN 0 6 10053171) 8 1 1.64488 1.9 
COMMENT                                   0.082322 1) 
COMMENT                             #191=(CLabel 
COMMENT                                   (CWidget 0 (0 0) 1 2 0 0 #105# -986891 100) 
COMMENT                                   (LOGPEN 0 0 13408563) 1 
COMMENT                                   (LOGFONT 38 14 0 0 400 0 0 0 0 3 2 1 18 
COMMENT                                    "Georgia") 1.74233 0.555556 0 
COMMENT                                   "{\\i Bbs}I (5516)" "@N (@S)" 5 -15.5662 
COMMENT                                   -1.74233 0 -10 4.22101 0.974079 #190#) 
COMMENT                             #192=(CScratch 
COMMENT                                   (CWidget 2 (1 #1# 2) 1 2 0 0 #113# 1 100) 
COMMENT                                   (LOGPEN 0 6 10053171) 8 1 1.34276 1.9 
COMMENT                                   0.082322 1) 
COMMENT                             #193=(CLabel 
COMMENT                                   (CWidget 0 (0 0) 1 2 0 0 #105# -1184269 100) 
COMMENT                                   (LOGPEN 0 0 13408563) 1 
COMMENT                                   (LOGFONT 38 14 0 0 400 0 0 0 0 3 2 1 18 
COMMENT                                    "Georgia") 1.74233 0.555556 0 
COMMENT                                   "{\\i Bbs}I (5876)" "@N (@S)" 5 -15.3474 
COMMENT                                   3.48466 0 -10 4.27096 0.974079 #192#) 
COMMENT                             #194=(CScratch 
COMMENT                                   (CWidget 3 (1 #1# 3) 1 2 0 0 #113# 102238136 
COMMENT                                    100) (LOGPEN 0 6 10053171) 8 1 1.02889 1.9 
COMMENT                                   0.082322 1) 
COMMENT                             #195=(CLabel 
COMMENT                                   (CWidget 0 (0 0) 1 2 0 0 #105# -986891 100) 
COMMENT                                   (LOGPEN 0 0 13408563) 1 
COMMENT                                   (LOGFONT 38 14 0 0 400 0 0 0 0 3 2 1 18 
COMMENT                                    "Georgia") 1.74233 0.555556 0 
COMMENT                                   "{\\i Bbs}I (6250)" "@N (@S)" 5 -13.9896 
COMMENT                                   6.96932 0 -10 4.34589 0.974079 #194#) 
COMMENT                             #196=(CScratch 
COMMENT                                   (CWidget 4 (1 #1# 4) 1 2 0 0 #113# 102237136 
COMMENT                                    100) (LOGPEN 0 6 10053171) 8 1 0.74439 1.9 
COMMENT                                   0.082322 1) 
COMMENT                             #197=(CLabel 
COMMENT                                   (CWidget 0 (0 0) 1 2 0 0 #105# -723724 100) 
COMMENT                                   (LOGPEN 0 0 13408563) 1 
COMMENT                                   (LOGFONT 38 14 0 0 400 0 0 0 0 3 2 1 18 
COMMENT                                    "Georgia") 1.74233 0.555556 0 
COMMENT                                   "{\\i Bbs}I (6589)" "@N (@S)" 5 -11.8394 
COMMENT                                   10.454 0 -10 4.27096 0.974079 #196#)) 
COMMENT                            (CObjectList))) (CObjectList)) 
COMMENT               #198=(CGroupWidget (CWidget 14 (16 0) 1 2 0 0 Nil -877 100) 
COMMENT                     (CObjectList) (CObjectList)) 
COMMENT               #199=(CGroupWidget (CWidget 12 (0 0) 1 2 0 0 Nil 1952671084 100) 
COMMENT                     (CObjectList) (CObjectList))) (CObjectList))) 
COMMENT       (CSeqView 10 10 (CObjectList) (CObList) 1 (CObList)) (CObList) 87462704 
COMMENT       (CStringList) 2082602632 0 (CObList)))
FEATURES             Location/Qualifiers
     misc_feature    1..4
                     /vntifkey="21"
                     /label=Adapter\ATGG
     promoter        5..21
                     /vntifkey="30"
                     /label=T7\promoter
     operon          24..47
                     /vntifkey="103"
                     /label=lac\operator
     misc_feature    441..444
                     /vntifkey="21"
                     /label=Adapter\CCCT
     terminator      393..440
                     /vntifkey="43"
                     /label=T7\terminator
     misc_feature    1496..1499
                     /vntifkey="21"
                     /label=Adapter\GCTC
     misc_feature    2464..2467
                     /vntifkey="21"
                     /label=Adapter\AGCG
     misc_feature    2468..7475
                     /vntifkey="21"
                     /label=pET28a\backbone
     promoter        445..461
                     /vntifkey="30"
                     /label=T7\Promoter
     operon          464..487
                     /vntifkey="103"
                     /label=lac\operator
     terminator      1448..1495
                     /vntifkey="43"
                     /label=T7\Terminator
     promoter        1500..1556
                     /vntifkey="30"
                     /label=T7\Promoter
     terminator      2416..2463
                     /vntifkey="43"
                     /label=T7\Terminator
     CDS             86..388
                     /vntifkey="4"
                     /label=gra_prec_WP_121868132.1
     CDS             502..1443
                     /vntifkey="4"
                     /label=gra_WP_121868132.1
     CDS             1557..2411
                     /vntifkey="4"
                     /label=gra_WP_121868131.1
BASE COUNT     1911 a      1897 c      1880 g      1787 t 
ORIGIN
        1 atggtaatac gactcactat aggggaattg tgagcggata acaattccaa ggagatatac 
       61 aatgcaccac caccaccacc acgcaatggc gaaacattta ttgctggaga aaatccatat 
      121 ctacgatcgt aaccatgata agcaaagcgg gaccgaaaat tcaaaataca gtctggaacg 
      181 cggcttttgg ttggacaccc atacttcgca gcccctggtt cagaacccgc gtcgcccgct 
      241 gcccagtacc aagaaacatg atgttgaacg tggtgaagat cttaagtaat ctcgtatttc 
      301 tcttggagat cgaggaaatg tttcatgacc aagggaaagg tcgccctacg aaatagattt 
      361 gcgttactgt ctgcataagg agtccggtcg gtctagcata accccttggg gcctctaaac 
      421 gggtcttgag gggttttttg cccttaatac gactcactat aggggaattg tgagcggata 
      481 acaattccaa ggagatatac aatgaacctg gttaacgtac tggtcatcag tgacaaatat 
      541 gactttacca ccgatttcgt atgcatcgaa ctggagaaca agcgtgtgaa ctatctgcgc 
      601 ctgaatcgcg atgagtttca gaactataaa atccatctcg acacctctaa tttcgatatc 
      661 tacgtgacga tcgaagaaca tgaatatatt atttccaacg agagcctcaa tagcatctat 
      721 taccgcgcac caatcttcct gcgtgagatg aaccagaccg aacgtagcat tgaagagcag 
      781 ctctacagcg aacaatggat gtcgttcgtg cgcaacctgt taattttcga ggaagttgtg 
      841 tggatcaaca atcccgagat tacatacaag gcagagaata aaatcgttca gttaaaatac 
      901 gccaagaaaa ttgggtttaa tattccgtac accattgtga ccaacacgaa cccaaagctt 
      961 aagaaagaga agtatgttgt gaagtcgctg gatacagcct tcttcaatat tgaaggcaag 
     1021 gaaggcttcg tgtactctaa tattcttggc aaaacagaaa tccaggacgc aagcttggaa 
     1081 ctggcgccgg taatgatcca ggactgcatc taccccaaga cggacatccg cgtgactgtg 
     1141 atcggtaatg atgttttcgc aacgagcatc actacgaagg gtaaaggtgt agagatggac 
     1201 tggcgcaagg tcaaggatga cgttgacttc aatacagtgt cactgccact cggcattaag 
     1261 aagaaatgta tccagctggt gaaggaactg ggacttaaat ttggcgccat tgatctgctt 
     1321 aagaccgcgg agaacgatta tattttcctg gaagtgaacc cgaccggcga atgggcgtgg 
     1381 ctggtgcaca ctacgggtca gctgatcccg gagtcgattg tgaaagagct cgtaagcaag 
     1441 taacggtcta gcataacccc ttggggcctc taaacgggtc ttgaggggtt ttttggctct 
     1501 aatacgactc actatagggg aattgtgagc ggataacaat tccaaggaga tatacaatga 
     1561 agaacttctt taagatgctc ctctacgcgg ttctgcctat gatttactgc aattccttta 
     1621 acgggtcgat taaaagtgag cagaaaacaa cctggggcaa aattgaaaac caggaaccac 
     1681 tgtccgatgt gcagaaattt gtgcgtattg aaaccgacga cgcagaatat ttagtcaagg 
     1741 gcatccgtga caatatcacg tcgctgcagg ataaggcgaa agtgaccgcc gtcgcggtta 
     1801 ccctggcgtt tagcatggta ggtggtatca gtgcatatat gctgaactta aaagaaaagc 
     1861 tgtacattaa tgggtttctg accggtacgc tggtattctt tgtgattgcc agctgcttct 
     1921 atttaatcat ggcgggctgc tactcccttc tcacactgaa ctcccgtccc cgctacgatt 
     1981 ttggtctgga cagcttcgag tacctcaatc agctgtcctc ggccgaaaag aagaaagaag 
     2041 aaaagctgtc tatgattggt gagcaataca aaatgaccag ctaccagaac atcatcctta 
     2101 acaactacgt ggattgctca aataacaacc tgcgtaatgc gctgatctcg ctgggcatct 
     2161 tcttttcgct gatctgcctg tccttcgttt tagccaacga gaaaccaaag aaagaggatc 
     2221 aacaaaccaa gattctgacg gaacacactc aaattttgaa ggatactcag aaagagatcc 
     2281 agaccctcaa gaaagaactg gatggcacga accgcgtaat tgagaaggat aaacaggaac 
     2341 tttcatccag tatcgataaa cttaacagcc tgatcgaaga aacactcaag gacaccattg 
     2401 caaagcagta acggtctagc ataacccctt ggggcctcta aacgggtctt gaggggtttt 
     2461 ttgagcgctg aaaggaggaa ctatatccgg attggcgaat gggacgcgcc ctgtagcggc 
     2521 gcattaagcg cggcgggtgt ggtggttacg cgcagcgtga ccgctacact tgccagcgcc 
     2581 ctagcgcccg ctcctttcgc tttcttccct tcctttctcg ccacgttcgc cggctttccc 
     2641 cgtcaagctc taaatcgggg gctcccttta gggttccgat ttagtgcttt acggcacctc 
     2701 gaccccaaaa aacttgatta gggtgatggt tcacgtagtg ggccatcgcc ctgatagacg 
     2761 gtttttcgcc ctttgacgtt ggagtccacg ttctttaata gtggactctt gttccaaact 
     2821 ggaacaacac tcaaccctat ctcggtctat tcttttgatt tataagggat tttgccgatt 
     2881 tcggcctatt ggttaaaaaa tgagctgatt taacaaaaat ttaacgcgaa ttttaacaaa 
     2941 atattaacgt ttacaatttc aggtggcact tttcggggaa atgtgcgcgg aacccctatt 
     3001 tgtttatttt tctaaataca ttcaaatatg tatccgctca tgaattaatt cttagaaaaa 
     3061 ctcatcgagc atcaaatgaa actgcaattt attcatatca ggattatcaa taccatattt 
     3121 ttgaaaaagc cgtttctgta atgaaggaga aaactcaccg aggcagttcc ataggatggc 
     3181 aagatcctgg tatcggtctg cgattccgac tcgtccaaca tcaatacaac ctattaattt 
     3241 cccctcgtca aaaataaggt tatcaagtga gaaatcacca tgagtgacga ctgaatccgg 
     3301 tgagaatggc aaaagtttat gcatttcttt ccagacttgt tcaacaggcc agccattacg 
     3361 ctcgtcatca aaatcactcg catcaaccaa accgttattc attcgtgatt gcgcctgagc 
     3421 gagacgaaat acgcgatcgc tgttaaaagg acaattacaa acaggaatcg aatgcaaccg 
     3481 gcgcaggaac actgccagcg catcaacaat attttcacct gaatcaggat attcttctaa 
     3541 tacctggaat gctgttttcc cggggatcgc agtggtgagt aaccatgcat catcaggagt 
     3601 acggataaaa tgcttgatgg tcggaagagg cataaattcc gtcagccagt ttagtctgac 
     3661 catctcatct gtaacatcat tggcaacgct acctttgcca tgtttcagaa acaactctgg 
     3721 cgcatcgggc ttcccataca atcgatagat tgtcgcacct gattgcccga cattatcgcg 
     3781 agcccattta tacccatata aatcagcatc catgttggaa tttaatcgcg gcctagagca 
     3841 agacgtttcc cgttgaatat ggctcataac accccttgta ttactgttta tgtaagcaga 
     3901 cagttttatt gttcatgacc aaaatccctt aacgtgagtt ttcgttccac tgagcgtcag 
     3961 accccgtaga aaagatcaaa ggatcttctt gagatccttt ttttctgcgc gtaatctgct 
     4021 gcttgcaaac aaaaaaacca ccgctaccag cggtggtttg tttgccggat caagagctac 
     4081 caactctttt tccgaaggta actggcttca gcagagcgca gataccaaat actgtccttc 
     4141 tagtgtagcc gtagttaggc caccacttca agaactctgt agcaccgcct acatacctcg 
     4201 ctctgctaat cctgttacca gtggctgctg ccagtggcga taagtcgtgt cttaccgggt 
     4261 tggactcaag acgatagtta ccggataagg cgcagcggtc gggctgaacg gggggttcgt 
     4321 gcacacagcc cagcttggag cgaacgacct acaccgaact gagataccta cagcgtgagc 
     4381 tatgagaaag cgccacgctt cccgaaggga gaaaggcgga caggtatccg gtaagcggca 
     4441 gggtcggaac aggagagcgc acgagggagc ttccaggggg aaacgcctgg tatctttata 
     4501 gtcctgtcgg gtttcgccac ctctgacttg agcgtcgatt tttgtgatgc tcgtcagggg 
     4561 ggcggagcct atggaaaaac gccagcaacg cggccttttt acggttcctg gccttttgct 
     4621 ggccttttgc tcacatgttc tttcctgcgt tatcccctga ttctgtggat aaccgtatta 
     4681 ccgcctttga gtgagctgat accgctcgcc gcagccgaac gaccgagcgc agcgagtcag 
     4741 tgagcgagga agcggaagag cgcctgatgc ggtattttct ccttacgcat ctgtgcggta 
     4801 tttcacaccg catatatggt gcactctcag tacaatctgc tctgatgccg catagttaag 
     4861 ccagtataca ctccgctatc gctacgtgac tgggtcatgg ctgcgccccg acacccgcca 
     4921 acacccgctg acgcgccctg acgggcttgt ctgctcccgg catccgctta cagacaagct 
     4981 gtgaccgtct ccgggagctg catgtgtcag aggttttcac cgtcatcacc gaaacgcgcg 
     5041 aggcagctgc ggtaaagctc atcagcgtgg tcgtgaagcg attcacagat gtctgcctgt 
     5101 tcatccgcgt ccagctcgtt gagtttctcc agaagcgtta atgtctggct tctgataaag 
     5161 cgggccatgt taagggcggt tttttcctgt ttggtcactg atgcctccgt gtaaggggga 
     5221 tttctgttca tgggggtaat gataccgatg aaacgagaga ggatgctcac gatacgggtt 
     5281 actgatgatg aacatgcccg gttactggaa cgttgtgagg gtaaacaact ggcggtatgg 
     5341 atgcggcggg accagagaaa aatcactcag ggtcaatgcc agcgcttcgt taatacagat 
     5401 gtaggtgttc cacagggtag ccagcagcat cctgcgatgc agatccggaa cataatggtg 
     5461 cagggcgctg acttccgcgt ttccagactt tacgaaacac ggaaaccgaa gaccattcat 
     5521 gttgttgctc aggtcgcaga cgttttgcag cagcagtcgc ttcacgttcg ctcgcgtatc 
     5581 ggtgattcat tctgctaacc agtaaggcaa ccccgccagc ctagccgggt cctcaacgac 
     5641 aggagcacga tcatgcgcac ccgtggggcc gccatgccgg cgataatggc ctgcttctcg 
     5701 ccgaaacgtt tggtggcggg accagtgacg aaggcttgag cgagggcgtg caagattccg 
     5761 aataccgcaa gcgacaggcc gatcatcgtc gcgctccagc gaaagcggtc ctcgccgaaa 
     5821 atgacccaga gcgctgccgg cacctgtcct acgagttgca tgataaagaa gacagtcata 
     5881 agtgcggcga cgatagtcat gccccgcgcc caccggaagg agctgactgg gttgaaggct 
     5941 ctcaagggca tcggtcgaga tcccggtgcc taatgagtga gctaacttac attaattgcg 
     6001 ttgcgctcac tgcccgcttt ccagtcggga aacctgtcgt gccagctgca ttaatgaatc 
     6061 ggccaacgcg cggggagagg cggtttgcgt attgggcgcc agggtggttt ttcttttcac 
     6121 cagtgagacg ggcaacagct gattgccctt caccgcctgg ccctgagaga gttgcagcaa 
     6181 gcggtccacg ctggtttgcc ccagcaggcg aaaatcctgt ttgatggtgg ttaacggcgg 
     6241 gatataacat gagctgtctt cggtatcgtc gtatcccact accgagatat ccgcaccaac 
     6301 gcgcagcccg gactcggtaa tggcgcgcat tgcgcccagc gccatctgat cgttggcaac 
     6361 cagcatcgca gtgggaacga tgccctcatt cagcatttgc atggtttgtt gaaaaccgga 
     6421 catggcactc cagtcgcctt cccgttccgc tatcggctga atttgattgc gagtgagata 
     6481 tttatgccag ccagccagac gcagacgcgc cgagacagaa cttaatgggc ccgctaacag 
     6541 cgcgatttgc tggtgaccca atgcgaccag atgctccacg cccagtcgcg taccgtcttc 
     6601 atgggagaaa ataatactgt tgatgggtgt ctggtcagag acatcaagaa ataacgccgg 
     6661 aacattagtg caggcagctt ccacagcaat ggcatcctgg tcatccagcg gatagttaat 
     6721 gatcagccca ctgacgcgtt gcgcgagaag attgtgcacc gccgctttac aggcttcgac 
     6781 gccgcttcgt tctaccatcg acaccaccac gctggcaccc agttgatcgg cgcgagattt 
     6841 aatcgccgcg acaatttgcg acggcgcgtg cagggccaga ctggaggtgg caacgccaat 
     6901 cagcaacgac tgtttgcccg ccagttgttg tgccacgcgg ttgggaatgt aattcagctc 
     6961 cgccatcgcc gcttccactt tttcccgcgt tttcgcagaa acgtggctgg cctggttcac 
     7021 cacgcgggaa acggtctgat aagagacacc ggcatactct gcgacatcgt ataacgttac 
     7081 tggtttcaca ttcaccaccc tgaattgact ctcttccggg cgctatcatg ccataccgcg 
     7141 aaaggttttg cgccattcga tggtgtccgg gatctcgacg ctctccctta tgcgactcct 
     7201 gcattaggaa gcagcccagt agtaggttga ggccgttgag caccgccgcc gcaaggaatg 
     7261 gtgcatgcaa ggagatggcg cccaacagtc ccccggccac ggggcctgcc accataccca 
     7321 cgccgaaaca agcgctcatg agcccgaagt ggcgagcccg atcttcccca tcggtgatgt 
     7381 cggcgatata ggcgccagca accgcacctg tggcgccggt gatgccggcc acgatgcgtc 
     7441 cggcgtagag gatcgagatc tcgatcccgc gaaat 
//
