# Supplementary material for: A scalable platform to discover antimicrobials of ribosomal origin
Source: Nat Commun. 2022 Oct 17;13:6135. doi: 10.1038/s41467-022-33890-w (PMC9576775; doi:10.1038/s41467-022-33890-w)
Supplement: Supplementary file 5 — Supplementary Data 2 [file 41467_2022_33890_MOESM5_ESM.zip › Supplementary Data 2/55.gb]

LOCUS       Exported               11629 bp ds-DNA     circular SYN 10-MAR-2020
DEFINITION  synthetic circular DNA.
ACCESSION   .
VERSION     .
KEYWORDS    pET28a CrtE B I T7 promtoer and terminator with spacers
SOURCE      synthetic DNA construct
  ORGANISM  synthetic DNA construct
REFERENCE   1  (bases 1 to 11629)
  AUTHORS   .
  TITLE     Direct Submission
  JOURNAL   Exported Tuesday, Mar 10, 2020 from SnapGene 5.0.7
            https://www.snapgene.com
COMMENT     ORIGDB|GenBank
FEATURES             Location/Qualifiers
     source          1..11629
                     /organism="synthetic DNA construct"
                     /mol_type="other DNA"
     misc_feature    1..4
                     /label=Adapter ATGG
                     /label=Adapter\ATGG
                     /note="/vntifkey=21"
     promoter        5..21
                     /label=T7 promoter
                     /label=T7\promoter
                     /note="/vntifkey=30"
     operon          24..47
                     /label=lac operator
                     /label=lac\operator
                     /note="/vntifkey=103"
     misc_feature    86..388
                     /label=Lan2_Prec_WP_081674439.1
     terminator      393..440
                     /label=T7 terminator
                     /label=T7\terminator
                     /note="/vntifkey=43"
     misc_feature    441..444
                     /label=Adapter CCCT
                     /label=Adapter\CCCT
                     /note="/vntifkey=21"
     promoter        445..461
                     /label=T7 Promoter
                     /label=T7\Promoter
                     /note="/vntifkey=30"
     operon          464..487
                     /label=lac operator
                     /label=lac\operator
                     /note="/vntifkey=103"
     misc_feature    502..3123
                     /label=Lan2_WP_081674439.1
     terminator      3128..3175
                     /label=T7 Terminator
                     /label=T7\Terminator
                     /note="/vntifkey=43"
     misc_feature    3176..3179
                     /label=Adapter GCTC
                     /label=Adapter\GCTC
                     /note="/vntifkey=21"
     promoter        3180..3236
                     /label=T7 Promoter
                     /label=T7\Promoter
                     /note="/vntifkey=30"
     misc_feature    3237..5162
                     /label=Lan2_WP_026528692.1
     terminator      5167..5214
                     /label=T7 Terminator
                     /label=T7\Terminator
                     /note="/vntifkey=43"
     misc_feature    5215..5218
                     /label=Adapter CGGT
                     /label=Adapter\CGGT
                     /note="/vntifkey=21"
     promoter        5219..5275
                     /label=T7 Promoter
                     /label=T7\Promoter
                     /note="/vntifkey=30"
     misc_feature    5276..6565
                     /label=Lan2_WP_081674440.1
     terminator      6570..6617
                     /label=T7 Terminator
                     /label=T7\Terminator
                     /note="/vntifkey=43"
     misc_feature    6618..6621
                     /label=Adapter AGCG
                     /label=Adapter\AGCG
                     /note="/vntifkey=21"
     misc_feature    6622..11629
                     /label=pET28a backbone
                     /label=pET28a\backbone
                     /note="/vntifkey=21"
ORIGIN
        1 atggtaatac gactcactat aggggaattg tgagcggata acaattccaa ggagatatac
       61 aatgcaccac caccaccacc acgcaatgac tattaaagac ttttatgata aagctgcagg
      121 tgatgatgcg atgaagaaga agattgcgga gatgaccaaa gctggcaagt cactggaaga
      181 ttttatcgcc gaattcggaa ttgaaggcac tgtggatgat ttgaaagcgt acgcggaaac
      241 cctgtcacag gaaggcaaac tcgataaaag ccagctggat gcggtggcgg gcggaactac
      301 accggtaacg accattacca cagttggtgt agcggtaggc acttactcac tggctgcgtg
      361 ttgaggctcc ttcatctgac aacgtccgcg gtctagcata accccttggg gcctctaaac
      421 gggtcttgag gggttttttg cccttaatac gactcactat aggggaattg tgagcggata
      481 acaattccaa ggagatatac aatgtgggct ttaggtgatg tgtgtcctca aggtgccttc
      541 ttcttgtggg gcaccatgaa gaacgtgttt tcattcctga aacctttcat tgaaggtgaa
      601 cgtgcaggtt tcttagctaa aggcgaattc accgaagaag gcgcccagag cgccttagac
      661 ctgttggaga aacgcctgat caatctggtt gatccgattg ttagtcagat gtacacggat
      721 gaactgtatc gcatcgtgcc agcggcgatc attggcttat cgtttgtcag caacgaggat
      781 aaagagaaag cacgcgacga ggtgattcgt cgcatcaacg gcggtgaaaa ccctttctcc
      841 aaatatccgg atttagacta ttaccgccgt ctgatctgcg ataactttca aattttcatc
      901 gatacctttc tgaagcgttt cagcctgaat tccgaacgca tccagcgtga actgttgggc
      961 ggctgccgtt ccggtaaaat taccggcttg tctgcaagtg gagccgactg tcacctgcat
     1021 ggatgcagcg cgcttaaagt cgaaaccgag ggtggcgttt tctactataa gccgcgcgat
     1081 tgccgtccgg atgaactgtt ttatcgcctt gccgatcgct tcttcagcgg taagattcgc
     1141 gctcctttcg ccctcagtgt tgatggcgaa tacggcttca ttgaagaaat caaatcgatt
     1201 gaactgaaga ataaagagga tatcgcctca ttttactaca attttggtat tctcctgagc
     1261 ttgttccgct gcctcggctc aaccgacatg cacttcgaga atattgtagc cagtggcatt
     1321 tatccagttt gtattgattt ggagacaatt attacgccaa tccacaacct gtgtcagggg
     1381 actgactata aatccattga cgagatcgac ccgattgtga aatccattat gtttagtagt
     1441 gcaaatacaa tggtcctgcc gatggtgttg caaggtaaag agcaaatgtc accgctgtac
     1501 agcaagaaag gtggctcttt gccgatcttt gacaaagaaa agcaaaccat ccaaggctac
     1561 gaaaaggaat tcatggatgg tttctcccag ggctatgata tcatccgtga aaacaagaaa
     1621 gaactgacgg gcttgctgga cgaataccgc aatatgtcgg cgcgcttcgt gcttcgtacc
     1681 tcgtcatatt atgcactgac cctgcaagaa atgcactcca aagaatttct tgaggaccgt
     1741 aaacgtcgtg atcgcgagct cgataaattg tcgattcgct tgaatgactt ggcgattgat
     1801 gatgttagta ctctgactgc ctgggaacgt tcgaacctgg aagaaggtga tatcccattc
     1861 tttagcatga aagcagatgg tcactcactg tacggtgacc cccgtgactc cttcctcatt
     1921 gacaacttct tcgacattag tgcgcttgaa cacgccaaat tgtgtctttc taacatgggt
     1981 gacgacaata aagcgtttga aatggattac ctgcgcgtgc gcctgctgca ggccgtcgat
     2041 aaagcagaga aagaaaacga tgagcctgtt cagattggcg aagccgactc acctttaacg
     2101 gtagatgatg cgaaagcgct ggcacgtgag ctgagcgaaa agatcagtga gctgaaagtg
     2161 gcggtatccg gtaaagatgc aattttcctg agctacgata agaattatac tccgcagtat
     2221 agcaaaggtt ttcgcaaagg cctgcaaggc atcgcggtgt tctttgaaga atatttacgt
     2281 acagtggata gtgatgacat tacagctggc aacattttag agatttgtaa tgaagatacc
     2341 aaacgcctgc tttctcgtgg tgaatccgat gatctcatca agttgtgcga tgagggattc
     2401 gagctgccag atgtcgtcgc ggccctggcg attgtgggga aagaagttgc ttgcgtcaaa
     2461 tgggcctttg aaaaggttct gtctgaactg gatacgatgg cggacaagct gtttctggat
     2521 gacagcaaag aaaccggcta cgggatgttg aaagggaagg cgggtctgtt atacttactg
     2581 agtttgtgct gtgaacatat ccaggatgaa aagcgcaaga ataaatgcat tgagaaatgc
     2641 agcctgctca tttccgaatt actgaacgga tattcgaaga agctgggcgc gtggccggat
     2701 attgagaaat gtgacaaacc cttgtttgcc acatgcgacc tggaaaaggg cgtgccgggc
     2761 attggattaa tggcggcggg gtccctgcgt gtggttccgc aagcgaaaga attgctgcag
     2821 ctggcggccg actctatctc ctcgtacgaa ctgctggaaa ccgatactct gcttaatggg
     2881 aacgccggcg ttgtgctctg cctgcttgaa gcggctaaga cgtttaaaga caagagctac
     2941 ctggtgcgcg ctggccagtt ccttaagaaa atgagcgaac gcgcggtgaa gaatggcgga
     3001 ttccgtgtat taccaggcac tctcaccggt tcgcccgatc caagtctgat ggacgggtac
     3061 gcaggtattg ggtatgctct gctgcgctac atccgtttag tcaccaagga agaggaatgg
     3121 taacggtcta gcataacccc ttggggcctc taaacgggtc ttgaggggtt ttttggctct
     3181 aatacgactc actatagggg aattgtgagc ggataacaat tccaaggaga tatacaatgg
     3241 ttgtgaagga cgatattaag tgggaaattg acggtaaata tgatgtggtc cttctgagcg
     3301 ccccgtttct ttacccgccg cagccatcct ttgcgctgtc tttgtttaaa gaacgtttaa
     3361 gcgggtcagg gattagtagt aaagttatct atccgatgtt cttcatgagc catgttctgg
     3421 gtaaagaaat tagcatggag agtgccatct atccgggcat cgtaggcatt cccgagtttt
     3481 gcttcgctca tcttaccgat gtggagttca attacagtgt caacgattat atcaaaggcc
     3541 tgattattga agagcttctt gaggacaaga aaggctttcg tgagttcatt cataccgtgc
     3601 gcgatgccgc ggaactgtgt gtagaggtta ccgcgcagat gattatttct ctgggcgcaa
     3661 aagttctggc cggctcgtcg atctactcgc aacagaacgc cacttttgct attttcaagc
     3721 gtgtcaaaga actggatccg agtatcaaaa ccattatggg cgggacaaac ctgcgtgatc
     3781 aggcgggtgc cgcggtgctt cgccattaca aatcggtaga ctatgttttc tttggcgacg
     3841 gggatgaggt ctttgatgtc gtctgccaga aactcattga tggagatgaa actgacatgc
     3901 cttacggagt ggtgcgctac ggcaccgaac tgggcagcgt tgtacctgcg cgtgtgacca
     3961 aagatatgaa caaggttccc taccctgact acagtgactt tatcgaagaa tgggatcgcg
     4021 aacgcagcgg ctactatggc aaatcaatcc tggtgaaaga gaacggcgag ccgttaatgg
     4081 aaggggatta tgtgatttat gtagagggca gccgcgggtg ttggtggggt gaaaagcatt
     4141 gctgcacctt ttgcggtctg aacggcgaca agaacattta tcgtgccaaa agtccggagc
     4201 gtctctatga ggaattaaaa gaactgaacg cccgttaccc gggtaaatat atccagctga
     4261 ccgataacat tatgtctatg gaagtcctgc acgaactcat tccgaaaatg gccaagaaca
     4321 aagaaaagta taagctcatt ggcgaaatca aaactaatat caaggaagaa gatattaaac
     4381 gtctggccga ggccggattt gtcaaaatgc agccgggaat tgaatccctt aatgatcata
     4441 tgctcaaatt actgggcaaa gggaacaccg ccgtcaacca tatcgcgttc ctgaaatatg
     4501 cgcgttacca tggcctggaa ctggcatgga atattctgga tgccattccg ggtgaaaccg
     4561 acgaagatta ttatgaatta tacgagctgc ttccgaaact gtatcacttc aagcacccgc
     4621 ttgggcctta cagcattctg ttccagaaat tctctaaata cgatgaggat ccggcggcgt
     4681 atggcctgga actgactccc tatcgcgcct atcgctacat gttcggcgat gacccggatc
     4741 gctataacaa tatgatctta tattacgaac tgacgggcgg ctcgtttaaa gaggagaagg
     4801 cgcgtcgcaa ggaactttat gaaaagctgg acgagatggt ggaaacttgg aagcgtttgg
     4861 acgaactgcc ggattttcat ggcctgacca tggatgatga tggcgaaggg atctttatca
     4921 tggacacccg tccgtgttcc aaaagtcctt tcacgatgtt gactggcatt cagtcggaaa
     4981 tttaccgcct cgcttggggc cctgtctcat ataagaagat ctgcgaagaa ctgggagata
     5041 aatactcgga agatgaaatt aaggaagcgc tgaacattct cacagacagc aatctgatgc
     5101 tgtacctgtc ggaccgttac ttggcgttag cgctcccgag cggaaagaaa gaagagaatt
     5161 aacggtctag cataacccct tggggcctct aaacgggtct tgaggggttt tttgcggtta
     5221 atacgactca ctatagggga attgtgagcg gataacaatt ccaaggagat atacaatgaa
     5281 caccatgcgc ctgagcttga tcaatctgaa agaagagtgc cgtaatatca tgtccaaaga
     5341 agcagccctg gatgaagcgt tattcatcgc ctcaggcatt ccggacgcgg attccggctt
     5401 tgagaattta tcttttatga gtggtgccct tggccgcgcg gttttcctgt cagccgcgga
     5461 agtctttgag gaaaatttag agaaacgctt tgaatacaag gcgtaccgtg acaaggccta
     5521 cgcctgcatt agtgaggaac tctcagtatt gcctttacag gaaaccggca acattaccat
     5581 ggatatttcg ttagcctgtg gtttgagcgg tattatccac tctcttctgc tgattcacaa
     5641 gatcacaggt cagttgaaca ctagcctgtt caaccaggct atgaatttaa tcccttacta
     5701 tagccccgcg aaagaagcct cacccgattt ctacctcggg cttagcgggt acatctacgc
     5761 cctgtgcgaa cttttggact tctatgatga tgaggcactt agtgatgctt caatttacga
     5821 gacggttctg ggcaaaatcg aagaagcaat ggacttcttg ctttcgtgta aaacgttgcc
     5881 ttttcagacc gcgtgggaag tcaaccccga aaccgttctg ctgtgggata ccattaaatg
     5941 ccagaaaccg atttccggtc tgggccatgg aatgttgggt atcgcggttg cgctgattaa
     6001 aggtagtgag cgtttaaaga aatcggcgat tccggtatcg aaagaaaaga tgcctgagta
     6061 tattaaagcc ttccacgatg cgttgaaatt tgaataccac acctacaatt ctgatctcca
     6121 tgattggccc gacctgcgcc ccaaggcaac tgatgtgact agccttcatg ggatttgttc
     6181 gggagcggca ggtatcggct taggcctgct ctgtttagag tcagacatcc tggctgacga
     6241 acgcaacagc attttatcgt tagtgcatga aagttgtttg atgagtctcc tgcgtgctga
     6301 ggaccatctg tgctgtggga aaagtgcgat ttgcgagtac ctgctgaccc gttacaactc
     6361 gaagaaagac ttctcagact atgaagccgc cgggtgcctg ttggatctga tgaagaacga
     6421 acgtaccaaa cgcagcgccg cgaactatat gttaaatcct gcgattccta aaaccgatac
     6481 ctcactgttc tttggatcta gcggaattgg ctatgagttc ttgcgcttct atgccccgga
     6541 tcgtattccg tccgtgttct tctaacggtc tagcataacc ccttggggcc tctaaacggg
     6601 tcttgagggg ttttttgagc gctgaaagga ggaactatat ccggattggc gaatgggacg
     6661 cgccctgtag cggcgcatta agcgcggcgg gtgtggtggt tacgcgcagc gtgaccgcta
     6721 cacttgccag cgccctagcg cccgctcctt tcgctttctt cccttccttt ctcgccacgt
     6781 tcgccggctt tccccgtcaa gctctaaatc gggggctccc tttagggttc cgatttagtg
     6841 ctttacggca cctcgacccc aaaaaacttg attagggtga tggttcacgt agtgggccat
     6901 cgccctgata gacggttttt cgccctttga cgttggagtc cacgttcttt aatagtggac
     6961 tcttgttcca aactggaaca acactcaacc ctatctcggt ctattctttt gatttataag
     7021 ggattttgcc gatttcggcc tattggttaa aaaatgagct gatttaacaa aaatttaacg
     7081 cgaattttaa caaaatatta acgtttacaa tttcaggtgg cacttttcgg ggaaatgtgc
     7141 gcggaacccc tatttgttta tttttctaaa tacattcaaa tatgtatccg ctcatgaatt
     7201 aattcttaga aaaactcatc gagcatcaaa tgaaactgca atttattcat atcaggatta
     7261 tcaataccat atttttgaaa aagccgtttc tgtaatgaag gagaaaactc accgaggcag
     7321 ttccatagga tggcaagatc ctggtatcgg tctgcgattc cgactcgtcc aacatcaata
     7381 caacctatta atttcccctc gtcaaaaata aggttatcaa gtgagaaatc accatgagtg
     7441 acgactgaat ccggtgagaa tggcaaaagt ttatgcattt ctttccagac ttgttcaaca
     7501 ggccagccat tacgctcgtc atcaaaatca ctcgcatcaa ccaaaccgtt attcattcgt
     7561 gattgcgcct gagcgagacg aaatacgcga tcgctgttaa aaggacaatt acaaacagga
     7621 atcgaatgca accggcgcag gaacactgcc agcgcatcaa caatattttc acctgaatca
     7681 ggatattctt ctaatacctg gaatgctgtt ttcccgggga tcgcagtggt gagtaaccat
     7741 gcatcatcag gagtacggat aaaatgcttg atggtcggaa gaggcataaa ttccgtcagc
     7801 cagtttagtc tgaccatctc atctgtaaca tcattggcaa cgctaccttt gccatgtttc
     7861 agaaacaact ctggcgcatc gggcttccca tacaatcgat agattgtcgc acctgattgc
     7921 ccgacattat cgcgagccca tttataccca tataaatcag catccatgtt ggaatttaat
     7981 cgcggcctag agcaagacgt ttcccgttga atatggctca taacacccct tgtattactg
     8041 tttatgtaag cagacagttt tattgttcat gaccaaaatc ccttaacgtg agttttcgtt
     8101 ccactgagcg tcagaccccg tagaaaagat caaaggatct tcttgagatc ctttttttct
     8161 gcgcgtaatc tgctgcttgc aaacaaaaaa accaccgcta ccagcggtgg tttgtttgcc
     8221 ggatcaagag ctaccaactc tttttccgaa ggtaactggc ttcagcagag cgcagatacc
     8281 aaatactgtc cttctagtgt agccgtagtt aggccaccac ttcaagaact ctgtagcacc
     8341 gcctacatac ctcgctctgc taatcctgtt accagtggct gctgccagtg gcgataagtc
     8401 gtgtcttacc gggttggact caagacgata gttaccggat aaggcgcagc ggtcgggctg
     8461 aacggggggt tcgtgcacac agcccagctt ggagcgaacg acctacaccg aactgagata
     8521 cctacagcgt gagctatgag aaagcgccac gcttcccgaa gggagaaagg cggacaggta
     8581 tccggtaagc ggcagggtcg gaacaggaga gcgcacgagg gagcttccag ggggaaacgc
     8641 ctggtatctt tatagtcctg tcgggtttcg ccacctctga cttgagcgtc gatttttgtg
     8701 atgctcgtca ggggggcgga gcctatggaa aaacgccagc aacgcggcct ttttacggtt
     8761 cctggccttt tgctggcctt ttgctcacat gttctttcct gcgttatccc ctgattctgt
     8821 ggataaccgt attaccgcct ttgagtgagc tgataccgct cgccgcagcc gaacgaccga
     8881 gcgcagcgag tcagtgagcg aggaagcgga agagcgcctg atgcggtatt ttctccttac
     8941 gcatctgtgc ggtatttcac accgcatata tggtgcactc tcagtacaat ctgctctgat
     9001 gccgcatagt taagccagta tacactccgc tatcgctacg tgactgggtc atggctgcgc
     9061 cccgacaccc gccaacaccc gctgacgcgc cctgacgggc ttgtctgctc ccggcatccg
     9121 cttacagaca agctgtgacc gtctccggga gctgcatgtg tcagaggttt tcaccgtcat
     9181 caccgaaacg cgcgaggcag ctgcggtaaa gctcatcagc gtggtcgtga agcgattcac
     9241 agatgtctgc ctgttcatcc gcgtccagct cgttgagttt ctccagaagc gttaatgtct
     9301 ggcttctgat aaagcgggcc atgttaaggg cggttttttc ctgtttggtc actgatgcct
     9361 ccgtgtaagg gggatttctg ttcatggggg taatgatacc gatgaaacga gagaggatgc
     9421 tcacgatacg ggttactgat gatgaacatg cccggttact ggaacgttgt gagggtaaac
     9481 aactggcggt atggatgcgg cgggaccaga gaaaaatcac tcagggtcaa tgccagcgct
     9541 tcgttaatac agatgtaggt gttccacagg gtagccagca gcatcctgcg atgcagatcc
     9601 ggaacataat ggtgcagggc gctgacttcc gcgtttccag actttacgaa acacggaaac
     9661 cgaagaccat tcatgttgtt gctcaggtcg cagacgtttt gcagcagcag tcgcttcacg
     9721 ttcgctcgcg tatcggtgat tcattctgct aaccagtaag gcaaccccgc cagcctagcc
     9781 gggtcctcaa cgacaggagc acgatcatgc gcacccgtgg ggccgccatg ccggcgataa
     9841 tggcctgctt ctcgccgaaa cgtttggtgg cgggaccagt gacgaaggct tgagcgaggg
     9901 cgtgcaagat tccgaatacc gcaagcgaca ggccgatcat cgtcgcgctc cagcgaaagc
     9961 ggtcctcgcc gaaaatgacc cagagcgctg ccggcacctg tcctacgagt tgcatgataa
    10021 agaagacagt cataagtgcg gcgacgatag tcatgccccg cgcccaccgg aaggagctga
    10081 ctgggttgaa ggctctcaag ggcatcggtc gagatcccgg tgcctaatga gtgagctaac
    10141 ttacattaat tgcgttgcgc tcactgcccg ctttccagtc gggaaacctg tcgtgccagc
    10201 tgcattaatg aatcggccaa cgcgcgggga gaggcggttt gcgtattggg cgccagggtg
    10261 gtttttcttt tcaccagtga gacgggcaac agctgattgc ccttcaccgc ctggccctga
    10321 gagagttgca gcaagcggtc cacgctggtt tgccccagca ggcgaaaatc ctgtttgatg
    10381 gtggttaacg gcgggatata acatgagctg tcttcggtat cgtcgtatcc cactaccgag
    10441 atatccgcac caacgcgcag cccggactcg gtaatggcgc gcattgcgcc cagcgccatc
    10501 tgatcgttgg caaccagcat cgcagtggga acgatgccct cattcagcat ttgcatggtt
    10561 tgttgaaaac cggacatggc actccagtcg ccttcccgtt ccgctatcgg ctgaatttga
    10621 ttgcgagtga gatatttatg ccagccagcc agacgcagac gcgccgagac agaacttaat
    10681 gggcccgcta acagcgcgat ttgctggtga cccaatgcga ccagatgctc cacgcccagt
    10741 cgcgtaccgt cttcatggga gaaaataata ctgttgatgg gtgtctggtc agagacatca
    10801 agaaataacg ccggaacatt agtgcaggca gcttccacag caatggcatc ctggtcatcc
    10861 agcggatagt taatgatcag cccactgacg cgttgcgcga gaagattgtg caccgccgct
    10921 ttacaggctt cgacgccgct tcgttctacc atcgacacca ccacgctggc acccagttga
    10981 tcggcgcgag atttaatcgc cgcgacaatt tgcgacggcg cgtgcagggc cagactggag
    11041 gtggcaacgc caatcagcaa cgactgtttg cccgccagtt gttgtgccac gcggttggga
    11101 atgtaattca gctccgccat cgccgcttcc actttttccc gcgttttcgc agaaacgtgg
    11161 ctggcctggt tcaccacgcg ggaaacggtc tgataagaga caccggcata ctctgcgaca
    11221 tcgtataacg ttactggttt cacattcacc accctgaatt gactctcttc cgggcgctat
    11281 catgccatac cgcgaaaggt tttgcgccat tcgatggtgt ccgggatctc gacgctctcc
    11341 cttatgcgac tcctgcatta ggaagcagcc cagtagtagg ttgaggccgt tgagcaccgc
    11401 cgccgcaagg aatggtgcat gcaaggagat ggcgcccaac agtcccccgg ccacggggcc
    11461 tgccaccata cccacgccga aacaagcgct catgagcccg aagtggcgag cccgatcttc
    11521 cccatcggtg atgtcggcga tataggcgcc agcaaccgca cctgtggcgc cggtgatgcc
    11581 ggccacgatg cgtccggcgt agaggatcga gatctcgatc ccgcgaaat
//
