# Supplementary material for: A scalable platform to discover antimicrobials of ribosomal origin
Source: Nat Commun. 2022 Oct 17;13:6135. doi: 10.1038/s41467-022-33890-w (PMC9576775; doi:10.1038/s41467-022-33890-w)
Supplement: Supplementary file 5 — Supplementary Data 2 [file 41467_2022_33890_MOESM5_ESM.zip › Supplementary Data 2/61.gb]

LOCUS       Exported                8173 bp ds-DNA     circular SYN 28-DEC-2019
DEFINITION  synthetic circular DNA
ACCESSION   .
VERSION     .
KEYWORDS    pET28a CrtE B I T7 promtoer and terminator with spacers
SOURCE      synthetic DNA construct
  ORGANISM  synthetic DNA construct
REFERENCE   1  (bases 1 to 8173)
  AUTHORS   .
  TITLE     Direct Submission
  JOURNAL   Exported Saturday, Dec 28, 2019 from SnapGene 4.3.11
            https://www.snapgene.com
COMMENT     ORIGDB|GenBank
FEATURES             Location/Qualifiers
     source          1..8173
                     /organism="synthetic DNA construct"
                     /mol_type="other DNA"
     misc_feature    1..4
                     /label=Adapter ATGG
                     /label=Adapter\ATGG
                     /note="/vntifkey=21"
     promoter        5..21
                     /label=T7 promoter
                     /label=T7\promoter
                     /note="/vntifkey=30"
     operon          24..47
                     /label=lac operator
                     /label=lac\operator
                     /note="/vntifkey=103"
     misc_feature    86..388
                     /label=lin_prec_WP_107052797.1
     terminator      393..440
                     /label=T7 terminator
                     /label=T7\terminator
                     /note="/vntifkey=43"
     misc_feature    441..444
                     /label=Adapter CCCT
                     /label=Adapter\CCCT
                     /note="/vntifkey=21"
     promoter        445..461
                     /label=T7 Promoter
                     /label=T7\Promoter
                     /note="/vntifkey=30"
     operon          464..487
                     /label=lac operator
                     /label=lac\operator
                     /note="/vntifkey=103"
     misc_feature    502..1518
                     /label=lin_WP_030414971.1
     terminator      1523..1570
                     /label=T7 Terminator
                     /label=T7\Terminator
                     /note="/vntifkey=43"
     misc_feature    1571..1574
                     /label=Adapter GCTC
                     /label=Adapter\GCTC
                     /note="/vntifkey=21"
     promoter        1575..1631
                     /label=T7 Promoter
                     /label=T7\Promoter
                     /note="/vntifkey=30"
     misc_feature    1632..2393
                     /label=lin_WP_030414972.1
     terminator      2398..2445
                     /label=T7 Terminator
                     /label=T7\Terminator
                     /note="/vntifkey=43"
     misc_feature    2446..2449
                     /label=Adapter CGGT
                     /label=Adapter\CGGT
                     /note="/vntifkey=21"
     promoter        2450..2506
                     /label=T7 Promoter
                     /label=T7\Promoter
                     /note="/vntifkey=30"
     misc_feature    2507..3109
                     /label=lin_WP_030414970.1
     terminator      3114..3161
                     /label=T7 Terminator
                     /label=T7\Terminator
                     /note="/vntifkey=43"
     misc_feature    3162..3165
                     /label=Adapter AGCG
                     /label=Adapter\AGCG
                     /note="/vntifkey=21"
     misc_feature    3166..8173
                     /label=pET28a backbone
                     /label=pET28a\backbone
                     /note="/vntifkey=21"
ORIGIN
        1 atggtaatac gactcactat aggggaattg tgagcggata acaattccaa ggagatatac
       61 aatgcaccac caccaccacc acgcaatgtc agtggtggcc gaattcgcga atacgaacct
      121 ggtagacgtc cagcctggcc gcatcggttc cgatgcagcg ccaactatga tgacacctct
      181 tgccaccgtg gcaaccccgg aagccgtcag tgccggtatc gcggtcacat gtgcgaccgc
      241 gatcgcgctg aatcaagtga cacacaatgt acagcacggg tgagcggccg aggcggctat
      301 tccttgatga gttctgcgtt tgtcacatag tgttcctgat cgtctgaccg attcaggttc
      361 tagtctgtcc ctggaaacga tcgacgtacg gtctagcata accccttggg gcctctaaac
      421 gggtcttgag gggttttttg cccttaatac gactcactat aggggaattg tgagcggata
      481 acaattccaa ggagatatac aatggccagc cttgaacgtc aatttgccgt gggattagca
      541 ggccttgcgg gagcatcact gttgactggt gccgttaccc gcttcactgg tcgtcgtgaa
      601 cgcgcgcgcc gctatttgct tcacgaacgt cctgacggtt ccttagtaga ggtcgccgtg
      661 catattccac cccaagcgcg ccgtgtcgtg ctccttgaca acggcttagg cgcccctcac
      721 gagtattggg actgggtgtg tggtgccctt ccagatgata tgggctatgt gcgctttaac
      781 cgtcctggtt atggattgag caccccagta acgcaatatg gattacaccg ccatttcgaa
      841 ttgcttcaag aactccgtga tacatacatt gccgaccttc cggtggtctt agccggtcac
      901 agcctcggtg gttacttcgt tgccgcgtat gcgagtcgtc atccgggcgc cttgaagggt
      961 gtgacagccg tcgttatgat tgatgccaca gaggtgatct cgcttcgtca cagccgccgc
     1021 accaacgtgg accgttgggc acgccaatcg cttgtgatgg agcaagtata cgccggtgca
     1081 ggtcttagcg cctttcgtcc tgcaaagaat gtgaacaaac agtatcgtcc gcaaattaat
     1141 cgttcttaca cggcgttcat gactcatccg cgtgcttggg ccacagcacg tcaggagtac
     1201 ttggacgcaa tgacattccc cgagttaaca gatctggatt gtcctctgac ggttgtaact
     1261 gcggaaaata acgtcgggga caatgctacg catcatgctg tgcaggcccg tctggcagcg
     1321 atctcaaaac gctcgcgtca ccacttcatc gacggttctg atcatgagag cgtcttagct
     1381 gtgcctgcgc acgctgagca agtggcagaa gtcattgcgg gcgagccacc atcagggact
     1441 ggccccgaac gcgagaaacc agttaaagat cgccctgccg ggaagcgtgc agcagagcgc
     1501 gaggaagagc tcgcatgacg gtctagcata accccttggg gcctctaaac gggtcttgag
     1561 gggttttttg gctctaatac gactcactat aggggaattg tgagcggata acaattccaa
     1621 ggagatatac aatggagaat ggagttcaag acattggata tggacgccaa tttgcgggtt
     1681 ggtatgatcg cctcttaccg gatgacgcta tcacagccgc tgcggtggaa ggtcttgcag
     1741 cacttcaccc cgacccagaa ggcggtaccc ttgaattcgg cgtaggcacg ggtcgcattg
     1801 ccctgccgtt aagtgagaag atcggtcacg tgacgggtgt tgactccagc ccagagatgc
     1861 tggacgctct ccgcgttaaa cttgaggatg gtgctggcga cgtcacgccg gtacatggag
     1921 atatccgtac ttacacgtca gaaagtcgtt actctttagt atactgtgtc tgtgcaacat
     1981 tatccgttct gacgacccct gaggatcagc aacaagcggt ccgtcgtgca gccgatctgt
     2041 tagttcccgg tggccgtttg gtaatcgaga cgcacaacaa gccgccggtt gtcgcccttc
     2101 atgaaggcct gtcgcgcaca acatatttta tgcctcatcc ggagccgggc agcggagttc
     2161 agacacatag cacccttctg gacggcggac tctggcactg tagccacatc ctgtatcagg
     2221 ctgatggaac gacacgcgtc ggctcagagt taacgcgcct taccacacct gaggacattg
     2281 atggttacgc gcgcgccgct ggactgacgc cagagagtca tttggcccac tgggacggct
     2341 ccccttatag cgaacgcgcc cctatgttta tctgctgtta tgttaagcca taacggtcta
     2401 gcataacccc ttggggcctc taaacgggtc ttgaggggtt ttttgcggtt aatacgactc
     2461 actatagggg aattgtgagc ggataacaat tccaaggaga tatacaatga ttgttaaggt
     2521 gaacacggag cgcgttaaga cggtggcagt aacggcatcc ctcgcggcat ggttagtagc
     2581 aacggctgca ggtcaactgc cagagaatcg ttttgataat ctcctgcgtc gtggccgctg
     2641 gcaaattccg gtgcctaact ggcgtttctt tggcccgaac ccaggggtta aggacaatca
     2701 tttgttatac cgcgacatcg tagacggcaa gccgggagaa tgggaagaag ttcccatcac
     2761 gcgcgaccgc ccttggtacg cgctggcttg gaacgcgcgc aaccgtagtc ccaaggcctt
     2821 attcgatgca tcgcaagaca ctatcgggcg ctccgtcgca ttcggaccag aattacactt
     2881 agttaccctg ggctctggtt accgtctcct gagtcgctac attcaacgcc atcttccgca
     2941 cgctgagggc gcgtcacatt cgcaattcat gctcatgcag agttttctca aggcgccagg
     3001 cgaccgtgag attgaaccag tgttcgtctc tttgcaattc cctctcgatg accacgccgc
     3061 cccgggagac gccacaccag aggccgccgc ttttcctgtc gccgcctaac ggtctagcat
     3121 aaccccttgg ggcctctaaa cgggtcttga ggggtttttt gagcgctgaa aggaggaact
     3181 atatccggat tggcgaatgg gacgcgccct gtagcggcgc attaagcgcg gcgggtgtgg
     3241 tggttacgcg cagcgtgacc gctacacttg ccagcgccct agcgcccgct cctttcgctt
     3301 tcttcccttc ctttctcgcc acgttcgccg gctttccccg tcaagctcta aatcgggggc
     3361 tccctttagg gttccgattt agtgctttac ggcacctcga ccccaaaaaa cttgattagg
     3421 gtgatggttc acgtagtggg ccatcgccct gatagacggt ttttcgccct ttgacgttgg
     3481 agtccacgtt ctttaatagt ggactcttgt tccaaactgg aacaacactc aaccctatct
     3541 cggtctattc ttttgattta taagggattt tgccgatttc ggcctattgg ttaaaaaatg
     3601 agctgattta acaaaaattt aacgcgaatt ttaacaaaat attaacgttt acaatttcag
     3661 gtggcacttt tcggggaaat gtgcgcggaa cccctatttg tttatttttc taaatacatt
     3721 caaatatgta tccgctcatg aattaattct tagaaaaact catcgagcat caaatgaaac
     3781 tgcaatttat tcatatcagg attatcaata ccatattttt gaaaaagccg tttctgtaat
     3841 gaaggagaaa actcaccgag gcagttccat aggatggcaa gatcctggta tcggtctgcg
     3901 attccgactc gtccaacatc aatacaacct attaatttcc cctcgtcaaa aataaggtta
     3961 tcaagtgaga aatcaccatg agtgacgact gaatccggtg agaatggcaa aagtttatgc
     4021 atttctttcc agacttgttc aacaggccag ccattacgct cgtcatcaaa atcactcgca
     4081 tcaaccaaac cgttattcat tcgtgattgc gcctgagcga gacgaaatac gcgatcgctg
     4141 ttaaaaggac aattacaaac aggaatcgaa tgcaaccggc gcaggaacac tgccagcgca
     4201 tcaacaatat tttcacctga atcaggatat tcttctaata cctggaatgc tgttttcccg
     4261 gggatcgcag tggtgagtaa ccatgcatca tcaggagtac ggataaaatg cttgatggtc
     4321 ggaagaggca taaattccgt cagccagttt agtctgacca tctcatctgt aacatcattg
     4381 gcaacgctac ctttgccatg tttcagaaac aactctggcg catcgggctt cccatacaat
     4441 cgatagattg tcgcacctga ttgcccgaca ttatcgcgag cccatttata cccatataaa
     4501 tcagcatcca tgttggaatt taatcgcggc ctagagcaag acgtttcccg ttgaatatgg
     4561 ctcataacac cccttgtatt actgtttatg taagcagaca gttttattgt tcatgaccaa
     4621 aatcccttaa cgtgagtttt cgttccactg agcgtcagac cccgtagaaa agatcaaagg
     4681 atcttcttga gatccttttt ttctgcgcgt aatctgctgc ttgcaaacaa aaaaaccacc
     4741 gctaccagcg gtggtttgtt tgccggatca agagctacca actctttttc cgaaggtaac
     4801 tggcttcagc agagcgcaga taccaaatac tgtccttcta gtgtagccgt agttaggcca
     4861 ccacttcaag aactctgtag caccgcctac atacctcgct ctgctaatcc tgttaccagt
     4921 ggctgctgcc agtggcgata agtcgtgtct taccgggttg gactcaagac gatagttacc
     4981 ggataaggcg cagcggtcgg gctgaacggg gggttcgtgc acacagccca gcttggagcg
     5041 aacgacctac accgaactga gatacctaca gcgtgagcta tgagaaagcg ccacgcttcc
     5101 cgaagggaga aaggcggaca ggtatccggt aagcggcagg gtcggaacag gagagcgcac
     5161 gagggagctt ccagggggaa acgcctggta tctttatagt cctgtcgggt ttcgccacct
     5221 ctgacttgag cgtcgatttt tgtgatgctc gtcagggggg cggagcctat ggaaaaacgc
     5281 cagcaacgcg gcctttttac ggttcctggc cttttgctgg ccttttgctc acatgttctt
     5341 tcctgcgtta tcccctgatt ctgtggataa ccgtattacc gcctttgagt gagctgatac
     5401 cgctcgccgc agccgaacga ccgagcgcag cgagtcagtg agcgaggaag cggaagagcg
     5461 cctgatgcgg tattttctcc ttacgcatct gtgcggtatt tcacaccgca tatatggtgc
     5521 actctcagta caatctgctc tgatgccgca tagttaagcc agtatacact ccgctatcgc
     5581 tacgtgactg ggtcatggct gcgccccgac acccgccaac acccgctgac gcgccctgac
     5641 gggcttgtct gctcccggca tccgcttaca gacaagctgt gaccgtctcc gggagctgca
     5701 tgtgtcagag gttttcaccg tcatcaccga aacgcgcgag gcagctgcgg taaagctcat
     5761 cagcgtggtc gtgaagcgat tcacagatgt ctgcctgttc atccgcgtcc agctcgttga
     5821 gtttctccag aagcgttaat gtctggcttc tgataaagcg ggccatgtta agggcggttt
     5881 tttcctgttt ggtcactgat gcctccgtgt aagggggatt tctgttcatg ggggtaatga
     5941 taccgatgaa acgagagagg atgctcacga tacgggttac tgatgatgaa catgcccggt
     6001 tactggaacg ttgtgagggt aaacaactgg cggtatggat gcggcgggac cagagaaaaa
     6061 tcactcaggg tcaatgccag cgcttcgtta atacagatgt aggtgttcca cagggtagcc
     6121 agcagcatcc tgcgatgcag atccggaaca taatggtgca gggcgctgac ttccgcgttt
     6181 ccagacttta cgaaacacgg aaaccgaaga ccattcatgt tgttgctcag gtcgcagacg
     6241 ttttgcagca gcagtcgctt cacgttcgct cgcgtatcgg tgattcattc tgctaaccag
     6301 taaggcaacc ccgccagcct agccgggtcc tcaacgacag gagcacgatc atgcgcaccc
     6361 gtggggccgc catgccggcg ataatggcct gcttctcgcc gaaacgtttg gtggcgggac
     6421 cagtgacgaa ggcttgagcg agggcgtgca agattccgaa taccgcaagc gacaggccga
     6481 tcatcgtcgc gctccagcga aagcggtcct cgccgaaaat gacccagagc gctgccggca
     6541 cctgtcctac gagttgcatg ataaagaaga cagtcataag tgcggcgacg atagtcatgc
     6601 cccgcgccca ccggaaggag ctgactgggt tgaaggctct caagggcatc ggtcgagatc
     6661 ccggtgccta atgagtgagc taacttacat taattgcgtt gcgctcactg cccgctttcc
     6721 agtcgggaaa cctgtcgtgc cagctgcatt aatgaatcgg ccaacgcgcg gggagaggcg
     6781 gtttgcgtat tgggcgccag ggtggttttt cttttcacca gtgagacggg caacagctga
     6841 ttgcccttca ccgcctggcc ctgagagagt tgcagcaagc ggtccacgct ggtttgcccc
     6901 agcaggcgaa aatcctgttt gatggtggtt aacggcggga tataacatga gctgtcttcg
     6961 gtatcgtcgt atcccactac cgagatatcc gcaccaacgc gcagcccgga ctcggtaatg
     7021 gcgcgcattg cgcccagcgc catctgatcg ttggcaacca gcatcgcagt gggaacgatg
     7081 ccctcattca gcatttgcat ggtttgttga aaaccggaca tggcactcca gtcgccttcc
     7141 cgttccgcta tcggctgaat ttgattgcga gtgagatatt tatgccagcc agccagacgc
     7201 agacgcgccg agacagaact taatgggccc gctaacagcg cgatttgctg gtgacccaat
     7261 gcgaccagat gctccacgcc cagtcgcgta ccgtcttcat gggagaaaat aatactgttg
     7321 atgggtgtct ggtcagagac atcaagaaat aacgccggaa cattagtgca ggcagcttcc
     7381 acagcaatgg catcctggtc atccagcgga tagttaatga tcagcccact gacgcgttgc
     7441 gcgagaagat tgtgcaccgc cgctttacag gcttcgacgc cgcttcgttc taccatcgac
     7501 accaccacgc tggcacccag ttgatcggcg cgagatttaa tcgccgcgac aatttgcgac
     7561 ggcgcgtgca gggccagact ggaggtggca acgccaatca gcaacgactg tttgcccgcc
     7621 agttgttgtg ccacgcggtt gggaatgtaa ttcagctccg ccatcgccgc ttccactttt
     7681 tcccgcgttt tcgcagaaac gtggctggcc tggttcacca cgcgggaaac ggtctgataa
     7741 gagacaccgg catactctgc gacatcgtat aacgttactg gtttcacatt caccaccctg
     7801 aattgactct cttccgggcg ctatcatgcc ataccgcgaa aggttttgcg ccattcgatg
     7861 gtgtccggga tctcgacgct ctcccttatg cgactcctgc attaggaagc agcccagtag
     7921 taggttgagg ccgttgagca ccgccgccgc aaggaatggt gcatgcaagg agatggcgcc
     7981 caacagtccc ccggccacgg ggcctgccac catacccacg ccgaaacaag cgctcatgag
     8041 cccgaagtgg cgagcccgat cttccccatc ggtgatgtcg gcgatatagg cgccagcaac
     8101 cgcacctgtg gcgccggtga tgccggccac gatgcgtccg gcgtagagga tcgagatctc
     8161 gatcccgcga aat
//
