# Supplementary material for: A scalable platform to discover antimicrobials of ribosomal origin
Source: Nat Commun. 2022 Oct 17;13:6135. doi: 10.1038/s41467-022-33890-w (PMC9576775; doi:10.1038/s41467-022-33890-w)
Supplement: Supplementary file 5 — Supplementary Data 2 [file 41467_2022_33890_MOESM5_ESM.zip › Supplementary Data 2/30.gb]

LOCUS       pET28a\CrtE\B\I\T7\promtoer\and\terminator\with\spacers        6549 bp    DNA     circular     29-MAR-2016
SOURCE      
  ORGANISM  
COMMENT     This file is created by Vector NTI
            http://www.invitrogen.com/
COMMENT     ORIGDB|GenBank
COMMENT     VNTDATE|-11171271|
COMMENT     VNTDBDATE|-11171271|
COMMENT     LSOWNER|
COMMENT     VNTNAME|pET28a CrtE B I T7 promtoer and terminator with spacers|
COMMENT     VNTAUTHORNAME|Demo User|
COMMENT     Vector_NTI_Display_Data_(Do_Not_Edit!)
COMMENT     (SXF 
COMMENT      (CGexDoc "pET28a CrtE B I T7 promtoer and terminator with spacers" 0 6549 
COMMENT       (CDBMol 0 0 1 1 1 0 0 0 0 "" "" 0 0 0 0 (CObList) (CObList) (CObList) 
COMMENT        (CObList) -1 "") 
COMMENT       (CDocSetData 1 1 0 0 0 0 "MAIN" 1 1 1 1 0 0 1 1 0 1 10 10 4294967295 50 0 
COMMENT        1 0 (CHomObj 0 0 0 3 75) (CWordArray) (CWordArray) 
COMMENT        (CStringList "BsaI" "BbsI") (CStringList "atg" "gtg") 
COMMENT        (CStringList "taa" "tga" "tag") (CObList) 1 "{(0,1),2}" 0 0 "" 0 
COMMENT        4294967295 0 0 0 0 0 0 0 "MAIN" 0 0 30 0 
COMMENT        (CProteinMotifSearchObject 70 20 1 1 1 1 0 0 1 0 0 0 0 0)) 
COMMENT       (CMolPar 0 0 1 2763 2763 1 6549 0 0 0 0 0 0 0 0) (CStringList) 
COMMENT       (CStringList) (CObList) (COAPar 25 250 50 0 6 4 3 7) 
COMMENT       (COAPar 25 250 50 0 6 4 3 7) (COAPar 25 250 50 0 6 4 3 7) 
COMMENT       (CObList #0=(CRSite (CStringList) "BsaI" "ggtctc" 8 12 0 0 "") 
COMMENT        #1=(CRSite (CStringList) "BbsI" "gaagac" 9 13 4 4590 0 4950 0 5324 1 
COMMENT            5663 1 0 "")) 
COMMENT       (CObList 
COMMENT        #2=(CFSignal (CObList) "Adapter ATGG" 21 0 0 1 4 0 (CStringList) 
COMMENT            (CStringList) 1 1 1 1 "1..4") 
COMMENT        #3=(CFSignal (CObList) "T7 promoter" 30 0 0 5 21 0 (CStringList) 
COMMENT            (CStringList) 1 1 1 1 "5..21") 
COMMENT        #4=(CFSignal (CObList) "lac operator" 103 0 0 24 47 0 (CStringList) 
COMMENT            (CStringList) 1 1 1 1 "24..47") 
COMMENT        #5=(CFSignal (CObList) "Adapter CCCT" 21 0 0 441 444 0 (CStringList) 
COMMENT            (CStringList) 1 1 1 1 "441..444") 
COMMENT        #6=(CFSignal (CObList) "T7 terminator" 43 0 0 393 440 0 (CStringList) 
COMMENT            (CStringList) 1 1 1 1 "393..440") 
COMMENT        #7=(CFSignal (CObList) "Adapter AGCG" 21 0 0 1538 1541 0 (CStringList) 
COMMENT            (CStringList) 1 1 1 1 "3212..3215") 
COMMENT        #8=(CFSignal (CObList) "pET28a backbone" 21 0 0 1542 6549 0 
COMMENT            (CStringList) (CStringList) 1 1 1 1 "3216..8223") 
COMMENT        #9=(CFSignal (CObList) "T7 Promoter" 30 0 0 445 461 0 (CStringList) 
COMMENT            (CStringList) 1 1 1 1 "445..461") 
COMMENT        #10=(CFSignal (CObList) "lac operator" 103 0 0 464 487 0 (CStringList) 
COMMENT             (CStringList) 1 1 1 1 "464..487") 
COMMENT        #11=(CFSignal (CObList) "T7 Terminator" 43 0 0 1490 1537 0 (CStringList) 
COMMENT             (CStringList) 1 1 1 1 "3164..3211") 
COMMENT        #12=(CFSignal (CObList) "gra_prec_WP_053828221.1" 4 0 0 86 388 0 
COMMENT             (CStringList) (CStringList) 1 1 1 1 "") 
COMMENT        #13=(CFSignal (CObList) "gra_WP_053828221.1\240" 4 0 0 502 1485 0 
COMMENT             (CStringList) (CStringList) 1 1 1 1 "")) (CObList) (CObList) 
COMMENT       (CObList) (CObList) (CObList) (CObList) 
COMMENT       (CTextView 0 
COMMENT        #14=(CGroupPar (CParagraph 0 (0 0) 1 2 0 0 180) 
COMMENT             (CObjectList 
COMMENT              #15=(CRefLinePar 
COMMENT                   (CLinePar (CParagraph 0 (0 0) 0 2 0 0 233) 
COMMENT                    "pET28a CrtE B I T7 promtoer and terminator with spacers" 2) 
COMMENT                   5 "" 0 4) 
COMMENT              #16=(CFolderPar 
COMMENT                   (CGroupPar (CParagraph 1 (0 0) 1 1 0 0 178) 
COMMENT                    (CObjectList 
COMMENT                     #17=(CLinePar (CParagraph 0 (0 0) 1 2 1 0 180) 
COMMENT                          "DNA 'pET28a CrtE B I T7 promtoer and terminator with spacers'" 
COMMENT                          1) 
COMMENT                     #18=(CLinePar (CParagraph 0 (0 0) 1 2 1 0 180) 
COMMENT                          "Local object" 1) 
COMMENT                     #19=(CLinePar (CParagraph 0 (0 0) 1 2 1 0 180) 
COMMENT                          "Created: 03/29/16 07:06PM" 1) 
COMMENT                     #20=(CLinePar (CParagraph 0 (0 0) 1 2 1 0 180) 
COMMENT                          "Last Modified: 03/29/16 07:06PM" 1) 
COMMENT                     #21=(CLinePar (CParagraph 0 (0 0) 1 2 1 0 180) 
COMMENT                          "length: 6549 bp" 1) 
COMMENT                     #22=(CLinePar (CParagraph 0 (0 0) 1 2 1 0 180) 
COMMENT                          "storage type: Basic" 1) 
COMMENT                     #23=(CLinePar (CParagraph 0 (0 0) 1 2 1 0 180) 
COMMENT                          "form: Circular" 1))) "General Description") 
COMMENT              #24=(CFolderPar 
COMMENT                   (CGroupPar (CParagraph 2 (0 0) 1 1 0 0 178) 
COMMENT                    (CObjectList 
COMMENT                     #25=(CLinePar (CParagraph 0 (0 0) 1 2 1 0 180) 
COMMENT                          "Original Source Database: GenBank" 1) 
COMMENT                     #26=(CLinePar (CParagraph 0 (0 0) 1 2 1 0 180) 
COMMENT                          "Modification Date in the Original DB: 29-MAR-2016" 1))) 
COMMENT                   "Standard Fields") 
COMMENT              #27=(CRefLinePar 
COMMENT                   (CLinePar (CParagraph 0 (0 0) 0 2 0 0 233) "Comments" 2) 1 "" 
COMMENT                   0 0) 
COMMENT              #28=(CFolderPar 
COMMENT                   (CGroupPar (CParagraph 8 (0 0) 1 2 0 0 178) (CObjectList)) 
COMMENT                   "Annotations") 
COMMENT              #29=(CFolderPar 
COMMENT                   (CGroupPar (CParagraph 12 (6 0) 1 1 0 0 178) 
COMMENT                    (CObjectList 
COMMENT                     #30=(CFolderPar 
COMMENT                          (CGroupPar (CParagraph 4 (7 4 0) 1 1 1 0 178) 
COMMENT                           (CObjectList 
COMMENT                            #31=(CFolderPar 
COMMENT                                 (CGroupPar 
COMMENT                                  (CParagraph 86 (3 #12# 0) 1 2 2 0 327) 
COMMENT                                  (CObjectList 
COMMENT                                   #32=(CLinePar 
COMMENT                                        (CParagraph 0 (0 0) 1 2 3 0 180) 
COMMENT                                        "Start: 86    End: 388 " 1))) 
COMMENT                                 "gra_prec_WP_053828221.1") 
COMMENT                            #33=(CFolderPar 
COMMENT                                 (CGroupPar 
COMMENT                                  (CParagraph 502 (3 #13# 0) 1 2 2 0 327) 
COMMENT                                  (CObjectList 
COMMENT                                   #34=(CLinePar 
COMMENT                                        (CParagraph 0 (0 0) 1 2 3 0 180) 
COMMENT                                        "Start: 502   End: 1485" 1))) 
COMMENT                                 "gra_WP_053828221.1\240"))) "CDS (2 total)") 
COMMENT                     #35=(CFolderPar 
COMMENT                          (CGroupPar (CParagraph 21 (7 21 0) 1 1 1 0 178) 
COMMENT                           (CObjectList 
COMMENT                            #36=(CFolderPar 
COMMENT                                 (CGroupPar (CParagraph 1 (3 #2# 0) 1 2 2 0 194) 
COMMENT                                  (CObjectList 
COMMENT                                   #37=(CLinePar 
COMMENT                                        (CParagraph 0 (0 0) 1 2 3 0 180) 
COMMENT                                        "Start: 1     End: 4   " 1) 
COMMENT                                   #38=(CLinePar 
COMMENT                                        (CParagraph 0 (0 0) 1 2 3 0 180) 
COMMENT                                        "Original Location Description:" 1) 
COMMENT                                   #39=(CLinePar 
COMMENT                                        (CParagraph 0 (0 0) 1 2 3 0 180) 
COMMENT                                        "   1..4" 1))) "Adapter ATGG") 
COMMENT                            #40=(CFolderPar 
COMMENT                                 (CGroupPar 
COMMENT                                  (CParagraph 441 (3 #5# 0) 1 2 2 0 194) 
COMMENT                                  (CObjectList 
COMMENT                                   #41=(CLinePar 
COMMENT                                        (CParagraph 0 (0 0) 1 2 3 0 180) 
COMMENT                                        "Start: 441   End: 444 " 1) 
COMMENT                                   #42=(CLinePar 
COMMENT                                        (CParagraph 0 (0 0) 1 2 3 0 180) 
COMMENT                                        "Original Location Description:" 1) 
COMMENT                                   #43=(CLinePar 
COMMENT                                        (CParagraph 0 (0 0) 1 2 3 0 180) 
COMMENT                                        "   441..444" 1))) "Adapter CCCT") 
COMMENT                            #44=(CFolderPar 
COMMENT                                 (CGroupPar 
COMMENT                                  (CParagraph 1538 (3 #7# 0) 1 2 2 0 194) 
COMMENT                                  (CObjectList 
COMMENT                                   #45=(CLinePar 
COMMENT                                        (CParagraph 0 (0 0) 1 2 3 0 180) 
COMMENT                                        "Start: 1538  End: 1541" 1) 
COMMENT                                   #46=(CLinePar 
COMMENT                                        (CParagraph 0 (0 0) 1 2 3 0 180) 
COMMENT                                        "Original Location Description:" 1) 
COMMENT                                   #47=(CLinePar 
COMMENT                                        (CParagraph 0 (0 0) 1 2 3 0 180) 
COMMENT                                        "   3212..3215" 1))) "Adapter AGCG") 
COMMENT                            #48=(CFolderPar 
COMMENT                                 (CGroupPar 
COMMENT                                  (CParagraph 1542 (3 #8# 0) 1 2 2 0 194) 
COMMENT                                  (CObjectList 
COMMENT                                   #49=(CLinePar 
COMMENT                                        (CParagraph 0 (0 0) 1 2 3 0 180) 
COMMENT                                        "Start: 1542  End: 6549" 1) 
COMMENT                                   #50=(CLinePar 
COMMENT                                        (CParagraph 0 (0 0) 1 2 3 0 180) 
COMMENT                                        "Original Location Description:" 1) 
COMMENT                                   #51=(CLinePar 
COMMENT                                        (CParagraph 0 (0 0) 1 2 3 0 180) 
COMMENT                                        "   3216..8223" 1))) "pET28a backbone"))) 
COMMENT                          "Misc. Feature (4 total)") 
COMMENT                     #52=(CFolderPar 
COMMENT                          (CGroupPar (CParagraph 30 (7 30 0) 1 1 1 0 178) 
COMMENT                           (CObjectList 
COMMENT                            #53=(CFolderPar 
COMMENT                                 (CGroupPar (CParagraph 5 (3 #3# 0) 1 2 2 0 194) 
COMMENT                                  (CObjectList 
COMMENT                                   #54=(CLinePar 
COMMENT                                        (CParagraph 0 (0 0) 1 2 3 0 180) 
COMMENT                                        "Start: 5     End: 21  " 1) 
COMMENT                                   #55=(CLinePar 
COMMENT                                        (CParagraph 0 (0 0) 1 2 3 0 180) 
COMMENT                                        "Original Location Description:" 1) 
COMMENT                                   #56=(CLinePar 
COMMENT                                        (CParagraph 0 (0 0) 1 2 3 0 180) 
COMMENT                                        "   5..21" 1))) "T7 promoter") 
COMMENT                            #57=(CFolderPar 
COMMENT                                 (CGroupPar 
COMMENT                                  (CParagraph 445 (3 #9# 0) 1 2 2 0 194) 
COMMENT                                  (CObjectList 
COMMENT                                   #58=(CLinePar 
COMMENT                                        (CParagraph 0 (0 0) 1 2 3 0 180) 
COMMENT                                        "Start: 445   End: 461 " 1) 
COMMENT                                   #59=(CLinePar 
COMMENT                                        (CParagraph 0 (0 0) 1 2 3 0 180) 
COMMENT                                        "Original Location Description:" 1) 
COMMENT                                   #60=(CLinePar 
COMMENT                                        (CParagraph 0 (0 0) 1 2 3 0 180) 
COMMENT                                        "   445..461" 1))) "T7 Promoter"))) 
COMMENT                          "Promoter Prokaryotic (2 total)") 
COMMENT                     #61=(CFolderPar 
COMMENT                          (CGroupPar (CParagraph 43 (7 43 0) 1 1 1 0 178) 
COMMENT                           (CObjectList 
COMMENT                            #62=(CFolderPar 
COMMENT                                 (CGroupPar 
COMMENT                                  (CParagraph 393 (3 #6# 0) 1 2 2 0 194) 
COMMENT                                  (CObjectList 
COMMENT                                   #63=(CLinePar 
COMMENT                                        (CParagraph 0 (0 0) 1 2 3 0 180) 
COMMENT                                        "Start: 393   End: 440 " 1) 
COMMENT                                   #64=(CLinePar 
COMMENT                                        (CParagraph 0 (0 0) 1 2 3 0 180) 
COMMENT                                        "Original Location Description:" 1) 
COMMENT                                   #65=(CLinePar 
COMMENT                                        (CParagraph 0 (0 0) 1 2 3 0 180) 
COMMENT                                        "   393..440" 1))) "T7 terminator") 
COMMENT                            #66=(CFolderPar 
COMMENT                                 (CGroupPar 
COMMENT                                  (CParagraph 1490 (3 #11# 0) 1 2 2 0 194) 
COMMENT                                  (CObjectList 
COMMENT                                   #67=(CLinePar 
COMMENT                                        (CParagraph 0 (0 0) 1 2 3 0 180) 
COMMENT                                        "Start: 1490  End: 1537" 1) 
COMMENT                                   #68=(CLinePar 
COMMENT                                        (CParagraph 0 (0 0) 1 2 3 0 180) 
COMMENT                                        "Original Location Description:" 1) 
COMMENT                                   #69=(CLinePar 
COMMENT                                        (CParagraph 0 (0 0) 1 2 3 0 180) 
COMMENT                                        "   3164..3211" 1))) "T7 Terminator"))) 
COMMENT                          "Terminator (2 total)") 
COMMENT                     #70=(CFolderPar 
COMMENT                          (CGroupPar (CParagraph 103 (7 103 0) 1 1 1 0 178) 
COMMENT                           (CObjectList 
COMMENT                            #71=(CFolderPar 
COMMENT                                 (CGroupPar 
COMMENT                                  (CParagraph 24 (3 #4# 0) 1 2 2 0 194) 
COMMENT                                  (CObjectList 
COMMENT                                   #72=(CLinePar 
COMMENT                                        (CParagraph 0 (0 0) 1 2 3 0 180) 
COMMENT                                        "Start: 24    End: 47  " 1) 
COMMENT                                   #73=(CLinePar 
COMMENT                                        (CParagraph 0 (0 0) 1 2 3 0 180) 
COMMENT                                        "Original Location Description:" 1) 
COMMENT                                   #74=(CLinePar 
COMMENT                                        (CParagraph 0 (0 0) 1 2 3 0 180) 
COMMENT                                        "   24..47" 1))) "lac operator") 
COMMENT                            #75=(CFolderPar 
COMMENT                                 (CGroupPar 
COMMENT                                  (CParagraph 464 (3 #10# 0) 1 2 2 0 194) 
COMMENT                                  (CObjectList 
COMMENT                                   #76=(CLinePar 
COMMENT                                        (CParagraph 0 (0 0) 1 2 3 0 180) 
COMMENT                                        "Start: 464   End: 487 " 1) 
COMMENT                                   #77=(CLinePar 
COMMENT                                        (CParagraph 0 (0 0) 1 2 3 0 180) 
COMMENT                                        "Original Location Description:" 1) 
COMMENT                                   #78=(CLinePar 
COMMENT                                        (CParagraph 0 (0 0) 1 2 3 0 180) 
COMMENT                                        "   464..487" 1))) "lac operator"))) 
COMMENT                          "Operon (2 total)"))) "Feature Map") 
COMMENT              #79=(CFolderPar 
COMMENT                   (CGroupPar (CParagraph 13 (0 0) 1 1 0 0 178) 
COMMENT                    (CObjectList 
COMMENT                     #80=(CRSFolderPar 
COMMENT                          (CFolderPar 
COMMENT                           (CGroupPar (CParagraph 100446136 (8 0) 1 1 1 0 178) 
COMMENT                            (CObjectList 
COMMENT                             #81=(CGroupPar 
COMMENT                                  (CParagraph 0 (10 #1# 0) 1 2 2 0 180) 
COMMENT                                  (CObjectList 
COMMENT                                   #82=(CLinePar 
COMMENT                                        (CParagraph 0 (1 #1# 1) 1 2 2 0 191) 
COMMENT                                        " N1: 4590 " 1) 
COMMENT                                   #83=(CLinePar 
COMMENT                                        (CParagraph 0 (1 #1# 2) 1 2 2 0 191) 
COMMENT                                        " N2: 4950 " 1) 
COMMENT                                   #84=(CLinePar 
COMMENT                                        (CParagraph 0 (1 #1# 3) 1 2 2 0 191) 
COMMENT                                        " N3: 5324 (on complementary strand)" 1) 
COMMENT                                   #85=(CLinePar 
COMMENT                                        (CParagraph 0 (1 #1# 4) 1 2 2 0 191) 
COMMENT                                        " N4: 5663 (on complementary strand)" 1))))) 
COMMENT                           "BbsI: 4 sites") 8 12 "GAAGACNNNNNNN" "CTTCTGNNNNNNN") 
COMMENT                     #86=(CRSFolderPar 
COMMENT                          (CFolderPar 
COMMENT                           (CGroupPar (CParagraph 100446360 (8 0) 1 1 1 0 178) 
COMMENT                            (CObjectList)) "BsaI: 0 sites") 7 11 "GGTCTCNNNNNN" 
COMMENT                          "CCAGAGNNNNNN"))) "Restriction/Methylation Map")))) 
COMMENT       (CGraphView 
COMMENT        (CWStyleSheet 
COMMENT         (CObjectList 
COMMENT          #87=(CWidgetStyle "RSite Label" 1 (LOGPEN 0 0 13408563) 1 0 1 
COMMENT               (LOGFONT 0 0 0 0 400 0 0 0 0 3 2 1 18 "Georgia") 0.555556 0 1 5 
COMMENT               "@N (@S)" 0) 
COMMENT          #88=(CWidgetStyle "Signal Label" 1 (LOGPEN 0 0 0) 1 0 1 
COMMENT               (LOGFONT 0 0 0 0 700 0 0 0 0 3 2 1 34 "Arial") 0.666667 0 1 1 
COMMENT               "@N" 0) 
COMMENT          #89=(CWidgetStyle "Molecule Label 2" 0 0 1 
COMMENT               (LOGFONT 0 0 0 0 400 0 0 0 0 3 2 1 18 "Georgia") 0.555556 0 1 16 
COMMENT               "@L bp" 0) 
COMMENT          #90=(CWidgetStyle "Molecule Label 1" 0 0 1 
COMMENT               (LOGFONT 0 0 0 0 400 0 0 0 0 3 2 1 34 "Verdana") 0.833333 0 1 1 
COMMENT               "@N" 0) 
COMMENT          #91=(CWidgetStyle "Shape 3" 1 (LOGPEN 0 0 3355545) 1 1 
COMMENT               (LOGBRUSH 0 6724095 0) 0 0 1 (LOGSHAPE 9 1 0.8 1.8 0)) 
COMMENT          #92=(CWidgetStyle "Shape 1" 1 (LOGPEN 0 0 6723840) 1 1 
COMMENT               (LOGBRUSH 0 10079334 0) 0 0 1 (LOGSHAPE 9 1 0.8 1.8 0)) 
COMMENT          #93=(CWidgetStyle "Axis" 1 (LOGPEN 0 0 10079436) 2 1 
COMMENT               (LOGBRUSH 0 13434879 0) 0 0 1 (LOGSHAPE 10 1 0 0 0)) 
COMMENT          #94=(CWidgetStyle "Line 2" 1 (LOGPEN 0 0 6723840) 8 0 0 0 1 
COMMENT               (LOGSHAPE 1 1.9 0 0 0)) 
COMMENT          #95=(CWidgetStyle "RSite" 1 (LOGPEN 0 0 10053171) 8 0 0 0 1 
COMMENT               (LOGSHAPE 1 1.9 0 0 0)) 
COMMENT          #96=(CWidgetStyle "Short Signal" 1 (LOGPEN 0 0 13395507) 10 0 0 0 1 
COMMENT               (LOGSHAPE 1 1.9 0 0 0)) 
COMMENT          #97=(CWidgetStyle "Uniq RSite Label" 1 (LOGPEN 0 0 153) 1 0 1 
COMMENT               (LOGFONT 0 0 0 0 400 0 0 0 0 3 2 1 18 "Georgia") 0.555556 128 1 5 
COMMENT               "@N (@S)" 0) 
COMMENT          #98=(CWidgetStyle "Vanilla" 1 (LOGPEN 0 0 0) 1 1 
COMMENT               (LOGBRUSH 0 16777215 0) 1 
COMMENT               (LOGFONT 0 0 0 0 400 0 0 0 0 7 48 2 18 "Times New Roman") 0.8 0 1 
COMMENT               2 "?" 0) 
COMMENT          #99=(CWidgetStyle "Mark 1" 0 0 1 
COMMENT               (LOGFONT 0 0 0 0 400 0 0 0 2 7 48 2 2 "Windings") 0.7 0 1 2 "?" 0) 
COMMENT          #100=(CWidgetStyle "Motif Label" 1 (LOGPEN 0 0 16744512) 1 0 1 
COMMENT                (LOGFONT 0 0 0 0 400 0 0 0 0 3 2 1 34 "Arial") 0.611111 8388608 
COMMENT                1 65535 "@N (@H)" 0) 
COMMENT          #101=(CWidgetStyle "Fragment Label 2" 1 (LOGPEN 0 0 0) 1 0 1 
COMMENT                (LOGFONT 0 0 0 0 400 0 0 0 0 3 2 1 49 "Courier New") 1.05 0 1 48 
COMMENT                "@F bp (molecule @L bp)" 0) 
COMMENT          #102=(CWidgetStyle "Fragment Label 1" 1 (LOGPEN 0 0 0) 1 0 1 
COMMENT                (LOGFONT 0 0 0 0 400 0 0 0 0 3 2 1 34 "Arial") 0.91 0 1 1 
COMMENT                "Fragment of @N" 0) 
COMMENT          #103=(CWidgetStyle "Shape 4" 1 (LOGPEN 0 0 0) 1 1 
COMMENT                (LOGBRUSH 2 8388608 5) 0 0 0) 
COMMENT          #104=(CWidgetStyle "Shape 2" 1 (LOGPEN 0 0 0) 1 1 (LOGBRUSH 0 128 0) 0 
COMMENT                0 0) 
COMMENT          #105=(CWidgetStyle "Shape 0" 1 (LOGPEN 0 0 0) 1 1 (LOGBRUSH 0 0 0) 0 0 
COMMENT                0) 
COMMENT          #106=(CWidgetStyle "ORF" 1 (LOGPEN 0 0 16384) 8 0 0 0 1 
COMMENT                (LOGSHAPE 7 0.2 3.41182 2.86186 0.609808)) 
COMMENT          #107=(CWidgetStyle "Line 4" 1 (LOGPEN 0 0 32768) 8 0 0 0 0) 
COMMENT          #108=(CWidgetStyle "Line 3" 1 (LOGPEN 0 0 16711680) 8 0 0 0 0) 
COMMENT          #109=(CWidgetStyle "Line 1" 1 (LOGPEN 0 0 16711680) 1 0 0 0 0) 
COMMENT          #110=(CWidgetStyle "Short Promoter" 1 (LOGPEN 0 0 128) 6 0 0 0 0) 
COMMENT          #111=(CWidgetStyle "Motif" 1 (LOGPEN 0 0 0) 1 0 0 0 0) 
COMMENT          #112=(CWidgetStyle "Line 0" 1 (LOGPEN 0 0 0) 8 0 0 0 0) 
COMMENT          #113=(CWidgetStyle "Void" 0 0 0 0 0) 
COMMENT          #114=(CWidgetStyle "General Label" 1 (LOGPEN 0 0 0) 1 0 1 
COMMENT                (LOGFONT 0 0 0 0 400 0 0 0 0 3 2 1 18 "Times New Roman") 0.91 0 
COMMENT                1 3 "@T @N " 0) 
COMMENT          #115=(CWidgetStyle "Position" 1 (LOGPEN 0 0 0) 1 0 0 0 0) 
COMMENT          #116=(CWidgetStyle "Annotation" 0 0 1 
COMMENT                (LOGFONT 0 0 0 0 400 0 0 0 0 3 2 1 18 "Times New Roman") 0.91 0 
COMMENT                0 0) 
COMMENT          #117=(CWidgetStyle "Position Label" 1 (LOGPEN 0 0 8388608) 1 0 1 
COMMENT                (LOGFONT 0 0 0 0 400 0 1 0 0 3 2 1 34 "Arial") 0.63 8388608 1 1 
COMMENT                "@N" 0) 
COMMENT          #118=(CWidgetStyle "Range" 1 (LOGPEN 0 0 0) 1 1 
COMMENT                (LOGBRUSH 0 16777215 0) 0 0 0) 
COMMENT          #119=(CWidgetStyle "Range Label" 1 (LOGPEN 0 0 8388608) 1 0 1 
COMMENT                (LOGFONT 0 0 0 0 400 0 1 0 0 3 2 1 34 "Arial") 0.63 8388608 1 1 
COMMENT                "@N" 0) 
COMMENT          #120=(CWidgetStyle "ORF Label" 1 (LOGPEN 0 0 49216) 1 0 1 
COMMENT                (LOGFONT 0 0 0 0 400 0 0 0 0 3 2 1 18 "Times New Roman") 
COMMENT                0.611111 0 1 65535 "@N" 0) 
COMMENT          #121=(CWidgetStyle "CDS Label" 1 (LOGPEN 0 0 4227264) 1 0 1 
COMMENT                (LOGFONT 0 0 0 0 400 0 0 0 0 3 2 1 34 "Arial") 0.555556 255 1 1 
COMMENT                "@N" 0) 
COMMENT          #122=(CWidgetStyle "Shape 5" 1 (LOGPEN 0 0 0) 3 1 
COMMENT                (LOGBRUSH 0 16777113 0) 1 
COMMENT                (LOGFONT 0 0 0 0 400 0 0 0 0 7 48 2 50 "Arial") 0.9 0 0 1 
COMMENT                (LOGSHAPE 9 1 0.8 1.8 0)) 
COMMENT          #123=(CWidgetStyle "CDS" 1 (LOGPEN 0 0 0) 1 1 (LOGBRUSH 2 39423 3) 0 0 
COMMENT                1 (LOGSHAPE 9 1 0.8 1.8 0)) 
COMMENT          #124=(CWidgetStyle "Label 2" 1 (LOGPEN 0 0 4227264) 1 0 1 
COMMENT                (LOGFONT 0 0 0 0 400 0 0 0 0 3 2 1 34 "Arial") 0.944444 8388608 
COMMENT                1 1 "@N" 0) 
COMMENT          #125=(CWidgetStyle "Label 3" 1 (LOGPEN 0 0 8421376) 1 0 1 
COMMENT                (LOGFONT 0 0 0 0 700 255 0 0 0 3 2 1 34 "Arial") 0.833333 255 1 
COMMENT                5 "@N (@S)" 0) 
COMMENT          #126=(CWidgetStyle "Label 4" 1 (LOGPEN 0 0 8437824) 1 0 1 
COMMENT                (LOGFONT 0 0 0 0 400 0 0 0 0 3 2 1 34 "Arial") 0.722222 0 1 5 
COMMENT                "@N (@S)" 0)) 0.164644 1.74233 0.164644 2.53336 
COMMENT         (70 (CShapeMapEntry 0 "Unique RSite" 1 "Uniq RSite Label") 67 
COMMENT          (CShapeMapEntry 0 "ORF" 0 "ORF Label")) 40.0378 40.0378 39 39 0.1 
COMMENT         -6293) 1 1 0 1 1 
COMMENT        (mapper: 19.602 -19.7027 40.0378 40.0378 0.01 10 -1 6549 6549 1 0 0) 
COMMENT        #127=(CGroupWidget (CWidget 0 (0 0) 1 2 0 0 Nil 1836020336 100) 
COMMENT              (CObjectList 
COMMENT               #128=(CGroupWidget (CWidget 1 (0 0) 1 2 0 0 Nil 1836020336 100) 
COMMENT                     (CObjectList 
COMMENT                      #129=(CAxis 
COMMENT                            (CWideLine 
COMMENT                             (CWidget 0 (0 0) 1 2 0 0 #93# 100616572 0) 
COMMENT                             (LOGPEN 0 0 10079436) 2 (LOGBRUSH 0 13434879 0) 1 
COMMENT                             6.27514 6.27314 1 0.0214037) 0.0957884) 
COMMENT                      #130=(CLabel (CWidget 1001 (0 0) 1 2 0 0 #90# 6 100) 
COMMENT                            (LOGPEN 0 0 0) 1 
COMMENT                            (LOGFONT 58 22 0 0 400 0 0 0 0 3 2 1 34 "Verdana") 
COMMENT                            1.74233 0.833333 0 
COMMENT                            "pET28a CrtE B I T7 promtoer and terminator with spacers" 
COMMENT                            "@N" 1 0 0.871165 0 -10 33.0438 1.47361 Nil) 
COMMENT                      #131=(CLabel (CWidget 1002 (0 0) 1 2 0 0 #89# 46 100) 
COMMENT                            (LOGPEN 0 0 13408563) 1 
COMMENT                            (LOGFONT 38 14 0 0 400 0 0 0 0 3 2 1 18 "Georgia") 
COMMENT                            1.74233 0.555556 0 "6549 bp" "@L bp" 16 0 -0.871165 
COMMENT                            0 -10.8 2.99717 0.974079 Nil)) (CObjectList)) 
COMMENT               #132=(CGroupWidget (CWidget 10 (6 0) 1 2 0 0 Nil -459 100) 
COMMENT                     (CObjectList 
COMMENT                      #133=(CGroupWidget 
COMMENT                            (CWidget 4 (7 4 0) 1 2 0 0 Nil -740 100) 
COMMENT                            (CObjectList 
COMMENT                             #134=(CWideArrow 
COMMENT                                   (CWideLine 
COMMENT                                    (CWidget 0 (3 #12# 0) 1 2 0 0 #91# 0 100) 
COMMENT                                    (LOGPEN 0 0 3355545) 1 
COMMENT                                    (LOGBRUSH 0 6724095 0) 1 5.90153 6.19177 1 
COMMENT                                    0.082322) 0.8 1.8 0) 
COMMENT                             #135=(CLabel (CWidget 0 (0 0) 1 2 0 0 #88# 8 100) 
COMMENT                                   (LOGPEN 0 0 0) 1 
COMMENT                                   (LOGFONT 46 17 0 0 700 0 0 0 0 3 2 1 34 
COMMENT                                    "Arial") 1.74233 0.666667 0 
COMMENT                                   "gra prec WP 053828221.1" "@N" 1 12.0055 
COMMENT                                   12.1963 0 -10 9.94061 1.07399 #134#) 
COMMENT                             #136=(CWideArrow 
COMMENT                                   (CWideLine 
COMMENT                                    (CWidget 0 (3 #13# 0) 1 2 0 0 #91# 0 100) 
COMMENT                                    (LOGPEN 0 0 3355545) 1 
COMMENT                                    (LOGBRUSH 0 6724095 0) 1 4.85073 5.79329 1 
COMMENT                                    0.082322) 0.8 1.8 0) 
COMMENT                             #137=(CLabel (CWidget 0 (0 0) 1 2 0 0 #88# 8 100) 
COMMENT                                   (LOGPEN 0 0 0) 1 
COMMENT                                   (LOGFONT 46 17 0 0 700 0 0 0 0 3 2 1 34 
COMMENT                                    "Arial") 1.74233 0.666667 0 
COMMENT                                   "gra WP 053828221.1\240" "@N" 1 17.7371 
COMMENT                                   3.48466 0 -10 8.16728 1.07399 #136#)) 
COMMENT                            (CObjectList)) 
COMMENT                      #138=(CGroupWidget 
COMMENT                            (CWidget 21 (7 21 0) 1 2 0 0 Nil -807 100) 
COMMENT                            (CObjectList 
COMMENT                             #139=(CScratch 
COMMENT                                   (CWidget 0 (3 #2# 0) 1 2 0 0 #96# 101100152 
COMMENT                                    100) (LOGPEN 0 8 13395507) 10 1 6.27319 1.9 
COMMENT                                   0.082322 1) 
COMMENT                             #140=(CLabel (CWidget 0 (0 0) 1 2 0 0 #88# 23 100) 
COMMENT                                   (LOGPEN 0 0 0) 1 
COMMENT                                   (LOGFONT 46 17 0 0 700 0 0 0 0 3 2 1 34 
COMMENT                                    "Arial") 1.74233 0.666667 0 "Adapter ATGG" 
COMMENT                                   "@N" 1 4.45535 17.4233 0 -10 5.86945 1.07399 
COMMENT                                   #139#) 
COMMENT                             #141=(CScratch 
COMMENT                                   (CWidget 0 (3 #5# 0) 1 2 0 0 #96# 57637976 
COMMENT                                    100) (LOGPEN 0 8 13395507) 10 1 5.85172 1.9 
COMMENT                                   0.082322 1) 
COMMENT                             #142=(CLabel (CWidget 0 (0 0) 1 2 0 0 #88# 8 100) 
COMMENT                                   (LOGPEN 0 0 0) 1 
COMMENT                                   (LOGFONT 46 17 0 0 700 0 0 0 0 3 2 1 34 
COMMENT                                    "Arial") 1.74233 0.666667 0 "Adapter CCCT" 
COMMENT                                   "@N" 1 13.935 8.71165 0 -10 5.86945 1.07399 
COMMENT                                   #141#) 
COMMENT                             #143=(CScratch 
COMMENT                                   (CWidget 0 (3 #7# 0) 1 2 0 0 #96# 100528208 
COMMENT                                    100) (LOGPEN 0 8 13395507) 10 1 4.80092 1.9 
COMMENT                                   0.082322 1) 
COMMENT                             #144=(CLabel 
COMMENT                                   (CWidget 0 (0 0) 1 2 0 0 #88# 1248 100) 
COMMENT                                   (LOGPEN 0 0 0) 1 
COMMENT                                   (LOGFONT 46 17 0 0 700 0 0 0 0 3 2 1 34 
COMMENT                                    "Arial") 1.74233 0.666667 0 "Adapter AGCG" 
COMMENT                                   "@N" 1 16.8376 0 0 -10 5.96936 1.07399 #143#) 
COMMENT                             #145=(CWideArrow 
COMMENT                                   (CWideLine 
COMMENT                                    (CWidget 0 (3 #8# 0) 1 2 0 0 #92# 0 100) 
COMMENT                                    (LOGPEN 0 0 6723840) 1 
COMMENT                                    (LOGBRUSH 0 10079334 0) 0.835356 6.27319 
COMMENT                                    4.79709 1 0.082322) 0.8 1.8 0) 
COMMENT                             #146=(CLabel (CWidget 0 (0 0) 1 2 0 0 #88# 8 100) 
COMMENT                                   (LOGPEN 0 0 0) 1 
COMMENT                                   (LOGFONT 46 17 0 0 700 0 0 0 0 3 2 1 34 
COMMENT                                    "Arial") 1.74233 0.666667 0 
COMMENT                                   "pET28a backbone" "@N" 1 -13.766 -10.454 0 
COMMENT                                   -10 7.0933 1.07399 #145#)) (CObjectList)) 
COMMENT                      #147=(CGroupWidget 
COMMENT                            (CWidget 30 (7 30 0) 1 2 0 0 Nil 1836020336 100) 
COMMENT                            (CObjectList 
COMMENT                             #148=(CPromoterArrow 
COMMENT                                   (CLine 
COMMENT                                    (CWidget 0 (3 #3# 0) 1 2 0 0 #110# 0 100) 
COMMENT                                    (LOGPEN 0 4 128) 6 1.16464 6.18209 6.26935) 
COMMENT                                   0.4 0.082322 1.08464 1.8 1.8 0) 
COMMENT                             #149=(CLabel (CWidget 0 (0 0) 1 2 0 0 #88# 438 100) 
COMMENT                                   (LOGPEN 0 0 0) 1 
COMMENT                                   (LOGFONT 46 17 0 0 700 0 0 0 0 3 2 1 34 
COMMENT                                    "Arial") 1.74233 0.666667 0 "T7 promoter" 
COMMENT                                   "@N" 1 4.3763 13.9386 0 -10 4.9703 1.07399 
COMMENT                                   #148#) 
COMMENT                             #150=(CPromoterArrow 
COMMENT                                   (CLine 
COMMENT                                    (CWidget 0 (3 #9# 0) 1 2 0 0 #110# 0 100) 
COMMENT                                    (LOGPEN 0 4 128) 6 1.16464 5.76062 5.84788) 
COMMENT                                   0.4 0.082322 1.08464 1.8 1.8 0) 
COMMENT                             #151=(CLabel (CWidget 0 (0 0) 1 2 0 0 #88# 437 100) 
COMMENT                                   (LOGPEN 0 0 0) 1 
COMMENT                                   (LOGFONT 46 17 0 0 700 0 0 0 0 3 2 1 34 
COMMENT                                    "Arial") 1.74233 0.666667 0 "T7 Promoter" 
COMMENT                                   "@N" 1 15.4003 5.22699 0 -10 5.02026 1.07399 
COMMENT                                   #150#)) (CObjectList)) 
COMMENT                      #152=(CGroupWidget 
COMMENT                            (CWidget 43 (7 43 0) 1 2 0 0 Nil -530 100) 
COMMENT                            (CObjectList 
COMMENT                             #153=(CScratch 
COMMENT                                   (CWidget 0 (3 #6# 0) 1 2 0 0 #96# 865 100) 
COMMENT                                   (LOGPEN 0 8 13395507) 10 1 5.89769 1.9 
COMMENT                                   0.082322 1) 
COMMENT                             #154=(CLabel (CWidget 0 (0 0) 1 2 0 0 #88# 169 100) 
COMMENT                                   (LOGPEN 0 0 0) 1 
COMMENT                                   (LOGFONT 46 17 0 0 700 0 0 0 0 3 2 1 34 
COMMENT                                    "Arial") 1.74233 0.666667 0 "T7 terminator" 
COMMENT                                   "@N" 1 12.0848 10.454 0 -10 5.41988 1.07399 
COMMENT                                   #153#) 
COMMENT                             #155=(CScratch 
COMMENT                                   (CWidget 0 (3 #11# 0) 1 2 0 0 #96# 1 100) 
COMMENT                                   (LOGPEN 0 8 13395507) 10 1 4.8469 1.9 
COMMENT                                   0.082322 1) 
COMMENT                             #156=(CLabel (CWidget 0 (0 0) 1 2 0 0 #88# 8 100) 
COMMENT                                   (LOGPEN 0 0 0) 1 
COMMENT                                   (LOGFONT 46 17 0 0 700 0 0 0 0 3 2 1 34 
COMMENT                                    "Arial") 1.74233 0.666667 0 "T7 Terminator" 
COMMENT                                   "@N" 1 16.5701 1.74233 0 -10 5.64467 1.07399 
COMMENT                                   #155#)) (CObjectList)) 
COMMENT                      #157=(CGroupWidget 
COMMENT                            (CWidget 103 (7 103 0) 1 2 0 0 Nil -600 100) 
COMMENT                            (CObjectList 
COMMENT                             #158=(CScratch 
COMMENT                                   (CWidget 0 (3 #4# 0) 1 2 0 0 #96# 1 100) 
COMMENT                                   (LOGPEN 0 8 13395507) 10 1 6.25115 1.9 
COMMENT                                   0.082322 1) 
COMMENT                             #159=(CLabel (CWidget 0 (0 0) 1 2 0 0 #88# 8 100) 
COMMENT                                   (LOGPEN 0 0 0) 1 
COMMENT                                   (LOGFONT 46 17 0 0 700 0 0 0 0 3 2 1 34 
COMMENT                                    "Arial") 1.74233 0.666667 0 "lac operator" 
COMMENT                                   "@N" 1 4.07518 15.681 0 -10 4.84542 1.07399 
COMMENT                                   #158#) 
COMMENT                             #160=(CScratch 
COMMENT                                   (CWidget 0 (3 #10# 0) 1 2 0 0 #96# 0 100) 
COMMENT                                   (LOGPEN 0 8 13395507) 10 1 5.82968 1.9 
COMMENT                                   0.082322 1) 
COMMENT                             #161=(CLabel (CWidget 0 (0 0) 1 2 0 0 #88# 8 100) 
COMMENT                                   (LOGPEN 0 0 0) 1 
COMMENT                                   (LOGFONT 46 17 0 0 700 0 0 0 0 3 2 1 34 
COMMENT                                    "Arial") 1.74233 0.666667 0 "lac operator" 
COMMENT                                   "@N" 1 14.5475 6.96932 0 -10 4.84542 1.07399 
COMMENT                                   #160#)) (CObjectList))) (CObjectList)) 
COMMENT               #162=(CGroupWidget (CWidget 11 (8 0) 1 2 0 0 Nil -112 100) 
COMMENT                     (CObjectList 
COMMENT                      #163=(CGroupWidget 
COMMENT                            (CWidget 4 (10 #1# 0) 1 2 0 0 Nil 543517801 100) 
COMMENT                            (CObjectList 
COMMENT                             #164=(CScratch 
COMMENT                                   (CWidget 1 (1 #1# 1) 1 2 0 0 #95# 0 100) 
COMMENT                                   (LOGPEN 0 6 10053171) 8 1 1.87745 1.9 
COMMENT                                   0.082322 1) 
COMMENT                             #165=(CLabel (CWidget 0 (0 0) 1 2 0 0 #87# 8 100) 
COMMENT                                   (LOGPEN 0 0 13408563) 1 
COMMENT                                   (LOGFONT 38 14 0 0 400 0 0 0 0 3 2 1 18 
COMMENT                                    "Georgia") 1.74233 0.555556 0 
COMMENT                                   "{\\i Bbs}I (4590)" "@N (@S)" 5 -15.2543 
COMMENT                                   -3.48466 0 -10 4.39585 0.974079 #164#) 
COMMENT                             #166=(CScratch 
COMMENT                                   (CWidget 2 (1 #1# 2) 1 2 0 0 #95# 0 100) 
COMMENT                                   (LOGPEN 0 6 10053171) 8 1 1.53262 1.9 
COMMENT                                   0.082322 1) 
COMMENT                             #167=(CLabel (CWidget 0 (0 0) 1 2 0 0 #87# 8 100) 
COMMENT                                   (LOGPEN 0 0 13408563) 1 
COMMENT                                   (LOGFONT 38 14 0 0 400 0 0 0 0 3 2 1 18 
COMMENT                                    "Georgia") 1.74233 0.555556 0 
COMMENT                                   "{\\i Bbs}I (4950)" "@N (@S)" 5 -15.6354 0 0 
COMMENT                                   -10 4.39585 0.974079 #166#) 
COMMENT                             #168=(CScratch 
COMMENT                                   (CWidget 3 (1 #1# 3) 1 2 0 0 #95# 0 100) 
COMMENT                                   (LOGPEN 0 6 10053171) 8 1 1.17437 1.9 
COMMENT                                   0.082322 1) 
COMMENT                             #169=(CLabel 
COMMENT                                   (CWidget 0 (0 0) 1 2 0 0 #87# 1270 100) 
COMMENT                                   (LOGPEN 0 0 13408563) 1 
COMMENT                                   (LOGFONT 38 14 0 0 400 0 0 0 0 3 2 1 18 
COMMENT                                    "Georgia") 1.74233 0.555556 0 
COMMENT                                   "{\\i Bbs}I (5324)" "@N (@S)" 5 -14.7424 
COMMENT                                   5.22699 0 -10 4.34589 0.974079 #168#) 
COMMENT                             #170=(CScratch 
COMMENT                                   (CWidget 4 (1 #1# 4) 1 2 0 0 #95# 1 100) 
COMMENT                                   (LOGPEN 0 6 10053171) 8 1 0.849643 1.9 
COMMENT                                   0.082322 1) 
COMMENT                             #171=(CLabel 
COMMENT                                   (CWidget 0 (0 0) 1 2 0 0 #87# 466464815 100) 
COMMENT                                   (LOGPEN 0 0 13408563) 1 
COMMENT                                   (LOGFONT 38 14 0 0 400 0 0 0 0 3 2 1 18 
COMMENT                                    "Georgia") 1.74233 0.555556 0 
COMMENT                                   "{\\i Bbs}I (5663)" "@N (@S)" 5 -12.8286 
COMMENT                                   8.71165 0 -10 4.27096 0.974079 #170#)) 
COMMENT                            (CObjectList))) (CObjectList)) 
COMMENT               #172=(CGroupWidget (CWidget 14 (16 0) 1 2 0 0 Nil -598 100) 
COMMENT                     (CObjectList) (CObjectList)) 
COMMENT               #173=(CGroupWidget (CWidget 12 (0 0) 1 2 0 0 Nil -782 100) 
COMMENT                     (CObjectList) (CObjectList))) (CObjectList))) 
COMMENT       (CSeqView 10 10 (CObjectList) (CObList) 1 (CObList)) (CObList) 87462704 
COMMENT       (CStringList) 2082602632 0 (CObList)))
FEATURES             Location/Qualifiers
     misc_feature    1..4
                     /vntifkey="21"
                     /label=Adapter\ATGG
     promoter        5..21
                     /vntifkey="30"
                     /label=T7\promoter
     operon          24..47
                     /vntifkey="103"
                     /label=lac\operator
     misc_feature    441..444
                     /vntifkey="21"
                     /label=Adapter\CCCT
     terminator      393..440
                     /vntifkey="43"
                     /label=T7\terminator
     misc_feature    1538..1541
                     /vntifkey="21"
                     /label=Adapter\AGCG
     misc_feature    1542..6549
                     /vntifkey="21"
                     /label=pET28a\backbone
     promoter        445..461
                     /vntifkey="30"
                     /label=T7\Promoter
     operon          464..487
                     /vntifkey="103"
                     /label=lac\operator
     terminator      1490..1537
                     /vntifkey="43"
                     /label=T7\Terminator
     CDS             86..388
                     /vntifkey="4"
                     /label=gra_prec_WP_053828221.1
     CDS             502..1485
                     /vntifkey="4"
                     /label=gra_WP_053828221.1�
BASE COUNT     1577 a      1685 c      1700 g      1587 t 
ORIGIN
        1 atggtaatac gactcactat aggggaattg tgagcggata acaattccaa ggagatatac 
       61 aatgcaccac caccaccacc acgcaatgcg cgtgtttggt tcacttttct tagagaagat 
      121 gcagggaaac aaggtctgcg gtaactggtc ttgggaaccg gcgaacccgg aaattaagga 
      181 tgtgtatgcc agtggggcga acaccaatac ccgcatgtcg acgtacgagg cggagaaaga 
      241 taaccgttct gactccgata agccaaatga gggcatgttg gctgtgtaag tcaaatagag 
      301 tgctttgata tcagcatgtc tagctttaga attcagttta gtgcgctgat ctgagtcgag 
      361 ataaaatcac cagtacccaa aaccaggccg gtctagcata accccttggg gcctctaaac 
      421 gggtcttgag gggttttttg cccttaatac gactcactat aggggaattg tgagcggata 
      481 acaattccaa ggagatatac aatgatcctg atcttagcag atgctttcga tgcgcacgct 
      541 gaccgtgtag aacgctcctt gaaacaggaa ggggtagcgt atttccgctt taacctcgac 
      601 ttctttagtt taagcaaaac cctggtgagc tttgatggca gctgctggtt cctgcgcgtc 
      661 ggcgagcgtt cggtttcatc tgatatgttt agctgcgtgt ggtgccgccg tgcgttcgta 
      721 gaattgagcc tggaagaacg ccgtgcgttt gaacgtgata acgattttaa gatttggcgt 
      781 gcggaatgga acgccactct gttaggtatt tacacatctt tacgcagctt accgtggctg 
      841 aacccgctgc gtaaagcatt acaaggggaa aataaatact atcagatgga attagcacat 
      901 aaagcaggct tcctgacgcc gccgaccatc gtgtccaatg ataagcagcg tctggtagac 
      961 ttttgtctgc aacaccagga cgacgcatta ttcaagatga tgtcgcaaga ggtgtactgg 
     1021 gaagataata ccattaaggg cttttacacg aaccgcctgg gcagctcgag cattaccagt 
     1081 cattttagcc cgattggaga aaatcctatc gttttgcaaa agtatatgcc taaacagtat 
     1141 gaagttcgct ggacggtggt gggacgtgaa catttcgtgt gccgcattga tagccagaaa 
     1201 tcctcgattg catgccacga ttggcgccgc tacgatattg cgcatacccc gcacagcgtt 
     1261 attgcgccgg ccccggaatc cattgtgaag aaagttaaca ttctgctgga ttggatgtgc 
     1321 ttagaatacg gtgcgcttga ctttattgtg accccggaaa acgaatggat tttcttggaa 
     1381 attaactgca tgggccagtg gttatggatc gaagatttaa ccaatcttgg aatcagcaat 
     1441 gcaatcacga aatggcttac acagcattcg acggttgcgt tataacggtc tagcataacc 
     1501 ccttggggcc tctaaacggg tcttgagggg ttttttgagc gctgaaagga ggaactatat 
     1561 ccggattggc gaatgggacg cgccctgtag cggcgcatta agcgcggcgg gtgtggtggt 
     1621 tacgcgcagc gtgaccgcta cacttgccag cgccctagcg cccgctcctt tcgctttctt 
     1681 cccttccttt ctcgccacgt tcgccggctt tccccgtcaa gctctaaatc gggggctccc 
     1741 tttagggttc cgatttagtg ctttacggca cctcgacccc aaaaaacttg attagggtga 
     1801 tggttcacgt agtgggccat cgccctgata gacggttttt cgccctttga cgttggagtc 
     1861 cacgttcttt aatagtggac tcttgttcca aactggaaca acactcaacc ctatctcggt 
     1921 ctattctttt gatttataag ggattttgcc gatttcggcc tattggttaa aaaatgagct 
     1981 gatttaacaa aaatttaacg cgaattttaa caaaatatta acgtttacaa tttcaggtgg 
     2041 cacttttcgg ggaaatgtgc gcggaacccc tatttgttta tttttctaaa tacattcaaa 
     2101 tatgtatccg ctcatgaatt aattcttaga aaaactcatc gagcatcaaa tgaaactgca 
     2161 atttattcat atcaggatta tcaataccat atttttgaaa aagccgtttc tgtaatgaag 
     2221 gagaaaactc accgaggcag ttccatagga tggcaagatc ctggtatcgg tctgcgattc 
     2281 cgactcgtcc aacatcaata caacctatta atttcccctc gtcaaaaata aggttatcaa 
     2341 gtgagaaatc accatgagtg acgactgaat ccggtgagaa tggcaaaagt ttatgcattt 
     2401 ctttccagac ttgttcaaca ggccagccat tacgctcgtc atcaaaatca ctcgcatcaa 
     2461 ccaaaccgtt attcattcgt gattgcgcct gagcgagacg aaatacgcga tcgctgttaa 
     2521 aaggacaatt acaaacagga atcgaatgca accggcgcag gaacactgcc agcgcatcaa 
     2581 caatattttc acctgaatca ggatattctt ctaatacctg gaatgctgtt ttcccgggga 
     2641 tcgcagtggt gagtaaccat gcatcatcag gagtacggat aaaatgcttg atggtcggaa 
     2701 gaggcataaa ttccgtcagc cagtttagtc tgaccatctc atctgtaaca tcattggcaa 
     2761 cgctaccttt gccatgtttc agaaacaact ctggcgcatc gggcttccca tacaatcgat 
     2821 agattgtcgc acctgattgc ccgacattat cgcgagccca tttataccca tataaatcag 
     2881 catccatgtt ggaatttaat cgcggcctag agcaagacgt ttcccgttga atatggctca 
     2941 taacacccct tgtattactg tttatgtaag cagacagttt tattgttcat gaccaaaatc 
     3001 ccttaacgtg agttttcgtt ccactgagcg tcagaccccg tagaaaagat caaaggatct 
     3061 tcttgagatc ctttttttct gcgcgtaatc tgctgcttgc aaacaaaaaa accaccgcta 
     3121 ccagcggtgg tttgtttgcc ggatcaagag ctaccaactc tttttccgaa ggtaactggc 
     3181 ttcagcagag cgcagatacc aaatactgtc cttctagtgt agccgtagtt aggccaccac 
     3241 ttcaagaact ctgtagcacc gcctacatac ctcgctctgc taatcctgtt accagtggct 
     3301 gctgccagtg gcgataagtc gtgtcttacc gggttggact caagacgata gttaccggat 
     3361 aaggcgcagc ggtcgggctg aacggggggt tcgtgcacac agcccagctt ggagcgaacg 
     3421 acctacaccg aactgagata cctacagcgt gagctatgag aaagcgccac gcttcccgaa 
     3481 gggagaaagg cggacaggta tccggtaagc ggcagggtcg gaacaggaga gcgcacgagg 
     3541 gagcttccag ggggaaacgc ctggtatctt tatagtcctg tcgggtttcg ccacctctga 
     3601 cttgagcgtc gatttttgtg atgctcgtca ggggggcgga gcctatggaa aaacgccagc 
     3661 aacgcggcct ttttacggtt cctggccttt tgctggcctt ttgctcacat gttctttcct 
     3721 gcgttatccc ctgattctgt ggataaccgt attaccgcct ttgagtgagc tgataccgct 
     3781 cgccgcagcc gaacgaccga gcgcagcgag tcagtgagcg aggaagcgga agagcgcctg 
     3841 atgcggtatt ttctccttac gcatctgtgc ggtatttcac accgcatata tggtgcactc 
     3901 tcagtacaat ctgctctgat gccgcatagt taagccagta tacactccgc tatcgctacg 
     3961 tgactgggtc atggctgcgc cccgacaccc gccaacaccc gctgacgcgc cctgacgggc 
     4021 ttgtctgctc ccggcatccg cttacagaca agctgtgacc gtctccggga gctgcatgtg 
     4081 tcagaggttt tcaccgtcat caccgaaacg cgcgaggcag ctgcggtaaa gctcatcagc 
     4141 gtggtcgtga agcgattcac agatgtctgc ctgttcatcc gcgtccagct cgttgagttt 
     4201 ctccagaagc gttaatgtct ggcttctgat aaagcgggcc atgttaaggg cggttttttc 
     4261 ctgtttggtc actgatgcct ccgtgtaagg gggatttctg ttcatggggg taatgatacc 
     4321 gatgaaacga gagaggatgc tcacgatacg ggttactgat gatgaacatg cccggttact 
     4381 ggaacgttgt gagggtaaac aactggcggt atggatgcgg cgggaccaga gaaaaatcac 
     4441 tcagggtcaa tgccagcgct tcgttaatac agatgtaggt gttccacagg gtagccagca 
     4501 gcatcctgcg atgcagatcc ggaacataat ggtgcagggc gctgacttcc gcgtttccag 
     4561 actttacgaa acacggaaac cgaagaccat tcatgttgtt gctcaggtcg cagacgtttt 
     4621 gcagcagcag tcgcttcacg ttcgctcgcg tatcggtgat tcattctgct aaccagtaag 
     4681 gcaaccccgc cagcctagcc gggtcctcaa cgacaggagc acgatcatgc gcacccgtgg 
     4741 ggccgccatg ccggcgataa tggcctgctt ctcgccgaaa cgtttggtgg cgggaccagt 
     4801 gacgaaggct tgagcgaggg cgtgcaagat tccgaatacc gcaagcgaca ggccgatcat 
     4861 cgtcgcgctc cagcgaaagc ggtcctcgcc gaaaatgacc cagagcgctg ccggcacctg 
     4921 tcctacgagt tgcatgataa agaagacagt cataagtgcg gcgacgatag tcatgccccg 
     4981 cgcccaccgg aaggagctga ctgggttgaa ggctctcaag ggcatcggtc gagatcccgg 
     5041 tgcctaatga gtgagctaac ttacattaat tgcgttgcgc tcactgcccg ctttccagtc 
     5101 gggaaacctg tcgtgccagc tgcattaatg aatcggccaa cgcgcgggga gaggcggttt 
     5161 gcgtattggg cgccagggtg gtttttcttt tcaccagtga gacgggcaac agctgattgc 
     5221 ccttcaccgc ctggccctga gagagttgca gcaagcggtc cacgctggtt tgccccagca 
     5281 ggcgaaaatc ctgtttgatg gtggttaacg gcgggatata acatgagctg tcttcggtat 
     5341 cgtcgtatcc cactaccgag atatccgcac caacgcgcag cccggactcg gtaatggcgc 
     5401 gcattgcgcc cagcgccatc tgatcgttgg caaccagcat cgcagtggga acgatgccct 
     5461 cattcagcat ttgcatggtt tgttgaaaac cggacatggc actccagtcg ccttcccgtt 
     5521 ccgctatcgg ctgaatttga ttgcgagtga gatatttatg ccagccagcc agacgcagac 
     5581 gcgccgagac agaacttaat gggcccgcta acagcgcgat ttgctggtga cccaatgcga 
     5641 ccagatgctc cacgcccagt cgcgtaccgt cttcatggga gaaaataata ctgttgatgg 
     5701 gtgtctggtc agagacatca agaaataacg ccggaacatt agtgcaggca gcttccacag 
     5761 caatggcatc ctggtcatcc agcggatagt taatgatcag cccactgacg cgttgcgcga 
     5821 gaagattgtg caccgccgct ttacaggctt cgacgccgct tcgttctacc atcgacacca 
     5881 ccacgctggc acccagttga tcggcgcgag atttaatcgc cgcgacaatt tgcgacggcg 
     5941 cgtgcagggc cagactggag gtggcaacgc caatcagcaa cgactgtttg cccgccagtt 
     6001 gttgtgccac gcggttggga atgtaattca gctccgccat cgccgcttcc actttttccc 
     6061 gcgttttcgc agaaacgtgg ctggcctggt tcaccacgcg ggaaacggtc tgataagaga 
     6121 caccggcata ctctgcgaca tcgtataacg ttactggttt cacattcacc accctgaatt 
     6181 gactctcttc cgggcgctat catgccatac cgcgaaaggt tttgcgccat tcgatggtgt 
     6241 ccgggatctc gacgctctcc cttatgcgac tcctgcatta ggaagcagcc cagtagtagg 
     6301 ttgaggccgt tgagcaccgc cgccgcaagg aatggtgcat gcaaggagat ggcgcccaac 
     6361 agtcccccgg ccacggggcc tgccaccata cccacgccga aacaagcgct catgagcccg 
     6421 aagtggcgag cccgatcttc cccatcggtg atgtcggcga tataggcgcc agcaaccgca 
     6481 cctgtggcgc cggtgatgcc ggccacgatg cgtccggcgt agaggatcga gatctcgatc 
     6541 ccgcgaaat 
//
