# Supplementary material for: A scalable platform to discover antimicrobials of ribosomal origin
Source: Nat Commun. 2022 Oct 17;13:6135. doi: 10.1038/s41467-022-33890-w (PMC9576775; doi:10.1038/s41467-022-33890-w)
Supplement: Supplementary file 5 — Supplementary Data 2 [file 41467_2022_33890_MOESM5_ESM.zip › Supplementary Data 2/51.gb]

LOCUS       pET28a\CrtE\B\I\T7\promtoer\and\terminator\with\spacers        8368 bp    DNA     circular     29-MAR-2016
SOURCE      
  ORGANISM  
COMMENT     This file is created by Vector NTI
            http://www.invitrogen.com/
COMMENT     ORIGDB|GenBank
COMMENT     VNTDATE|-11171271|
COMMENT     VNTDBDATE|-11171271|
COMMENT     LSOWNER|
COMMENT     VNTNAME|pET28a CrtE B I T7 promtoer and terminator with spacers|
COMMENT     VNTAUTHORNAME|Demo User|
COMMENT     Vector_NTI_Display_Data_(Do_Not_Edit!)
COMMENT     (SXF 
COMMENT      (CGexDoc "pET28a CrtE B I T7 promtoer and terminator with spacers" 0 8368 
COMMENT       (CDBMol 0 0 1 1 1 0 0 0 0 "" "" 0 0 0 0 (CObList) (CObList) (CObList) 
COMMENT        (CObList) -1 "") 
COMMENT       (CDocSetData 1 1 0 0 0 0 "MAIN" 1 1 1 1 0 0 1 1 0 1 10 10 4294967295 50 0 
COMMENT        1 0 (CHomObj 0 0 0 3 75) (CWordArray) (CWordArray) 
COMMENT        (CStringList "BsaI" "BbsI") (CStringList "atg" "gtg") 
COMMENT        (CStringList "taa" "tga" "tag") (CObList) 1 "{(0,1),2}" 0 0 "" 0 
COMMENT        4294967295 0 0 0 0 0 0 0 "MAIN" 0 0 30 0 
COMMENT        (CProteinMotifSearchObject 70 20 1 1 1 1 0 0 1 0 0 0 0 0)) 
COMMENT       (CMolPar 0 0 1 2763 2763 1 8368 0 0 0 0 0 0 0 0) (CStringList) 
COMMENT       (CStringList) (CObList) (COAPar 25 250 50 0 6 4 3 7) 
COMMENT       (COAPar 25 250 50 0 6 4 3 7) (COAPar 25 250 50 0 6 4 3 7) 
COMMENT       (CObList #0=(CRSite (CStringList) "BsaI" "ggtctc" 8 12 0 0 "") 
COMMENT        #1=(CRSite (CStringList) "BbsI" "gaagac" 9 13 4 6409 0 6769 0 7143 1 
COMMENT            7482 1 0 "")) 
COMMENT       (CObList 
COMMENT        #2=(CFSignal (CObList) "Adapter ATGG" 21 0 0 1 4 0 (CStringList) 
COMMENT            (CStringList) 1 1 1 1 "1..4") 
COMMENT        #3=(CFSignal (CObList) "T7 promoter" 30 0 0 5 21 0 (CStringList) 
COMMENT            (CStringList) 1 1 1 1 "5..21") 
COMMENT        #4=(CFSignal (CObList) "lac operator" 103 0 0 24 47 0 (CStringList) 
COMMENT            (CStringList) 1 1 1 1 "24..47") 
COMMENT        #5=(CFSignal (CObList) "Adapter CCCT" 21 0 0 441 444 0 (CStringList) 
COMMENT            (CStringList) 1 1 1 1 "441..444") 
COMMENT        #6=(CFSignal (CObList) "T7 terminator" 43 0 0 393 440 0 (CStringList) 
COMMENT            (CStringList) 1 1 1 1 "393..440") 
COMMENT        #7=(CFSignal (CObList) "Adapter GCTC" 21 0 0 2408 2411 0 (CStringList) 
COMMENT            (CStringList) 1 1 1 1 "2408..2411") 
COMMENT        #8=(CFSignal (CObList) "Adapter CGGT" 21 0 0 2824 2827 0 (CStringList) 
COMMENT            (CStringList) 1 1 1 1 "2821..2824") 
COMMENT        #9=(CFSignal (CObList) "Adapter AGCG" 21 0 0 3357 3360 0 (CStringList) 
COMMENT            (CStringList) 1 1 1 1 "3354..3357") 
COMMENT        #10=(CFSignal (CObList) "pET28a backbone" 21 0 0 3361 8368 0 
COMMENT             (CStringList) (CStringList) 1 1 1 1 "3358..8365") 
COMMENT        #11=(CFSignal (CObList) "T7 Promoter" 30 0 0 445 461 0 (CStringList) 
COMMENT             (CStringList) 1 1 1 1 "445..461") 
COMMENT        #12=(CFSignal (CObList) "lac operator" 103 0 0 464 487 0 (CStringList) 
COMMENT             (CStringList) 1 1 1 1 "464..487") 
COMMENT        #13=(CFSignal (CObList) "T7 Terminator" 43 0 0 2360 2407 0 (CStringList) 
COMMENT             (CStringList) 1 1 1 1 "2360..2407") 
COMMENT        #14=(CFSignal (CObList) "las_prec_AFZ26601.1" 4 0 0 86 388 0 
COMMENT             (CStringList) (CStringList) 1 1 1 1 "86..388") 
COMMENT        #15=(CFSignal (CObList) "las_AFZ26601.1" 4 0 0 502 2355 0 (CStringList) 
COMMENT             (CStringList) 1 1 1 1 "502..2355") 
COMMENT        #16=(CFSignal (CObList) "T7 Promoter" 30 0 0 2412 2468 0 (CStringList) 
COMMENT             (CStringList) 1 1 1 1 "2412..2468") 
COMMENT        #17=(CFSignal (CObList) "T7 Terminator" 43 0 0 2776 2823 0 (CStringList) 
COMMENT             (CStringList) 1 1 1 1 "2773..2820") 
COMMENT        #18=(CFSignal (CObList) "T7 Promoter" 30 0 0 2828 2884 0 (CStringList) 
COMMENT             (CStringList) 1 1 1 1 "2825..2881") 
COMMENT        #19=(CFSignal (CObList) "las_AFZ26603.1" 4 0 0 2885 3304 0 (CStringList) 
COMMENT             (CStringList) 1 1 1 1 "2882..3301") 
COMMENT        #20=(CFSignal (CObList) "T7 Terminator" 43 0 0 3309 3356 0 (CStringList) 
COMMENT             (CStringList) 1 1 1 1 "3306..3353") 
COMMENT        #21=(CFSignal (CObList) "las_AFZ26602.1" 4 0 0 2469 2771 0 (CStringList) 
COMMENT             (CStringList) 1 1 1 1 "2469..2768")) (CObList) (CObList) (CObList) 
COMMENT       (CObList) (CObList) (CObList) 
COMMENT       (CTextView 0 
COMMENT        #22=(CGroupPar (CParagraph 0 (0 0) 1 2 0 0 180) 
COMMENT             (CObjectList 
COMMENT              #23=(CRefLinePar 
COMMENT                   (CLinePar (CParagraph 0 (0 0) 0 2 0 0 233) 
COMMENT                    "pET28a CrtE B I T7 promtoer and terminator with spacers" 2) 
COMMENT                   5 "" 0 4) 
COMMENT              #24=(CFolderPar 
COMMENT                   (CGroupPar (CParagraph 1 (0 0) 1 1 0 0 178) 
COMMENT                    (CObjectList 
COMMENT                     #25=(CLinePar (CParagraph 0 (0 0) 1 2 1 0 180) 
COMMENT                          "DNA 'pET28a CrtE B I T7 promtoer and terminator with spacers'" 
COMMENT                          1) 
COMMENT                     #26=(CLinePar (CParagraph 0 (0 0) 1 2 1 0 180) 
COMMENT                          "Local object" 1) 
COMMENT                     #27=(CLinePar (CParagraph 0 (0 0) 1 2 1 0 180) 
COMMENT                          "Created: 03/29/16 07:06PM" 1) 
COMMENT                     #28=(CLinePar (CParagraph 0 (0 0) 1 2 1 0 180) 
COMMENT                          "Last Modified: 03/29/16 07:06PM" 1) 
COMMENT                     #29=(CLinePar (CParagraph 0 (0 0) 1 2 1 0 180) 
COMMENT                          "length: 8368 bp" 1) 
COMMENT                     #30=(CLinePar (CParagraph 0 (0 0) 1 2 1 0 180) 
COMMENT                          "storage type: Basic" 1) 
COMMENT                     #31=(CLinePar (CParagraph 0 (0 0) 1 2 1 0 180) 
COMMENT                          "form: Circular" 1))) "General Description") 
COMMENT              #32=(CFolderPar 
COMMENT                   (CGroupPar (CParagraph 2 (0 0) 1 1 0 0 178) 
COMMENT                    (CObjectList 
COMMENT                     #33=(CLinePar (CParagraph 0 (0 0) 1 2 1 0 180) 
COMMENT                          "Original Source Database: GenBank" 1) 
COMMENT                     #34=(CLinePar (CParagraph 0 (0 0) 1 2 1 0 180) 
COMMENT                          "Modification Date in the Original DB: 29-MAR-2016" 1))) 
COMMENT                   "Standard Fields") 
COMMENT              #35=(CRefLinePar 
COMMENT                   (CLinePar (CParagraph 0 (0 0) 0 2 0 0 233) "Comments" 2) 1 "" 
COMMENT                   0 0) 
COMMENT              #36=(CFolderPar 
COMMENT                   (CGroupPar (CParagraph 8 (0 0) 1 2 0 0 178) (CObjectList)) 
COMMENT                   "Annotations") 
COMMENT              #37=(CFolderPar 
COMMENT                   (CGroupPar (CParagraph 12 (6 0) 1 2 0 0 178) 
COMMENT                    (CObjectList 
COMMENT                     #38=(CFolderPar 
COMMENT                          (CGroupPar (CParagraph 4 (7 4 0) 1 2 1 0 178) 
COMMENT                           (CObjectList 
COMMENT                            #39=(CFolderPar 
COMMENT                                 (CGroupPar 
COMMENT                                  (CParagraph 86 (3 #14# 0) 1 2 2 0 327) 
COMMENT                                  (CObjectList 
COMMENT                                   #40=(CLinePar 
COMMENT                                        (CParagraph 0 (0 0) 1 2 3 0 180) 
COMMENT                                        "Start: 86    End: 388 " 1) 
COMMENT                                   #41=(CLinePar 
COMMENT                                        (CParagraph 0 (0 0) 1 2 3 0 180) 
COMMENT                                        "Original Location Description:" 1) 
COMMENT                                   #42=(CLinePar 
COMMENT                                        (CParagraph 0 (0 0) 1 2 3 0 180) 
COMMENT                                        "   86..388" 1))) "las_prec_AFZ26601.1") 
COMMENT                            #43=(CFolderPar 
COMMENT                                 (CGroupPar 
COMMENT                                  (CParagraph 502 (3 #15# 0) 1 2 2 0 327) 
COMMENT                                  (CObjectList 
COMMENT                                   #44=(CLinePar 
COMMENT                                        (CParagraph 0 (0 0) 1 2 3 0 180) 
COMMENT                                        "Start: 502   End: 2355" 1) 
COMMENT                                   #45=(CLinePar 
COMMENT                                        (CParagraph 0 (0 0) 1 2 3 0 180) 
COMMENT                                        "Original Location Description:" 1) 
COMMENT                                   #46=(CLinePar 
COMMENT                                        (CParagraph 0 (0 0) 1 2 3 0 180) 
COMMENT                                        "   502..2355" 1))) "las_AFZ26601.1") 
COMMENT                            #47=(CFolderPar 
COMMENT                                 (CGroupPar 
COMMENT                                  (CParagraph 2469 (3 #21# 0) 1 2 2 1 327) 
COMMENT                                  (CObjectList 
COMMENT                                   #48=(CLinePar 
COMMENT                                        (CParagraph 0 (0 0) 1 2 3 0 180) 
COMMENT                                        "Start: 2469  End: 2771" 1) 
COMMENT                                   #49=(CLinePar 
COMMENT                                        (CParagraph 0 (0 0) 1 2 3 0 180) 
COMMENT                                        "Original Location Description:" 1) 
COMMENT                                   #50=(CLinePar 
COMMENT                                        (CParagraph 0 (0 0) 1 2 3 0 180) 
COMMENT                                        "   2469..2768" 1))) "las_AFZ26602.1") 
COMMENT                            #51=(CFolderPar 
COMMENT                                 (CGroupPar 
COMMENT                                  (CParagraph 2885 (3 #19# 0) 1 2 2 0 327) 
COMMENT                                  (CObjectList 
COMMENT                                   #52=(CLinePar 
COMMENT                                        (CParagraph 0 (0 0) 1 2 3 0 180) 
COMMENT                                        "Start: 2885  End: 3304" 1) 
COMMENT                                   #53=(CLinePar 
COMMENT                                        (CParagraph 0 (0 0) 1 2 3 0 180) 
COMMENT                                        "Original Location Description:" 1) 
COMMENT                                   #54=(CLinePar 
COMMENT                                        (CParagraph 0 (0 0) 1 2 3 0 180) 
COMMENT                                        "   2882..3301" 1))) "las_AFZ26603.1"))) 
COMMENT                          "CDS (4 total)") 
COMMENT                     #55=(CFolderPar 
COMMENT                          (CGroupPar (CParagraph 21 (7 21 0) 1 1 1 0 178) 
COMMENT                           (CObjectList 
COMMENT                            #56=(CFolderPar 
COMMENT                                 (CGroupPar (CParagraph 1 (3 #2# 0) 1 2 2 0 194) 
COMMENT                                  (CObjectList 
COMMENT                                   #57=(CLinePar 
COMMENT                                        (CParagraph 0 (0 0) 1 2 3 0 180) 
COMMENT                                        "Start: 1     End: 4   " 1) 
COMMENT                                   #58=(CLinePar 
COMMENT                                        (CParagraph 0 (0 0) 1 2 3 0 180) 
COMMENT                                        "Original Location Description:" 1) 
COMMENT                                   #59=(CLinePar 
COMMENT                                        (CParagraph 0 (0 0) 1 2 3 0 180) 
COMMENT                                        "   1..4" 1))) "Adapter ATGG") 
COMMENT                            #60=(CFolderPar 
COMMENT                                 (CGroupPar 
COMMENT                                  (CParagraph 441 (3 #5# 0) 1 2 2 0 194) 
COMMENT                                  (CObjectList 
COMMENT                                   #61=(CLinePar 
COMMENT                                        (CParagraph 0 (0 0) 1 2 3 0 180) 
COMMENT                                        "Start: 441   End: 444 " 1) 
COMMENT                                   #62=(CLinePar 
COMMENT                                        (CParagraph 0 (0 0) 1 2 3 0 180) 
COMMENT                                        "Original Location Description:" 1) 
COMMENT                                   #63=(CLinePar 
COMMENT                                        (CParagraph 0 (0 0) 1 2 3 0 180) 
COMMENT                                        "   441..444" 1))) "Adapter CCCT") 
COMMENT                            #64=(CFolderPar 
COMMENT                                 (CGroupPar 
COMMENT                                  (CParagraph 2408 (3 #7# 0) 1 2 2 0 194) 
COMMENT                                  (CObjectList 
COMMENT                                   #65=(CLinePar 
COMMENT                                        (CParagraph 0 (0 0) 1 2 3 0 180) 
COMMENT                                        "Start: 2408  End: 2411" 1) 
COMMENT                                   #66=(CLinePar 
COMMENT                                        (CParagraph 0 (0 0) 1 2 3 0 180) 
COMMENT                                        "Original Location Description:" 1) 
COMMENT                                   #67=(CLinePar 
COMMENT                                        (CParagraph 0 (0 0) 1 2 3 0 180) 
COMMENT                                        "   2408..2411" 1))) "Adapter GCTC") 
COMMENT                            #68=(CFolderPar 
COMMENT                                 (CGroupPar 
COMMENT                                  (CParagraph 2824 (3 #8# 0) 1 2 2 0 194) 
COMMENT                                  (CObjectList 
COMMENT                                   #69=(CLinePar 
COMMENT                                        (CParagraph 0 (0 0) 1 2 3 0 180) 
COMMENT                                        "Start: 2824  End: 2827" 1) 
COMMENT                                   #70=(CLinePar 
COMMENT                                        (CParagraph 0 (0 0) 1 2 3 0 180) 
COMMENT                                        "Original Location Description:" 1) 
COMMENT                                   #71=(CLinePar 
COMMENT                                        (CParagraph 0 (0 0) 1 2 3 0 180) 
COMMENT                                        "   2821..2824" 1))) "Adapter CGGT") 
COMMENT                            #72=(CFolderPar 
COMMENT                                 (CGroupPar 
COMMENT                                  (CParagraph 3357 (3 #9# 0) 1 2 2 0 194) 
COMMENT                                  (CObjectList 
COMMENT                                   #73=(CLinePar 
COMMENT                                        (CParagraph 0 (0 0) 1 2 3 0 180) 
COMMENT                                        "Start: 3357  End: 3360" 1) 
COMMENT                                   #74=(CLinePar 
COMMENT                                        (CParagraph 0 (0 0) 1 2 3 0 180) 
COMMENT                                        "Original Location Description:" 1) 
COMMENT                                   #75=(CLinePar 
COMMENT                                        (CParagraph 0 (0 0) 1 2 3 0 180) 
COMMENT                                        "   3354..3357" 1))) "Adapter AGCG") 
COMMENT                            #76=(CFolderPar 
COMMENT                                 (CGroupPar 
COMMENT                                  (CParagraph 3361 (3 #10# 0) 1 2 2 0 194) 
COMMENT                                  (CObjectList 
COMMENT                                   #77=(CLinePar 
COMMENT                                        (CParagraph 0 (0 0) 1 2 3 0 180) 
COMMENT                                        "Start: 3361  End: 8368" 1) 
COMMENT                                   #78=(CLinePar 
COMMENT                                        (CParagraph 0 (0 0) 1 2 3 0 180) 
COMMENT                                        "Original Location Description:" 1) 
COMMENT                                   #79=(CLinePar 
COMMENT                                        (CParagraph 0 (0 0) 1 2 3 0 180) 
COMMENT                                        "   3358..8365" 1))) "pET28a backbone"))) 
COMMENT                          "Misc. Feature (6 total)") 
COMMENT                     #80=(CFolderPar 
COMMENT                          (CGroupPar (CParagraph 30 (7 30 0) 1 1 1 0 178) 
COMMENT                           (CObjectList 
COMMENT                            #81=(CFolderPar 
COMMENT                                 (CGroupPar (CParagraph 5 (3 #3# 0) 1 2 2 0 194) 
COMMENT                                  (CObjectList 
COMMENT                                   #82=(CLinePar 
COMMENT                                        (CParagraph 0 (0 0) 1 2 3 0 180) 
COMMENT                                        "Start: 5     End: 21  " 1) 
COMMENT                                   #83=(CLinePar 
COMMENT                                        (CParagraph 0 (0 0) 1 2 3 0 180) 
COMMENT                                        "Original Location Description:" 1) 
COMMENT                                   #84=(CLinePar 
COMMENT                                        (CParagraph 0 (0 0) 1 2 3 0 180) 
COMMENT                                        "   5..21" 1))) "T7 promoter") 
COMMENT                            #85=(CFolderPar 
COMMENT                                 (CGroupPar 
COMMENT                                  (CParagraph 445 (3 #11# 0) 1 2 2 0 194) 
COMMENT                                  (CObjectList 
COMMENT                                   #86=(CLinePar 
COMMENT                                        (CParagraph 0 (0 0) 1 2 3 0 180) 
COMMENT                                        "Start: 445   End: 461 " 1) 
COMMENT                                   #87=(CLinePar 
COMMENT                                        (CParagraph 0 (0 0) 1 2 3 0 180) 
COMMENT                                        "Original Location Description:" 1) 
COMMENT                                   #88=(CLinePar 
COMMENT                                        (CParagraph 0 (0 0) 1 2 3 0 180) 
COMMENT                                        "   445..461" 1))) "T7 Promoter") 
COMMENT                            #89=(CFolderPar 
COMMENT                                 (CGroupPar 
COMMENT                                  (CParagraph 2412 (3 #16# 0) 1 2 2 0 194) 
COMMENT                                  (CObjectList 
COMMENT                                   #90=(CLinePar 
COMMENT                                        (CParagraph 0 (0 0) 1 2 3 0 180) 
COMMENT                                        "Start: 2412  End: 2468" 1) 
COMMENT                                   #91=(CLinePar 
COMMENT                                        (CParagraph 0 (0 0) 1 2 3 0 180) 
COMMENT                                        "Original Location Description:" 1) 
COMMENT                                   #92=(CLinePar 
COMMENT                                        (CParagraph 0 (0 0) 1 2 3 0 180) 
COMMENT                                        "   2412..2468" 1))) "T7 Promoter") 
COMMENT                            #93=(CFolderPar 
COMMENT                                 (CGroupPar 
COMMENT                                  (CParagraph 2828 (3 #18# 0) 1 2 2 0 194) 
COMMENT                                  (CObjectList 
COMMENT                                   #94=(CLinePar 
COMMENT                                        (CParagraph 0 (0 0) 1 2 3 0 180) 
COMMENT                                        "Start: 2828  End: 2884" 1) 
COMMENT                                   #95=(CLinePar 
COMMENT                                        (CParagraph 0 (0 0) 1 2 3 0 180) 
COMMENT                                        "Original Location Description:" 1) 
COMMENT                                   #96=(CLinePar 
COMMENT                                        (CParagraph 0 (0 0) 1 2 3 0 180) 
COMMENT                                        "   2825..2881" 1))) "T7 Promoter"))) 
COMMENT                          "Promoter Prokaryotic (4 total)") 
COMMENT                     #97=(CFolderPar 
COMMENT                          (CGroupPar (CParagraph 43 (7 43 0) 1 1 1 0 178) 
COMMENT                           (CObjectList 
COMMENT                            #98=(CFolderPar 
COMMENT                                 (CGroupPar 
COMMENT                                  (CParagraph 393 (3 #6# 0) 1 2 2 0 194) 
COMMENT                                  (CObjectList 
COMMENT                                   #99=(CLinePar 
COMMENT                                        (CParagraph 0 (0 0) 1 2 3 0 180) 
COMMENT                                        "Start: 393   End: 440 " 1) 
COMMENT                                   #100=(CLinePar 
COMMENT                                         (CParagraph 0 (0 0) 1 2 3 0 180) 
COMMENT                                         "Original Location Description:" 1) 
COMMENT                                   #101=(CLinePar 
COMMENT                                         (CParagraph 0 (0 0) 1 2 3 0 180) 
COMMENT                                         "   393..440" 1))) "T7 terminator") 
COMMENT                            #102=(CFolderPar 
COMMENT                                  (CGroupPar 
COMMENT                                   (CParagraph 2360 (3 #13# 0) 1 2 2 0 194) 
COMMENT                                   (CObjectList 
COMMENT                                    #103=(CLinePar 
COMMENT                                          (CParagraph 0 (0 0) 1 2 3 0 180) 
COMMENT                                          "Start: 2360  End: 2407" 1) 
COMMENT                                    #104=(CLinePar 
COMMENT                                          (CParagraph 0 (0 0) 1 2 3 0 180) 
COMMENT                                          "Original Location Description:" 1) 
COMMENT                                    #105=(CLinePar 
COMMENT                                          (CParagraph 0 (0 0) 1 2 3 0 180) 
COMMENT                                          "   2360..2407" 1))) "T7 Terminator") 
COMMENT                            #106=(CFolderPar 
COMMENT                                  (CGroupPar 
COMMENT                                   (CParagraph 2776 (3 #17# 0) 1 2 2 0 194) 
COMMENT                                   (CObjectList 
COMMENT                                    #107=(CLinePar 
COMMENT                                          (CParagraph 0 (0 0) 1 2 3 0 180) 
COMMENT                                          "Start: 2776  End: 2823" 1) 
COMMENT                                    #108=(CLinePar 
COMMENT                                          (CParagraph 0 (0 0) 1 2 3 0 180) 
COMMENT                                          "Original Location Description:" 1) 
COMMENT                                    #109=(CLinePar 
COMMENT                                          (CParagraph 0 (0 0) 1 2 3 0 180) 
COMMENT                                          "   2773..2820" 1))) "T7 Terminator") 
COMMENT                            #110=(CFolderPar 
COMMENT                                  (CGroupPar 
COMMENT                                   (CParagraph 3309 (3 #20# 0) 1 2 2 0 194) 
COMMENT                                   (CObjectList 
COMMENT                                    #111=(CLinePar 
COMMENT                                          (CParagraph 0 (0 0) 1 2 3 0 180) 
COMMENT                                          "Start: 3309  End: 3356" 1) 
COMMENT                                    #112=(CLinePar 
COMMENT                                          (CParagraph 0 (0 0) 1 2 3 0 180) 
COMMENT                                          "Original Location Description:" 1) 
COMMENT                                    #113=(CLinePar 
COMMENT                                          (CParagraph 0 (0 0) 1 2 3 0 180) 
COMMENT                                          "   3306..3353" 1))) "T7 Terminator"))) 
COMMENT                          "Terminator (4 total)") 
COMMENT                     #114=(CFolderPar 
COMMENT                           (CGroupPar (CParagraph 103 (7 103 0) 1 1 1 0 178) 
COMMENT                            (CObjectList 
COMMENT                             #115=(CFolderPar 
COMMENT                                   (CGroupPar 
COMMENT                                    (CParagraph 24 (3 #4# 0) 1 2 2 0 194) 
COMMENT                                    (CObjectList 
COMMENT                                     #116=(CLinePar 
COMMENT                                           (CParagraph 0 (0 0) 1 2 3 0 180) 
COMMENT                                           "Start: 24    End: 47  " 1) 
COMMENT                                     #117=(CLinePar 
COMMENT                                           (CParagraph 0 (0 0) 1 2 3 0 180) 
COMMENT                                           "Original Location Description:" 1) 
COMMENT                                     #118=(CLinePar 
COMMENT                                           (CParagraph 0 (0 0) 1 2 3 0 180) 
COMMENT                                           "   24..47" 1))) "lac operator") 
COMMENT                             #119=(CFolderPar 
COMMENT                                   (CGroupPar 
COMMENT                                    (CParagraph 464 (3 #12# 0) 1 2 2 0 194) 
COMMENT                                    (CObjectList 
COMMENT                                     #120=(CLinePar 
COMMENT                                           (CParagraph 0 (0 0) 1 2 3 0 180) 
COMMENT                                           "Start: 464   End: 487 " 1) 
COMMENT                                     #121=(CLinePar 
COMMENT                                           (CParagraph 0 (0 0) 1 2 3 0 180) 
COMMENT                                           "Original Location Description:" 1) 
COMMENT                                     #122=(CLinePar 
COMMENT                                           (CParagraph 0 (0 0) 1 2 3 0 180) 
COMMENT                                           "   464..487" 1))) "lac operator"))) 
COMMENT                           "Operon (2 total)"))) "Feature Map") 
COMMENT              #123=(CFolderPar 
COMMENT                    (CGroupPar (CParagraph 13 (0 0) 1 1 0 0 178) 
COMMENT                     (CObjectList 
COMMENT                      #124=(CRSFolderPar 
COMMENT                            (CFolderPar 
COMMENT                             (CGroupPar (CParagraph 100960984 (8 0) 1 1 1 0 178) 
COMMENT                              (CObjectList 
COMMENT                               #125=(CGroupPar 
COMMENT                                     (CParagraph 0 (10 #1# 0) 1 2 2 0 180) 
COMMENT                                     (CObjectList 
COMMENT                                      #126=(CLinePar 
COMMENT                                            (CParagraph 0 (1 #1# 1) 1 2 2 0 191) 
COMMENT                                            " N1: 6409 " 1) 
COMMENT                                      #127=(CLinePar 
COMMENT                                            (CParagraph 0 (1 #1# 2) 1 2 2 0 191) 
COMMENT                                            " N2: 6769 " 1) 
COMMENT                                      #128=(CLinePar 
COMMENT                                            (CParagraph 0 (1 #1# 3) 1 2 2 0 191) 
COMMENT                                            " N3: 7143 (on complementary strand)" 
COMMENT                                            1) 
COMMENT                                      #129=(CLinePar 
COMMENT                                            (CParagraph 0 (1 #1# 4) 1 2 2 0 191) 
COMMENT                                            " N4: 7482 (on complementary strand)" 
COMMENT                                            1))))) "BbsI: 4 sites") 8 12 
COMMENT                            "GAAGACNNNNNNN" "CTTCTGNNNNNNN") 
COMMENT                      #130=(CRSFolderPar 
COMMENT                            (CFolderPar 
COMMENT                             (CGroupPar (CParagraph 100960856 (8 0) 1 1 1 0 178) 
COMMENT                              (CObjectList)) "BsaI: 0 sites") 7 11 
COMMENT                            "GGTCTCNNNNNN" "CCAGAGNNNNNN"))) 
COMMENT                    "Restriction/Methylation Map")))) 
COMMENT       (CGraphView 
COMMENT        (CWStyleSheet 
COMMENT         (CObjectList 
COMMENT          #131=(CWidgetStyle "RSite Label" 1 (LOGPEN 0 0 13408563) 1 0 1 
COMMENT                (LOGFONT 0 0 0 0 400 0 0 0 0 3 2 1 18 "Georgia") 0.555556 0 1 5 
COMMENT                "@N (@S)" 0) 
COMMENT          #132=(CWidgetStyle "Signal Label" 1 (LOGPEN 0 0 0) 1 0 1 
COMMENT                (LOGFONT 0 0 0 0 700 0 0 0 0 3 2 1 34 "Arial") 0.666667 0 1 1 
COMMENT                "@N" 0) 
COMMENT          #133=(CWidgetStyle "Molecule Label 2" 0 0 1 
COMMENT                (LOGFONT 0 0 0 0 400 0 0 0 0 3 2 1 18 "Georgia") 0.555556 0 1 16 
COMMENT                "@L bp" 0) 
COMMENT          #134=(CWidgetStyle "Molecule Label 1" 0 0 1 
COMMENT                (LOGFONT 0 0 0 0 400 0 0 0 0 3 2 1 34 "Verdana") 0.833333 0 1 1 
COMMENT                "@N" 0) 
COMMENT          #135=(CWidgetStyle "Shape 3" 1 (LOGPEN 0 0 3355545) 1 1 
COMMENT                (LOGBRUSH 0 6724095 0) 0 0 1 (LOGSHAPE 9 1 0.8 1.8 0)) 
COMMENT          #136=(CWidgetStyle "Shape 1" 1 (LOGPEN 0 0 6723840) 1 1 
COMMENT                (LOGBRUSH 0 10079334 0) 0 0 1 (LOGSHAPE 9 1 0.8 1.8 0)) 
COMMENT          #137=(CWidgetStyle "Axis" 1 (LOGPEN 0 0 10079436) 2 1 
COMMENT                (LOGBRUSH 0 13434879 0) 0 0 1 (LOGSHAPE 10 1 0 0 0)) 
COMMENT          #138=(CWidgetStyle "Line 2" 1 (LOGPEN 0 0 6723840) 8 0 0 0 1 
COMMENT                (LOGSHAPE 1 1.9 0 0 0)) 
COMMENT          #139=(CWidgetStyle "RSite" 1 (LOGPEN 0 0 10053171) 8 0 0 0 1 
COMMENT                (LOGSHAPE 1 1.9 0 0 0)) 
COMMENT          #140=(CWidgetStyle "Short Signal" 1 (LOGPEN 0 0 13395507) 10 0 0 0 1 
COMMENT                (LOGSHAPE 1 1.9 0 0 0)) 
COMMENT          #141=(CWidgetStyle "Uniq RSite Label" 1 (LOGPEN 0 0 153) 1 0 1 
COMMENT                (LOGFONT 0 0 0 0 400 0 0 0 0 3 2 1 18 "Georgia") 0.555556 128 1 
COMMENT                5 "@N (@S)" 0) 
COMMENT          #142=(CWidgetStyle "Vanilla" 1 (LOGPEN 0 0 0) 1 1 
COMMENT                (LOGBRUSH 0 16777215 0) 1 
COMMENT                (LOGFONT 0 0 0 0 400 0 0 0 0 7 48 2 18 "Times New Roman") 0.8 0 
COMMENT                1 2 "?" 0) 
COMMENT          #143=(CWidgetStyle "Mark 1" 0 0 1 
COMMENT                (LOGFONT 0 0 0 0 400 0 0 0 2 7 48 2 2 "Windings") 0.7 0 1 2 "?" 
COMMENT                0) 
COMMENT          #144=(CWidgetStyle "Motif Label" 1 (LOGPEN 0 0 16744512) 1 0 1 
COMMENT                (LOGFONT 0 0 0 0 400 0 0 0 0 3 2 1 34 "Arial") 0.611111 8388608 
COMMENT                1 65535 "@N (@H)" 0) 
COMMENT          #145=(CWidgetStyle "Fragment Label 2" 1 (LOGPEN 0 0 0) 1 0 1 
COMMENT                (LOGFONT 0 0 0 0 400 0 0 0 0 3 2 1 49 "Courier New") 1.05 0 1 48 
COMMENT                "@F bp (molecule @L bp)" 0) 
COMMENT          #146=(CWidgetStyle "Fragment Label 1" 1 (LOGPEN 0 0 0) 1 0 1 
COMMENT                (LOGFONT 0 0 0 0 400 0 0 0 0 3 2 1 34 "Arial") 0.91 0 1 1 
COMMENT                "Fragment of @N" 0) 
COMMENT          #147=(CWidgetStyle "Shape 4" 1 (LOGPEN 0 0 0) 1 1 
COMMENT                (LOGBRUSH 2 8388608 5) 0 0 0) 
COMMENT          #148=(CWidgetStyle "Shape 2" 1 (LOGPEN 0 0 0) 1 1 (LOGBRUSH 0 128 0) 0 
COMMENT                0 0) 
COMMENT          #149=(CWidgetStyle "Shape 0" 1 (LOGPEN 0 0 0) 1 1 (LOGBRUSH 0 0 0) 0 0 
COMMENT                0) 
COMMENT          #150=(CWidgetStyle "ORF" 1 (LOGPEN 0 0 16384) 8 0 0 0 1 
COMMENT                (LOGSHAPE 7 0.2 3.41182 2.86186 0.609808)) 
COMMENT          #151=(CWidgetStyle "Line 4" 1 (LOGPEN 0 0 32768) 8 0 0 0 0) 
COMMENT          #152=(CWidgetStyle "Line 3" 1 (LOGPEN 0 0 16711680) 8 0 0 0 0) 
COMMENT          #153=(CWidgetStyle "Line 1" 1 (LOGPEN 0 0 16711680) 1 0 0 0 0) 
COMMENT          #154=(CWidgetStyle "Short Promoter" 1 (LOGPEN 0 0 128) 6 0 0 0 0) 
COMMENT          #155=(CWidgetStyle "Motif" 1 (LOGPEN 0 0 0) 1 0 0 0 0) 
COMMENT          #156=(CWidgetStyle "Line 0" 1 (LOGPEN 0 0 0) 8 0 0 0 0) 
COMMENT          #157=(CWidgetStyle "Void" 0 0 0 0 0) 
COMMENT          #158=(CWidgetStyle "General Label" 1 (LOGPEN 0 0 0) 1 0 1 
COMMENT                (LOGFONT 0 0 0 0 400 0 0 0 0 3 2 1 18 "Times New Roman") 0.91 0 
COMMENT                1 3 "@T @N " 0) 
COMMENT          #159=(CWidgetStyle "Position" 1 (LOGPEN 0 0 0) 1 0 0 0 0) 
COMMENT          #160=(CWidgetStyle "Annotation" 0 0 1 
COMMENT                (LOGFONT 0 0 0 0 400 0 0 0 0 3 2 1 18 "Times New Roman") 0.91 0 
COMMENT                0 0) 
COMMENT          #161=(CWidgetStyle "Position Label" 1 (LOGPEN 0 0 8388608) 1 0 1 
COMMENT                (LOGFONT 0 0 0 0 400 0 1 0 0 3 2 1 34 "Arial") 0.63 8388608 1 1 
COMMENT                "@N" 0) 
COMMENT          #162=(CWidgetStyle "Range" 1 (LOGPEN 0 0 0) 1 1 
COMMENT                (LOGBRUSH 0 16777215 0) 0 0 0) 
COMMENT          #163=(CWidgetStyle "Range Label" 1 (LOGPEN 0 0 8388608) 1 0 1 
COMMENT                (LOGFONT 0 0 0 0 400 0 1 0 0 3 2 1 34 "Arial") 0.63 8388608 1 1 
COMMENT                "@N" 0) 
COMMENT          #164=(CWidgetStyle "ORF Label" 1 (LOGPEN 0 0 49216) 1 0 1 
COMMENT                (LOGFONT 0 0 0 0 400 0 0 0 0 3 2 1 18 "Times New Roman") 
COMMENT                0.611111 0 1 65535 "@N" 0) 
COMMENT          #165=(CWidgetStyle "CDS Label" 1 (LOGPEN 0 0 4227264) 1 0 1 
COMMENT                (LOGFONT 0 0 0 0 400 0 0 0 0 3 2 1 34 "Arial") 0.555556 255 1 1 
COMMENT                "@N" 0) 
COMMENT          #166=(CWidgetStyle "Shape 5" 1 (LOGPEN 0 0 0) 3 1 
COMMENT                (LOGBRUSH 0 16777113 0) 1 
COMMENT                (LOGFONT 0 0 0 0 400 0 0 0 0 7 48 2 50 "Arial") 0.9 0 0 1 
COMMENT                (LOGSHAPE 9 1 0.8 1.8 0)) 
COMMENT          #167=(CWidgetStyle "CDS" 1 (LOGPEN 0 0 0) 1 1 (LOGBRUSH 2 39423 3) 0 0 
COMMENT                1 (LOGSHAPE 9 1 0.8 1.8 0)) 
COMMENT          #168=(CWidgetStyle "Label 2" 1 (LOGPEN 0 0 4227264) 1 0 1 
COMMENT                (LOGFONT 0 0 0 0 400 0 0 0 0 3 2 1 34 "Arial") 0.944444 8388608 
COMMENT                1 1 "@N" 0) 
COMMENT          #169=(CWidgetStyle "Label 3" 1 (LOGPEN 0 0 8421376) 1 0 1 
COMMENT                (LOGFONT 0 0 0 0 700 255 0 0 0 3 2 1 34 "Arial") 0.833333 255 1 
COMMENT                5 "@N (@S)" 0) 
COMMENT          #170=(CWidgetStyle "Label 4" 1 (LOGPEN 0 0 8437824) 1 0 1 
COMMENT                (LOGFONT 0 0 0 0 400 0 0 0 0 3 2 1 34 "Arial") 0.722222 0 1 5 
COMMENT                "@N (@S)" 0)) 0.164644 1.74233 0.164644 2.53336 
COMMENT         (70 (CShapeMapEntry 0 "Unique RSite" 1 "Uniq RSite Label") 67 
COMMENT          (CShapeMapEntry 0 "ORF" 0 "ORF Label")) 40.0378 40.0378 39 39 0.1 
COMMENT         -6293) 1 1 0 1 1 
COMMENT        (mapper: 22.4593 -19.7027 40.0378 40.0378 0.01 10 -1 8368 8368 1 0 0) 
COMMENT        #171=(CGroupWidget (CWidget 0 (0 0) 1 2 0 0 Nil -1158 100) 
COMMENT              (CObjectList 
COMMENT               #172=(CGroupWidget (CWidget 1 (0 0) 1 2 0 0 Nil -1158 100) 
COMMENT                     (CObjectList 
COMMENT                      #173=(CAxis 
COMMENT                            (CWideLine 
COMMENT                             (CWidget 0 (0 0) 1 2 0 0 #137# 100623676 0) 
COMMENT                             (LOGPEN 0 0 10079436) 2 (LOGBRUSH 0 13434879 0) 1 
COMMENT                             6.27493 6.27293 1 0.0214037) 0.0749664) 
COMMENT                      #174=(CLabel (CWidget 1001 (0 0) 1 2 0 0 #134# 0 100) 
COMMENT                            (LOGPEN 0 0 13408563) 1 
COMMENT                            (LOGFONT 58 22 0 0 400 0 0 0 0 3 2 1 34 "Verdana") 
COMMENT                            1.74233 0.833333 0 
COMMENT                            "pET28a CrtE B I T7 promtoer and terminator with spacers" 
COMMENT                            "@N" 1 0 0.871165 0 -10 33.0438 1.47361 Nil) 
COMMENT                      #175=(CLabel 
COMMENT                            (CWidget 1002 (0 0) 1 2 0 0 #133# 268730864 100) 
COMMENT                            (LOGPEN 0 0 0) 1 
COMMENT                            (LOGFONT 38 14 0 0 400 0 0 0 0 3 2 1 18 "Georgia") 
COMMENT                            1.74233 0.555556 0 "8368 bp" "@L bp" 16 0 -0.871165 
COMMENT                            0 -10.8 2.92224 0.974079 Nil)) (CObjectList)) 
COMMENT               #176=(CGroupWidget (CWidget 10 (6 0) 1 2 0 0 Nil 1836020336 100) 
COMMENT                     (CObjectList 
COMMENT                      #177=(CGroupWidget 
COMMENT                            (CWidget 4 (7 4 0) 1 2 0 0 Nil 1836020336 100) 
COMMENT                            (CObjectList 
COMMENT                             #178=(CWideArrow 
COMMENT                                   (CWideLine 
COMMENT                                    (CWidget 0 (3 #14# 0) 1 2 0 0 #135# 0 100) 
COMMENT                                    (LOGPEN 0 0 3355545) 1 
COMMENT                                    (LOGBRUSH 0 6724095 0) 1 5.98232 6.20946 1 
COMMENT                                    0.082322) 0.8 1.8 0) 
COMMENT                             #179=(CLabel 
COMMENT                                   (CWidget 0 (0 0) 1 2 0 0 #132# 1635021940 100) 
COMMENT                                   (LOGPEN 0 0 0) 1 
COMMENT                                   (LOGFONT 46 17 0 0 700 0 0 0 0 3 2 1 34 
COMMENT                                    "Arial") 1.74233 0.666667 0 
COMMENT                                   "las prec AFZ26601.1" "@N" 1 10.9078 12.1963 
COMMENT                                   0 -10 8.01742 1.07399 #178#) 
COMMENT                             #180=(CWideArrow 
COMMENT                                   (CWideLine 
COMMENT                                    (CWidget 0 (3 #15# 0) 1 2 0 0 #135# 0 100) 
COMMENT                                    (LOGPEN 0 0 3355545) 1 
COMMENT                                    (LOGBRUSH 0 6724095 0) 1 4.50773 5.8976 1 
COMMENT                                    0.082322) 0.8 1.8 0) 
COMMENT                             #181=(CLabel (CWidget 0 (0 0) 1 2 0 0 #132# 0 100) 
COMMENT                                   (LOGPEN 0 0 0) 1 
COMMENT                                   (LOGFONT 46 17 0 0 700 0 0 0 0 3 2 1 34 
COMMENT                                    "Arial") 1.74233 0.666667 0 "las AFZ26601.1" 
COMMENT                                   "@N" 1 16.5 3.48466 0 -10 6.04429 1.07399 
COMMENT                                   #180#) 
COMMENT                             #182=(CWideArrow 
COMMENT                                   (CWideLine 
COMMENT                                    (CWidget 0 (3 #19# 0) 1 2 0 0 #135# 0 100) 
COMMENT                                    (LOGPEN 0 0 3355545) 1 
COMMENT                                    (LOGBRUSH 0 6724095 0) 1 3.7963 4.11116 1 
COMMENT                                    0.082322) 0.8 1.8 0) 
COMMENT                             #183=(CLabel 
COMMENT                                   (CWidget 0 (0 0) 1 2 0 0 #132# 1734829940 100) 
COMMENT                                   (LOGPEN 0 0 0) 1 
COMMENT                                   (LOGFONT 46 17 0 0 700 0 0 0 0 3 2 1 34 
COMMENT                                    "Arial") 1.74233 0.666667 0 "las AFZ26603.1" 
COMMENT                                   "@N" 1 13.9801 -13.9386 0 -10 6.04429 1.07399 
COMMENT                                   #182#) 
COMMENT                             #184=(CWideArrow 
COMMENT                                   (CWideLine 
COMMENT                                    (CWidget 0 (3 #21# 0) 1 2 0 0 #135# 0 100) 
COMMENT                                    (LOGPEN 0 0 3355545) 1 
COMMENT                                    (LOGBRUSH 0 6724095 0) 1 4.19587 4.42302 1 
COMMENT                                    0.082322) 0.8 1.8 0) 
COMMENT                             #185=(CLabel 
COMMENT                                   (CWidget 0 (0 0) 1 2 0 0 #132# 268730828 100) 
COMMENT                                   (LOGPEN 0 0 0) 1 
COMMENT                                   (LOGFONT 46 17 0 0 700 0 0 0 0 3 2 1 34 
COMMENT                                    "Arial") 1.74233 0.666667 0 "las AFZ26602.1" 
COMMENT                                   "@N" 1 16.0857 -6.96932 0 -10 6.04429 1.07399 
COMMENT                                   #184#)) (CObjectList)) 
COMMENT                      #186=(CGroupWidget 
COMMENT                            (CWidget 21 (7 21 0) 1 2 0 0 Nil -1298 100) 
COMMENT                            (CObjectList 
COMMENT                             #187=(CScratch 
COMMENT                                   (CWidget 0 (3 #2# 0) 1 2 0 0 #140# -6633247 
COMMENT                                    100) (LOGPEN 0 8 13395507) 10 1 6.27319 1.9 
COMMENT                                   0.082322 1) 
COMMENT                             #188=(CLabel 
COMMENT                                   (CWidget 0 (0 0) 1 2 0 0 #132# 268730864 100) 
COMMENT                                   (LOGPEN 0 0 0) 1 
COMMENT                                   (LOGFONT 46 17 0 0 700 0 0 0 0 3 2 1 34 
COMMENT                                    "Arial") 1.74233 0.666667 0 "Adapter ATGG" 
COMMENT                                   "@N" 1 4.45535 17.4233 0 -10 5.86945 1.07399 
COMMENT                                   #187#) 
COMMENT                             #189=(CScratch 
COMMENT                                   (CWidget 0 (3 #5# 0) 1 2 0 0 #140# 0 100) 
COMMENT                                   (LOGPEN 0 8 13395507) 10 1 5.94333 1.9 
COMMENT                                   0.082322 1) 
COMMENT                             #190=(CLabel (CWidget 0 (0 0) 1 2 0 0 #132# 0 100) 
COMMENT                                   (LOGPEN 0 0 0) 1 
COMMENT                                   (LOGFONT 46 17 0 0 700 0 0 0 0 3 2 1 34 
COMMENT                                    "Arial") 1.74233 0.666667 0 "Adapter CCCT" 
COMMENT                                   "@N" 1 13.935 8.71165 0 -10 5.86945 1.07399 
COMMENT                                   #189#) 
COMMENT                             #191=(CScratch 
COMMENT                                   (CWidget 0 (3 #7# 0) 1 2 0 0 #140# -6633247 
COMMENT                                    100) (LOGPEN 0 8 13395507) 10 1 4.46874 1.9 
COMMENT                                   0.082322 1) 
COMMENT                             #192=(CLabel 
COMMENT                                   (CWidget 0 (0 0) 1 2 0 0 #132# 1734567783 100) 
COMMENT                                   (LOGPEN 0 0 0) 1 
COMMENT                                   (LOGFONT 46 17 0 0 700 0 0 0 0 3 2 1 34 
COMMENT                                    "Arial") 1.74233 0.666667 0 "Adapter GCTC" 
COMMENT                                   "@N" 1 16.4396 -3.48466 0 -10 5.86945 1.07399 
COMMENT                                   #191#) 
COMMENT                             #193=(CScratch 
COMMENT                                   (CWidget 0 (3 #8# 0) 1 2 0 0 #140# 1387093 
COMMENT                                    100) (LOGPEN 0 8 13395507) 10 1 4.15688 1.9 
COMMENT                                   0.082322 1) 
COMMENT                             #194=(CLabel 
COMMENT                                   (CWidget 0 (0 0) 1 2 0 0 #132# 1667331188 100) 
COMMENT                                   (LOGPEN 0 0 0) 1 
COMMENT                                   (LOGFONT 46 17 0 0 700 0 0 0 0 3 2 1 34 
COMMENT                                    "Arial") 1.74233 0.666667 0 "Adapter CGGT" 
COMMENT                                   "@N" 1 15.3229 -10.454 0 -10 5.86945 1.07399 
COMMENT                                   #193#) 
COMMENT                             #195=(CScratch 
COMMENT                                   (CWidget 0 (3 #9# 0) 1 2 0 0 #140# -10057277 
COMMENT                                    100) (LOGPEN 0 8 13395507) 10 1 3.75731 1.9 
COMMENT                                   0.082322 1) 
COMMENT                             #196=(CLabel 
COMMENT                                   (CWidget 0 (0 0) 1 2 0 0 #132# 1634165620 100) 
COMMENT                                   (LOGPEN 0 0 0) 1 
COMMENT                                   (LOGFONT 46 17 0 0 700 0 0 0 0 3 2 1 34 
COMMENT                                    "Arial") 1.74233 0.666667 0 "Adapter AGCG" 
COMMENT                                   "@N" 1 12.128 -17.4233 0 -10 5.96936 1.07399 
COMMENT                                   #195#) 
COMMENT                             #197=(CWideArrow 
COMMENT                                   (CWideLine 
COMMENT                                    (CWidget 0 (3 #10# 0) 1 2 0 0 #136# 0 100) 
COMMENT                                    (LOGPEN 0 0 6723840) 1 
COMMENT                                    (LOGBRUSH 0 10079334 0) 0.835356 6.27319 
COMMENT                                    3.75432 1 0.082322) 0.8 1.8 0) 
COMMENT                             #198=(CLabel 
COMMENT                                   (CWidget 0 (0 0) 1 2 0 0 #132# 1734566755 100) 
COMMENT                                   (LOGPEN 0 0 0) 1 
COMMENT                                   (LOGFONT 46 17 0 0 700 0 0 0 0 3 2 1 34 
COMMENT                                    "Arial") 1.74233 0.666667 0 
COMMENT                                   "pET28a backbone" "@N" 1 -17.1447 -3.48466 0 
COMMENT                                   -10 7.0933 1.07399 #197#)) (CObjectList)) 
COMMENT                      #199=(CGroupWidget 
COMMENT                            (CWidget 30 (7 30 0) 1 2 0 0 Nil 673211756 100) 
COMMENT                            (CObjectList 
COMMENT                             #200=(CPromoterArrow 
COMMENT                                   (CLine 
COMMENT                                    (CWidget 0 (3 #3# 0) 1 2 0 0 #154# 0 100) 
COMMENT                                    (LOGPEN 0 4 128) 6 1.16464 6.18292 6.27019) 
COMMENT                                   0.4 0.082322 1.08464 1.8 1.8 0) 
COMMENT                             #201=(CLabel (CWidget 0 (0 0) 1 2 0 0 #132# 0 100) 
COMMENT                                   (LOGPEN 0 0 0) 1 
COMMENT                                   (LOGFONT 46 17 0 0 700 0 0 0 0 3 2 1 34 
COMMENT                                    "Arial") 1.74233 0.666667 0 "T7 promoter" 
COMMENT                                   "@N" 1 4.36511 13.9386 0 -10 4.9703 1.07399 
COMMENT                                   #200#) 
COMMENT                             #202=(CPromoterArrow 
COMMENT                                   (CLine 
COMMENT                                    (CWidget 0 (3 #11# 0) 1 2 0 0 #154# 0 100) 
COMMENT                                    (LOGPEN 0 4 128) 6 1.16464 5.85307 5.94033) 
COMMENT                                   0.4 0.082322 1.08464 1.8 1.8 0) 
COMMENT                             #203=(CLabel 
COMMENT                                   (CWidget 0 (0 0) 1 2 0 0 #132# 1953784180 100) 
COMMENT                                   (LOGPEN 0 0 0) 1 
COMMENT                                   (LOGFONT 46 17 0 0 700 0 0 0 0 3 2 1 34 
COMMENT                                    "Arial") 1.74233 0.666667 0 "T7 Promoter" 
COMMENT                                   "@N" 1 15.4003 5.22699 0 -10 5.02026 1.07399 
COMMENT                                   #202#) 
COMMENT                             #204=(CPromoterArrow 
COMMENT                                   (CLine 
COMMENT                                    (CWidget 0 (3 #16# 0) 1 2 0 0 #154# 0 100) 
COMMENT                                    (LOGPEN 0 4 128) 6 1.16464 4.37848 4.46575) 
COMMENT                                   0.4 0.082322 1.08464 1.8 1.8 0) 
COMMENT                             #205=(CLabel 
COMMENT                                   (CWidget 0 (0 0) 1 2 0 0 #132# 1735680871 100) 
COMMENT                                   (LOGPEN 0 0 0) 1 
COMMENT                                   (LOGFONT 46 17 0 0 700 0 0 0 0 3 2 1 34 
COMMENT                                    "Arial") 1.74233 0.666667 0 "T7 Promoter" 
COMMENT                                   "@N" 1 15.8939 -5.22699 0 -10 5.02026 1.07399 
COMMENT                                   #204#) 
COMMENT                             #206=(CPromoterArrow 
COMMENT                                   (CLine 
COMMENT                                    (CWidget 0 (3 #18# 0) 1 2 0 0 #154# 0 100) 
COMMENT                                    (LOGPEN 0 4 128) 6 1.16464 4.06662 4.15389) 
COMMENT                                   0.4 0.082322 1.08464 1.8 1.8 0) 
COMMENT                             #207=(CLabel 
COMMENT                                   (CWidget 0 (0 0) 1 2 0 0 #132# 1667462241 100) 
COMMENT                                   (LOGPEN 0 0 0) 1 
COMMENT                                   (LOGFONT 46 17 0 0 700 0 0 0 0 3 2 1 34 
COMMENT                                    "Arial") 1.74233 0.666667 0 "T7 Promoter" 
COMMENT                                   "@N" 1 14.5942 -12.1963 0 -10 5.02026 1.07399 
COMMENT                                   #206#)) (CObjectList)) 
COMMENT                      #208=(CGroupWidget 
COMMENT                            (CWidget 43 (7 43 0) 1 2 0 0 Nil -738 100) 
COMMENT                            (CObjectList 
COMMENT                             #209=(CScratch 
COMMENT                                   (CWidget 0 (3 #6# 0) 1 2 0 0 #140# -6633247 
COMMENT                                    100) (LOGPEN 0 8 13395507) 10 1 5.97932 1.9 
COMMENT                                   0.082322 1) 
COMMENT                             #210=(CLabel 
COMMENT                                   (CWidget 0 (0 0) 1 2 0 0 #132# 1633772387 100) 
COMMENT                                   (LOGPEN 0 0 0) 1 
COMMENT                                   (LOGFONT 46 17 0 0 700 0 0 0 0 3 2 1 34 
COMMENT                                    "Arial") 1.74233 0.666667 0 "T7 terminator" 
COMMENT                                   "@N" 1 12.0848 10.454 0 -10 5.41988 1.07399 
COMMENT                                   #209#) 
COMMENT                             #211=(CScratch 
COMMENT                                   (CWidget 0 (3 #13# 0) 1 2 0 0 #140# 0 100) 
COMMENT                                   (LOGPEN 0 8 13395507) 10 1 4.50473 1.9 
COMMENT                                   0.082322 1) 
COMMENT                             #212=(CLabel 
COMMENT                                   (CWidget 0 (0 0) 1 2 0 0 #132# 268730828 100) 
COMMENT                                   (LOGPEN 0 0 0) 1 
COMMENT                                   (LOGFONT 46 17 0 0 700 0 0 0 0 3 2 1 34 
COMMENT                                    "Arial") 1.74233 0.666667 0 "T7 Terminator" 
COMMENT                                   "@N" 1 16.5701 -1.74233 0 -10 5.64467 1.07399 
COMMENT                                   #211#) 
COMMENT                             #213=(CScratch 
COMMENT                                   (CWidget 0 (3 #17# 0) 1 2 0 0 #140# 0 100) 
COMMENT                                   (LOGPEN 0 8 13395507) 10 1 4.19287 1.9 
COMMENT                                   0.082322 1) 
COMMENT                             #214=(CLabel (CWidget 0 (0 0) 1 2 0 0 #132# 0 100) 
COMMENT                                   (LOGPEN 0 0 0) 1 
COMMENT                                   (LOGFONT 46 17 0 0 700 0 0 0 0 3 2 1 34 
COMMENT                                    "Arial") 1.74233 0.666667 0 "T7 Terminator" 
COMMENT                                   "@N" 1 15.2986 -8.71165 0 -10 5.64467 1.07399 
COMMENT                                   #213#) 
COMMENT                             #215=(CScratch 
COMMENT                                   (CWidget 0 (3 #20# 0) 1 2 0 0 #140# 0 100) 
COMMENT                                   (LOGPEN 0 8 13395507) 10 1 3.7933 1.9 
COMMENT                                   0.082322 1) 
COMMENT                             #216=(CLabel 
COMMENT                                   (CWidget 0 (0 0) 1 2 0 0 #132# 1734833249 100) 
COMMENT                                   (LOGPEN 0 0 0) 1 
COMMENT                                   (LOGFONT 46 17 0 0 700 0 0 0 0 3 2 1 34 
COMMENT                                    "Arial") 1.74233 0.666667 0 "T7 Terminator" 
COMMENT                                   "@N" 1 12.2598 -15.681 0 -10 5.64467 1.07399 
COMMENT                                   #215#)) (CObjectList)) 
COMMENT                      #217=(CGroupWidget 
COMMENT                            (CWidget 103 (7 103 0) 1 2 0 0 Nil -949 100) 
COMMENT                            (CObjectList 
COMMENT                             #218=(CScratch 
COMMENT                                   (CWidget 0 (3 #4# 0) 1 2 0 0 #140# -6633247 
COMMENT                                    100) (LOGPEN 0 8 13395507) 10 1 6.25594 1.9 
COMMENT                                   0.082322 1) 
COMMENT                             #219=(CLabel 
COMMENT                                   (CWidget 0 (0 0) 1 2 0 0 #132# 268730828 100) 
COMMENT                                   (LOGPEN 0 0 0) 1 
COMMENT                                   (LOGFONT 46 17 0 0 700 0 0 0 0 3 2 1 34 
COMMENT                                    "Arial") 1.74233 0.666667 0 "lac operator" 
COMMENT                                   "@N" 1 4.01076 15.681 0 -10 4.84542 1.07399 
COMMENT                                   #218#) 
COMMENT                             #220=(CScratch 
COMMENT                                   (CWidget 0 (3 #12# 0) 1 2 0 0 #140# 0 100) 
COMMENT                                   (LOGPEN 0 8 13395507) 10 1 5.92609 1.9 
COMMENT                                   0.082322 1) 
COMMENT                             #221=(CLabel 
COMMENT                                   (CWidget 0 (0 0) 1 2 0 0 #132# 1953784679 100) 
COMMENT                                   (LOGPEN 0 0 0) 1 
COMMENT                                   (LOGFONT 46 17 0 0 700 0 0 0 0 3 2 1 34 
COMMENT                                    "Arial") 1.74233 0.666667 0 "lac operator" 
COMMENT                                   "@N" 1 14.5475 6.96932 0 -10 4.84542 1.07399 
COMMENT                                   #220#)) (CObjectList))) (CObjectList)) 
COMMENT               #222=(CGroupWidget (CWidget 11 (8 0) 1 2 0 0 Nil -1019 100) 
COMMENT                     (CObjectList 
COMMENT                      #223=(CGroupWidget 
COMMENT                            (CWidget 4 (10 #1# 0) 1 2 0 0 Nil -1507 100) 
COMMENT                            (CObjectList 
COMMENT                             #224=(CScratch 
COMMENT                                   (CWidget 1 (1 #1# 1) 1 2 0 0 #139# 0 100) 
COMMENT                                   (LOGPEN 0 6 10053171) 8 1 1.46934 1.9 
COMMENT                                   0.082322 1) 
COMMENT                             #225=(CLabel 
COMMENT                                   (CWidget 0 (0 0) 1 2 0 0 #131# 1668572020 100) 
COMMENT                                   (LOGPEN 0 0 13408563) 1 
COMMENT                                   (LOGFONT 38 14 0 0 400 0 0 0 0 3 2 1 18 
COMMENT                                    "Georgia") 1.74233 0.555556 0 
COMMENT                                   "{\\i Bbs}I (6409)" "@N (@S)" 5 -15.5862 
COMMENT                                   1.74233 0 -10 4.39585 0.974079 #224#) 
COMMENT                             #226=(CScratch 
COMMENT                                   (CWidget 2 (1 #1# 2) 1 2 0 0 #139# 0 100) 
COMMENT                                   (LOGPEN 0 6 10053171) 8 1 1.19946 1.9 
COMMENT                                   0.082322 1) 
COMMENT                             #227=(CLabel (CWidget 0 (0 0) 1 2 0 0 #131# 0 100) 
COMMENT                                   (LOGPEN 0 0 13408563) 1 
COMMENT                                   (LOGFONT 38 14 0 0 400 0 0 0 0 3 2 1 18 
COMMENT                                    "Georgia") 1.74233 0.555556 0 
COMMENT                                   "{\\i Bbs}I (6769)" "@N (@S)" 5 -14.8514 
COMMENT                                   5.22699 0 -10 4.27096 0.974079 #226#) 
COMMENT                             #228=(CScratch 
COMMENT                                   (CWidget 3 (1 #1# 3) 1 2 0 0 #139# 0 100) 
COMMENT                                   (LOGPEN 0 6 10053171) 8 1 0.919088 1.9 
COMMENT                                   0.082322 1) 
COMMENT                             #229=(CLabel (CWidget 0 (0 0) 1 2 0 0 #131# 0 100) 
COMMENT                                   (LOGPEN 0 0 13408563) 1 
COMMENT                                   (LOGFONT 38 14 0 0 400 0 0 0 0 3 2 1 18 
COMMENT                                    "Georgia") 1.74233 0.555556 0 
COMMENT                                   "{\\i Bbs}I (7143)" "@N (@S)" 5 -13.2097 
COMMENT                                   8.71165 0 -10 4.27096 0.974079 #228#) 
COMMENT                             #230=(CScratch 
COMMENT                                   (CWidget 4 (1 #1# 4) 1 2 0 0 #139# 0 100) 
COMMENT                                   (LOGPEN 0 6 10053171) 8 1 0.664952 1.9 
COMMENT                                   0.082322 1) 
COMMENT                             #231=(CLabel 
COMMENT                                   (CWidget 0 (0 0) 1 2 0 0 #131# 1635021940 100) 
COMMENT                                   (LOGPEN 0 0 13408563) 1 
COMMENT                                   (LOGFONT 38 14 0 0 400 0 0 0 0 3 2 1 18 
COMMENT                                    "Georgia") 1.74233 0.555556 0 
COMMENT                                   "{\\i Bbs}I (7482)" "@N (@S)" 5 -11.1788 
COMMENT                                   10.454 0 -10 4.34589 0.974079 #230#)) 
COMMENT                            (CObjectList))) (CObjectList)) 
COMMENT               #232=(CGroupWidget (CWidget 14 (16 0) 1 2 0 0 Nil -389 100) 
COMMENT                     (CObjectList) (CObjectList)) 
COMMENT               #233=(CGroupWidget (CWidget 12 (0 0) 1 2 0 0 Nil -600 100) 
COMMENT                     (CObjectList) (CObjectList))) (CObjectList))) 
COMMENT       (CSeqView 10 10 (CObjectList) (CObList) 1 (CObList)) (CObList) 87462704 
COMMENT       (CStringList) 2082602632 0 (CObList)))
FEATURES             Location/Qualifiers
     misc_feature    1..4
                     /vntifkey="21"
                     /label=Adapter\ATGG
     promoter        5..21
                     /vntifkey="30"
                     /label=T7\promoter
     operon          24..47
                     /vntifkey="103"
                     /label=lac\operator
     misc_feature    441..444
                     /vntifkey="21"
                     /label=Adapter\CCCT
     terminator      393..440
                     /vntifkey="43"
                     /label=T7\terminator
     misc_feature    2408..2411
                     /vntifkey="21"
                     /label=Adapter\GCTC
     misc_feature    2824..2827
                     /vntifkey="21"
                     /label=Adapter\CGGT
     misc_feature    3357..3360
                     /vntifkey="21"
                     /label=Adapter\AGCG
     misc_feature    3361..8368
                     /vntifkey="21"
                     /label=pET28a\backbone
     promoter        445..461
                     /vntifkey="30"
                     /label=T7\Promoter
     operon          464..487
                     /vntifkey="103"
                     /label=lac\operator
     terminator      2360..2407
                     /vntifkey="43"
                     /label=T7\Terminator
     CDS             86..388
                     /vntifkey="4"
                     /label=las_prec_AFZ26601.1
     CDS             502..2355
                     /vntifkey="4"
                     /label=las_AFZ26601.1
     promoter        2412..2468
                     /vntifkey="30"
                     /label=T7\Promoter
     terminator      2776..2823
                     /vntifkey="43"
                     /label=T7\Terminator
     promoter        2828..2884
                     /vntifkey="30"
                     /label=T7\Promoter
     CDS             2885..3304
                     /vntifkey="4"
                     /label=las_AFZ26603.1
     terminator      3309..3356
                     /vntifkey="43"
                     /label=T7\Terminator
     CDS             2469..2771
                     /vntifkey="4"
                     /label=las_AFZ26602.1
BASE COUNT     2064 a      2107 c      2099 g      2098 t 
ORIGIN
        1 atggtaatac gactcactat aggggaattg tgagcggata acaattccaa ggagatatac 
       61 aatgcaccac caccaccacc acgcaatgac cacccttaac ccgacaaaga aacagtatag 
      121 ccaaccggaa attattgaaa ttggggacgc cgtgcgtaca acgctgggtc accatcgttg 
      181 gggccgccgc gaacaccatc gccgctacta ttaccgctgg cattaaacac ccaggtcaag 
      241 tacataaccc tctcgtagga ggtgttccag atcaccatac caccatatca ttcgagcatg 
      301 acactatgta cgctgtcccc attctggtag tcatcatccc tatcacggtt tcgagtgact 
      361 ggtgacggat atcccccacg aatgaaaacg gtctagcata accccttggg gcctctaaac 
      421 gggtcttgag gggttttttg cccttaatac gactcactat aggggaattg tgagcggata 
      481 acaattccaa ggagatatac aatgaaacat tggttctgtg gtttcgttat ccaagacgac 
      541 tgtcttttaa ccaacttgcc taaaccatcc aatggaaaac tgctgtggga agataccaat 
      601 tatttgtggc tgtgtgggga ttggaagaaa cgccaggtga tcaaattttc agaaagcctg 
      661 gtcaagcttg ccattattgg tagttgtttg gccagttatg aaaccgtcgt aaaattattt 
      721 aagaaggcag tgcgcgaaag tgaatattcg cagctgatgc gtttgcccgg gatctataat 
      781 ttaattgtac aagacaacgc ggatacttac gtgtttgttg atagcgcggg tgttaaaaca 
      841 gcgttctatg ccgtccacaa cagcgtaatt acctacagct cgctggccat cgcactgcaa 
      901 cagctcttaa agaccgaagt tgatcagtca tggctggcaa cctttctttc aggttctggg 
      961 accctgagcc tggtacagaa acgtaccccg ttctgtggcg tccagcctat cccaccgggc 
     1021 cattaccttc atatctcgtc aggcaagctg gcctgcaaac gctattggta taaaccgcag 
     1081 gagtataaga gcttttcgga cgccgcggag tacctgcacg aacagctgct gacggcggta 
     1141 gaaggccgtg ttaatctgta tggcaacatt tcaagtgatc tgtccggtgg tttcgattct 
     1201 accacgctgg cccttatcgc ctcaaaggcc ctggcaaatc agtccaaaca gttagtaacg 
     1261 attacagaaa agaccttatc ggccattcaa tcgtcagatg tgaaatatgc gcaacaggcc 
     1321 gccagcctgt accctaatat caatcccgtt atggtggaag attttaatct gccttcggaa 
     1381 tatagtggcc tcgaatcagt gccgctgatt gatattccag atcccgtagt actggacatg 
     1441 gcccgtatta tctataaaat ggaaattgtc aaattaagcg gtagccagtt acatatcaat 
     1501 ggcgaaggtg gtgatgccgt tctgagttct tcttgtagct actgtgtgga cttactgaaa 
     1561 caggcgaaaa ttattggctt cctgcagcac atcctgggtt ggagtcgtct tgccacctgc 
     1621 agcccgcttc ctcttatcat gtctagcatc aacttaaact tctcctcata tcaacagtgg 
     1681 ttgatgcaga aaattaagaa taagaccctg ttagtcacca ccagtaacaa cctgaccaat 
     1741 ctggaagaga caattacatg ggattctttg ccgaagtcaa cttcatggta cacgaacaag 
     1801 ctggtggatt tggttcttga agagctgtac aaatgggcgt tgatcgcgac gccttttgcc 
     1861 gataatcctg gcgaacatca agctatcgcc attattcagg gtatgggcag tagcattaag 
     1921 gcggagcaac aggtggcgga tatttatgat gtaaacctgg agagtccgtt tctggacagt 
     1981 tcggtgattg atgcgtgtct gagcgcaaaa ccggaagaac gtaccagtcc atttgcgtac 
     2041 aaacctctgt taatcaaagc atttcaacaa gatttaccgc agagcatctt taaacgtaat 
     2101 actaaaggcg aatataccgc ggatgaattg attggttttc gcgaaaaccg tcacattatt 
     2161 aaagaaattc tcaacacctc actgctcgcg gatatgggct tggttgacat taagaaatta 
     2221 cagacggcaa tgcaatactt ttcgatccgc ttatccgaca atatgtcctt ctttaatacg 
     2281 acgctgtcac tggagatttg gctccgtcgc cttgcacaaa ataattatag cttttggtca 
     2341 aaagaggact tttaacggtc tagcataacc ccttggggcc tctaaacggg tcttgagggg 
     2401 ttttttggct ctaatacgac tcactatagg ggaattgtga gcggataaca attccaagga 
     2461 gatatacaat gaaagaagtt agtatcccgc accatattta tacgtccttc tttgaggaaa 
     2521 gtgcggtcct gctggacgcg aagaagaaca tttactacgc gttgaacgat tccgcagccg 
     2581 acttttggaa acttcttgtg aaatcggatt ctgttgagga aacactgaag gagatttccg 
     2641 atctctacga gtgcagttca acggtcgtgc tgaaagatat ggaagccctg gtagatcgcc 
     2701 ttctgaaagc ggggcttttg gaaattaaac gttcaaattt gtaatcttat tcacagtcgg 
     2761 tcatattggg gcggtctagc ataacccctt ggggcctcta aacgggtctt gaggggtttt 
     2821 ttgcggttaa tacgactcac tataggggaa ttgtgagcgg ataacaattc caaggagata 
     2881 tacaatggat gatcgcatgt ctttaacccc cattgatatc aacctgaaat ggtcagagcg 
     2941 cctgaccggg ctgtttgttg tgattgttgc atatattgcc atccgttgct tgagcatttt 
     3001 ccgcatcagc aaaattctga gcgtcttaaa acgctactgc ctgcgtgaaa ttacgtacga 
     3061 agaggcggag atcgtgtggg ctgcagtgcg caaatctaat tttctgcttc tgggtcgtct 
     3121 ggcgtgtctg gaatttagcc tcgcgtttgt actgtttgcg ttaacaaaag gactgtcatc 
     3181 aacgtggtgt gttggagttt caaacgagcc agttcaagcg catgcctggg ttgaaatttc 
     3241 agatacgccg tttcgcgagg tggataactt cgaatatcat ttccgtaagc ttattgctgt 
     3301 gtaacggtct agcataaccc cttggggcct ctaaacgggt cttgaggggt tttttgagcg 
     3361 ctgaaaggag gaactatatc cggattggcg aatgggacgc gccctgtagc ggcgcattaa 
     3421 gcgcggcggg tgtggtggtt acgcgcagcg tgaccgctac acttgccagc gccctagcgc 
     3481 ccgctccttt cgctttcttc ccttcctttc tcgccacgtt cgccggcttt ccccgtcaag 
     3541 ctctaaatcg ggggctccct ttagggttcc gatttagtgc tttacggcac ctcgacccca 
     3601 aaaaacttga ttagggtgat ggttcacgta gtgggccatc gccctgatag acggtttttc 
     3661 gccctttgac gttggagtcc acgttcttta atagtggact cttgttccaa actggaacaa 
     3721 cactcaaccc tatctcggtc tattcttttg atttataagg gattttgccg atttcggcct 
     3781 attggttaaa aaatgagctg atttaacaaa aatttaacgc gaattttaac aaaatattaa 
     3841 cgtttacaat ttcaggtggc acttttcggg gaaatgtgcg cggaacccct atttgtttat 
     3901 ttttctaaat acattcaaat atgtatccgc tcatgaatta attcttagaa aaactcatcg 
     3961 agcatcaaat gaaactgcaa tttattcata tcaggattat caataccata tttttgaaaa 
     4021 agccgtttct gtaatgaagg agaaaactca ccgaggcagt tccataggat ggcaagatcc 
     4081 tggtatcggt ctgcgattcc gactcgtcca acatcaatac aacctattaa tttcccctcg 
     4141 tcaaaaataa ggttatcaag tgagaaatca ccatgagtga cgactgaatc cggtgagaat 
     4201 ggcaaaagtt tatgcatttc tttccagact tgttcaacag gccagccatt acgctcgtca 
     4261 tcaaaatcac tcgcatcaac caaaccgtta ttcattcgtg attgcgcctg agcgagacga 
     4321 aatacgcgat cgctgttaaa aggacaatta caaacaggaa tcgaatgcaa ccggcgcagg 
     4381 aacactgcca gcgcatcaac aatattttca cctgaatcag gatattcttc taatacctgg 
     4441 aatgctgttt tcccggggat cgcagtggtg agtaaccatg catcatcagg agtacggata 
     4501 aaatgcttga tggtcggaag aggcataaat tccgtcagcc agtttagtct gaccatctca 
     4561 tctgtaacat cattggcaac gctacctttg ccatgtttca gaaacaactc tggcgcatcg 
     4621 ggcttcccat acaatcgata gattgtcgca cctgattgcc cgacattatc gcgagcccat 
     4681 ttatacccat ataaatcagc atccatgttg gaatttaatc gcggcctaga gcaagacgtt 
     4741 tcccgttgaa tatggctcat aacacccctt gtattactgt ttatgtaagc agacagtttt 
     4801 attgttcatg accaaaatcc cttaacgtga gttttcgttc cactgagcgt cagaccccgt 
     4861 agaaaagatc aaaggatctt cttgagatcc tttttttctg cgcgtaatct gctgcttgca 
     4921 aacaaaaaaa ccaccgctac cagcggtggt ttgtttgccg gatcaagagc taccaactct 
     4981 ttttccgaag gtaactggct tcagcagagc gcagatacca aatactgtcc ttctagtgta 
     5041 gccgtagtta ggccaccact tcaagaactc tgtagcaccg cctacatacc tcgctctgct 
     5101 aatcctgtta ccagtggctg ctgccagtgg cgataagtcg tgtcttaccg ggttggactc 
     5161 aagacgatag ttaccggata aggcgcagcg gtcgggctga acggggggtt cgtgcacaca 
     5221 gcccagcttg gagcgaacga cctacaccga actgagatac ctacagcgtg agctatgaga 
     5281 aagcgccacg cttcccgaag ggagaaaggc ggacaggtat ccggtaagcg gcagggtcgg 
     5341 aacaggagag cgcacgaggg agcttccagg gggaaacgcc tggtatcttt atagtcctgt 
     5401 cgggtttcgc cacctctgac ttgagcgtcg atttttgtga tgctcgtcag gggggcggag 
     5461 cctatggaaa aacgccagca acgcggcctt tttacggttc ctggcctttt gctggccttt 
     5521 tgctcacatg ttctttcctg cgttatcccc tgattctgtg gataaccgta ttaccgcctt 
     5581 tgagtgagct gataccgctc gccgcagccg aacgaccgag cgcagcgagt cagtgagcga 
     5641 ggaagcggaa gagcgcctga tgcggtattt tctccttacg catctgtgcg gtatttcaca 
     5701 ccgcatatat ggtgcactct cagtacaatc tgctctgatg ccgcatagtt aagccagtat 
     5761 acactccgct atcgctacgt gactgggtca tggctgcgcc ccgacacccg ccaacacccg 
     5821 ctgacgcgcc ctgacgggct tgtctgctcc cggcatccgc ttacagacaa gctgtgaccg 
     5881 tctccgggag ctgcatgtgt cagaggtttt caccgtcatc accgaaacgc gcgaggcagc 
     5941 tgcggtaaag ctcatcagcg tggtcgtgaa gcgattcaca gatgtctgcc tgttcatccg 
     6001 cgtccagctc gttgagtttc tccagaagcg ttaatgtctg gcttctgata aagcgggcca 
     6061 tgttaagggc ggttttttcc tgtttggtca ctgatgcctc cgtgtaaggg ggatttctgt 
     6121 tcatgggggt aatgataccg atgaaacgag agaggatgct cacgatacgg gttactgatg 
     6181 atgaacatgc ccggttactg gaacgttgtg agggtaaaca actggcggta tggatgcggc 
     6241 gggaccagag aaaaatcact cagggtcaat gccagcgctt cgttaataca gatgtaggtg 
     6301 ttccacaggg tagccagcag catcctgcga tgcagatccg gaacataatg gtgcagggcg 
     6361 ctgacttccg cgtttccaga ctttacgaaa cacggaaacc gaagaccatt catgttgttg 
     6421 ctcaggtcgc agacgttttg cagcagcagt cgcttcacgt tcgctcgcgt atcggtgatt 
     6481 cattctgcta accagtaagg caaccccgcc agcctagccg ggtcctcaac gacaggagca 
     6541 cgatcatgcg cacccgtggg gccgccatgc cggcgataat ggcctgcttc tcgccgaaac 
     6601 gtttggtggc gggaccagtg acgaaggctt gagcgagggc gtgcaagatt ccgaataccg 
     6661 caagcgacag gccgatcatc gtcgcgctcc agcgaaagcg gtcctcgccg aaaatgaccc 
     6721 agagcgctgc cggcacctgt cctacgagtt gcatgataaa gaagacagtc ataagtgcgg 
     6781 cgacgatagt catgccccgc gcccaccgga aggagctgac tgggttgaag gctctcaagg 
     6841 gcatcggtcg agatcccggt gcctaatgag tgagctaact tacattaatt gcgttgcgct 
     6901 cactgcccgc tttccagtcg ggaaacctgt cgtgccagct gcattaatga atcggccaac 
     6961 gcgcggggag aggcggtttg cgtattgggc gccagggtgg tttttctttt caccagtgag 
     7021 acgggcaaca gctgattgcc cttcaccgcc tggccctgag agagttgcag caagcggtcc 
     7081 acgctggttt gccccagcag gcgaaaatcc tgtttgatgg tggttaacgg cgggatataa 
     7141 catgagctgt cttcggtatc gtcgtatccc actaccgaga tatccgcacc aacgcgcagc 
     7201 ccggactcgg taatggcgcg cattgcgccc agcgccatct gatcgttggc aaccagcatc 
     7261 gcagtgggaa cgatgccctc attcagcatt tgcatggttt gttgaaaacc ggacatggca 
     7321 ctccagtcgc cttcccgttc cgctatcggc tgaatttgat tgcgagtgag atatttatgc 
     7381 cagccagcca gacgcagacg cgccgagaca gaacttaatg ggcccgctaa cagcgcgatt 
     7441 tgctggtgac ccaatgcgac cagatgctcc acgcccagtc gcgtaccgtc ttcatgggag 
     7501 aaaataatac tgttgatggg tgtctggtca gagacatcaa gaaataacgc cggaacatta 
     7561 gtgcaggcag cttccacagc aatggcatcc tggtcatcca gcggatagtt aatgatcagc 
     7621 ccactgacgc gttgcgcgag aagattgtgc accgccgctt tacaggcttc gacgccgctt 
     7681 cgttctacca tcgacaccac cacgctggca cccagttgat cggcgcgaga tttaatcgcc 
     7741 gcgacaattt gcgacggcgc gtgcagggcc agactggagg tggcaacgcc aatcagcaac 
     7801 gactgtttgc ccgccagttg ttgtgccacg cggttgggaa tgtaattcag ctccgccatc 
     7861 gccgcttcca ctttttcccg cgttttcgca gaaacgtggc tggcctggtt caccacgcgg 
     7921 gaaacggtct gataagagac accggcatac tctgcgacat cgtataacgt tactggtttc 
     7981 acattcacca ccctgaattg actctcttcc gggcgctatc atgccatacc gcgaaaggtt 
     8041 ttgcgccatt cgatggtgtc cgggatctcg acgctctccc ttatgcgact cctgcattag 
     8101 gaagcagccc agtagtaggt tgaggccgtt gagcaccgcc gccgcaagga atggtgcatg 
     8161 caaggagatg gcgcccaaca gtcccccggc cacggggcct gccaccatac ccacgccgaa 
     8221 acaagcgctc atgagcccga agtggcgagc ccgatcttcc ccatcggtga tgtcggcgat 
     8281 ataggcgcca gcaaccgcac ctgtggcgcc ggtgatgccg gccacgatgc gtccggcgta 
     8341 gaggatcgag atctcgatcc cgcgaaat 
//
