# Supplementary material for: A scalable platform to discover antimicrobials of ribosomal origin
Source: Nat Commun. 2022 Oct 17;13:6135. doi: 10.1038/s41467-022-33890-w (PMC9576775; doi:10.1038/s41467-022-33890-w)
Supplement: Supplementary file 5 — Supplementary Data 2 [file 41467_2022_33890_MOESM5_ESM.zip › Supplementary Data 2/64.gb]

LOCUS       Exported                9405 bp ds-DNA     circular SYN 26-DEC-2019
DEFINITION  synthetic circular DNA
ACCESSION   .
VERSION     .
KEYWORDS    pET28a CrtE B I T7 promtoer and terminator with spacers
SOURCE      synthetic DNA construct
  ORGANISM  synthetic DNA construct
REFERENCE   1  (bases 1 to 9405)
  AUTHORS   .
  TITLE     Direct Submission
  JOURNAL   Exported Thursday, Dec 26, 2019 from SnapGene 4.3.11
            https://www.snapgene.com
COMMENT     ORIGDB|GenBank
FEATURES             Location/Qualifiers
     source          1..9405
                     /organism="synthetic DNA construct"
                     /mol_type="other DNA"
     misc_feature    1..4
                     /label=Adapter ATGG
                     /label=Adapter\ATGG
                     /note="/vntifkey=21"
     promoter        5..21
                     /label=T7 promoter
                     /label=T7\promoter
                     /note="/vntifkey=30"
     operon          24..47
                     /label=lac operator
                     /label=lac\operator
                     /note="/vntifkey=103"
     misc_feature    86..388
                     /label=lap_prec_WP_010770535.1
     terminator      393..440
                     /label=T7 terminator
                     /label=T7\terminator
                     /note="/vntifkey=43"
     misc_feature    441..444
                     /label=Adapter CCCT
                     /label=Adapter\CCCT
                     /note="/vntifkey=21"
     promoter        445..461
                     /label=T7 Promoter
                     /label=T7\Promoter
                     /note="/vntifkey=30"
     operon          464..487
                     /label=lac operator
                     /label=lac\operator
                     /note="/vntifkey=103"
     misc_feature    502..1347
                     /label=lap_WP_010770536.1
     terminator      1352..1399
                     /label=T7 Terminator
                     /label=T7\Terminator
                     /note="/vntifkey=43"
     misc_feature    1400..1403
                     /label=Adapter GCTC
                     /label=Adapter\GCTC
                     /note="/vntifkey=21"
     promoter        1404..1460
                     /label=T7 Promoter
                     /label=T7\Promoter
                     /note="/vntifkey=30"
     misc_feature    1461..2081
                     /label=lap_WP_034859983.1
     terminator      2086..2133
                     /label=T7 Terminator
                     /label=T7\Terminator
                     /note="/vntifkey=43"
     misc_feature    2134..2137
                     /label=Adapter CGGT
                     /label=Adapter\CGGT
                     /note="/vntifkey=21"
     promoter        2138..2194
                     /label=T7 Promoter
                     /label=T7\Promoter
                     /note="/vntifkey=30"
     misc_feature    2195..3178
                     /label=lap_WP_010770538.1
     terminator      3183..3230
                     /label=T7 Terminator
                     /label=T7\Terminator
                     /note="/vntifkey=43"
     misc_feature    3231..3234
                     /label=Adapter GTGC
     promoter        3235..3251
                     /label=T7 Promoter
                     /label=T7\Promoter
                     /note="/vntifkey=30"
     operon          3254..3277
                     /label=lac operator
                     /label=lac\operator
                     /note="/vntifkey=103"
     misc_feature    3292..4341
                     /label=lap_WP_010770539.1
     terminator      4346..4393
                     /label=T7 Terminator
                     /label=T7\Terminator
                     /note="/vntifkey=43"
     misc_feature    4394..4397
                     /label=Adapter AGCG
     misc_feature    4398..9405
                     /label=pET28a backbone
                     /label=pET28a\backbone
                     /note="/vntifkey=21"
ORIGIN
        1 atggtaatac gactcactat aggggaattg tgagcggata acaattccaa ggagatatac
       61 aatgcaccac caccaccacc acgcaatggt ttcgtcgagt aagaacaaga gcaaaatcca
      121 agagactctc ttcagtacga ataacttttc aagtttccgt aaacacggtt ttgacagcgt
      181 tagtttcagt gcaaccagta tcagtttgtc aaagggtaac tcgaatggcg gcggtggtgg
      241 aggaggcggc ggcggcggat gttgttgctg ttgctgttgt tgttgcggaa gcggaagcgc
      301 taccctcgag gagatcggga aataactggt gctgctctat acgtatcgta gccctgcaaa
      361 taacgtacgt accgccttac agttgccgcg gtctagcata accccttggg gcctctaaac
      421 gggtcttgag gggttttttg cccttaatac gactcactat aggggaattg tgagcggata
      481 acaattccaa ggagatatac aatggagttc gaagtaaaac cgtacttgat ctactcactg
      541 aatgaggaag agacgaccat cgtccaaacg cgtgagagtt cattcgccac aaagtcagcg
      601 gaactgatcg agttcctgtc ttaccttgaa atcaataaga ttgagaagat cagctttgag
      661 gatatgatca caatgttcgg ttcgcatgat cttgcacaaa gtagtattga gttcctgctt
      721 tcgtacagta tccttaaacc cttccaaacc aagtatctta ctaagaagga agaaattacg
      781 ttcttctcaa acgatgactc ctttaacgac cttgtcaata ttttctggaa ggaccgcaat
      841 gtggattcgc aggaactcaa agagttcgaa ctgttcgata aggaaaacaa cttggtgatc
      901 gtttcattga acccgtttag ccttaaacaa cttaaggaaa tcgtaagcct catcaagaag
      961 gactcttcga acatttacaa gttcattttc ccatacggcc atggtgtgta tctgtccaat
     1021 tactacagcc cactgtgggg taacccttgt ccgctgtgtt tcttctactc tattgagtcg
     1081 tacttgcgtg gatcccagac cggcaaggac aatctgaact tccaagtcat ggtggatctg
     1141 ttctacaagg agaagggcac gtatgagtac aacgggctcc tgaagttgga agattggctt
     1201 ccggtattct cccaattaaa taaggacttc aatctggaag aggatgttat ttctgaggtg
     1261 gacgacgtgc ttaagatcga tctcgttggc aacacgctgt cgtatgacac ttgctacctc
     1321 tgggagatgt gcgattgcta cgagtgacgg tctagcataa ccccttgggg cctctaaacg
     1381 ggtcttgagg ggttttttgg ctctaatacg actcactata ggggaattgt gagcggataa
     1441 caattccaag gagatataca atgaataaga actactggaa tgagttgggc tctcagctgg
     1501 tcgaccgcga gattgagaag aaaatccaaa agatgtatca atattcgctg cctaagcgta
     1561 agatcgactt gaatgagaag aaggagatgt ccaagggctc taagattcgc acgccagata
     1621 ttgttctgaa ccgcatcgaa gtcgtcgact gccagtacga ggctcttacg tctatctttt
     1681 ataatctccg caaatacatc gaggtcaatc aattctctct ttgttttccc gtcatgtact
     1741 ttgcaggcaa ttcatcaagc gacatggagc gtggtagtta tatgttcgac tttgagaaga
     1801 atcaaattgt acagatcggg aaagatccaa ttgtcactga aaacacggcg ggccttttct
     1861 ctatcttttg gcttctggac atcgattcct cgatcattct gtatggccgc agctcactct
     1921 ttatgggcat caaggaagtg atgaacgtgc gtgaggcggc atgccgcaat gtaaagaaga
     1981 agctcttgcc tgtgtgcctg aaccatcaac gtattttaaa ggacatgaat atcaacccaa
     2041 aactggcgta tctgatcgag agcgactcca ttatcggttg acggtctagc ataacccctt
     2101 ggggcctcta aacgggtctt gaggggtttt ttgcggttaa tacgactcac tataggggaa
     2161 ttgtgagcgg ataacaattc caaggagata tacaatgaat caaattttgc tcctggttcg
     2221 tcgtgttatc aacattttca gcaagatcta ccaagagtac ggagtgtcaa acagcttcga
     2281 gatcaacaag tggaagttat tctatttaaa cggtaagaag ctcaaaattg gcaattatta
     2341 tttcccgtca gatggtactg ccatcaatcg caccaaagaa ctgtcgattc gtaagtcata
     2401 ctcagaatac ctggagcgtt tccgcctggg catcggcggg tacaccgatt ctggagtgca
     2461 catcacgtac ggtgagaatg acgtgtatgg ctacatcgac accaccggca ctgcaaccgg
     2521 cactatgagt tctcaattga tctacaaggg cctgagtgaa ctcatcgaga agaacgagct
     2581 gtttctgttt tggtatacca gcgatggcga acgcttacag atccaactta gtccaaagga
     2641 gcttgagctg attcgtgact tgaattttat tgcaattgag cataaaatct ttgcaatccg
     2701 caacctgagc aacttctata cggtcatcgt gatcagcttt agcaacaagc aaatcaccgg
     2761 ttgcggaatt gcgtgcgaaa atagcatcga ggtagcggtg gagaaggcca ttctggaaaa
     2821 taaactttcg gaatggcagc actacaagaa ccccaacagc aagttctact ctgacacatg
     2881 ccaaaatatt gaggctatct acgactacat taactacctt tctaatcaca cccagcaata
     2941 cttatgtcac aattatgata gtgtcacaca gaatctcgtt cttgaagaga agattcaacg
     3001 cccggagatc gttctgttgg gtaaaagcca gtgtgacaac gaaaagactg tcaagctggt
     3061 gtctcgctat cttttgaatt gtattccttc taaggaatac ctgcttctga gcacgaaaca
     3121 actcatcctg aaggggattg attttaattc tgctcccatg gactgtttac tgatctgacg
     3181 gtctagcata accccttggg gcctctaaac gggtcttgag gggttttttg gtgctaatac
     3241 gactcactat aggggaattg tgagcggata acaattccaa ggagatatac aatgcgtggg
     3301 ttccttcaaa attccgccga aattttctct caacgtggta tgttcttaaa tcatcatttc
     3361 aataattata tggtgcgtga ggagaagcgc atcgttgaag cttacgaggt agggtttgag
     3421 aaccgcagtt caaatttaaa gaaaatcttc ggggaattct tcgagcgcga ggttttaatc
     3481 aataccaacg tgtcaaagaa cttggacatc tacacatcat cgctggtgaa acgtgcgact
     3541 aagaagttcc cgtccggcat tttcattgcg aaggaccgtt tcgtggattc gtgtggcatg
     3601 gccagccaca cgaactcgtc agacgttatt aaaacgagct tcttcgagtt ctttgagcgc
     3661 caatcgttga ttaccagcta tctgagcaag aacgtgagcc cagagattat cttggggaag
     3721 gatatcacgt tagaaaagac cgagatttac cttaagaatt acgtagacac cattcgctac
     3781 ttcaatatta gcttatcaaa ccgtatctac gtaattctct gcattggata cggggacaat
     3841 aagtgcatcg gtttgggcac ttcagacaat atgcaaaccg cgatcatcaa atcgcaaatt
     3901 gaggcactcc aatacttcgc gactgacttc tccaagtaca actctaatag ctcgctcttc
     3961 gactcgatcg acaacaagaa agacctgtac cattccaagt tcgacagcct gcagaccaag
     4021 gaatttatca acctttactc ctacttactc gacggcacag cgcctaagaa gatcgcgaaa
     4081 gactcaaatc aaaatatcga ctcatcgttt gatttcgact ctttcattgc atactgcaat
     4141 actgagctga agatggtgcc attaatcgcc gtgttttatc cgaatgaaaa gatcgcccac
     4201 ctgaaggtgg tgaagattca tgacgagaat tggtttcctc atatcaaccc ggagtactac
     4261 aaaagcagca gtattgattt cgtttcagat gtgattaaca cccccttgga taaatccatc
     4321 acctacttgc cctttccatg acggtctagc ataacccctt ggggcctcta aacgggtctt
     4381 gaggggtttt ttgagcgctg aaaggaggaa ctatatccgg attggcgaat gggacgcgcc
     4441 ctgtagcggc gcattaagcg cggcgggtgt ggtggttacg cgcagcgtga ccgctacact
     4501 tgccagcgcc ctagcgcccg ctcctttcgc tttcttccct tcctttctcg ccacgttcgc
     4561 cggctttccc cgtcaagctc taaatcgggg gctcccttta gggttccgat ttagtgcttt
     4621 acggcacctc gaccccaaaa aacttgatta gggtgatggt tcacgtagtg ggccatcgcc
     4681 ctgatagacg gtttttcgcc ctttgacgtt ggagtccacg ttctttaata gtggactctt
     4741 gttccaaact ggaacaacac tcaaccctat ctcggtctat tcttttgatt tataagggat
     4801 tttgccgatt tcggcctatt ggttaaaaaa tgagctgatt taacaaaaat ttaacgcgaa
     4861 ttttaacaaa atattaacgt ttacaatttc aggtggcact tttcggggaa atgtgcgcgg
     4921 aacccctatt tgtttatttt tctaaataca ttcaaatatg tatccgctca tgaattaatt
     4981 cttagaaaaa ctcatcgagc atcaaatgaa actgcaattt attcatatca ggattatcaa
     5041 taccatattt ttgaaaaagc cgtttctgta atgaaggaga aaactcaccg aggcagttcc
     5101 ataggatggc aagatcctgg tatcggtctg cgattccgac tcgtccaaca tcaatacaac
     5161 ctattaattt cccctcgtca aaaataaggt tatcaagtga gaaatcacca tgagtgacga
     5221 ctgaatccgg tgagaatggc aaaagtttat gcatttcttt ccagacttgt tcaacaggcc
     5281 agccattacg ctcgtcatca aaatcactcg catcaaccaa accgttattc attcgtgatt
     5341 gcgcctgagc gagacgaaat acgcgatcgc tgttaaaagg acaattacaa acaggaatcg
     5401 aatgcaaccg gcgcaggaac actgccagcg catcaacaat attttcacct gaatcaggat
     5461 attcttctaa tacctggaat gctgttttcc cggggatcgc agtggtgagt aaccatgcat
     5521 catcaggagt acggataaaa tgcttgatgg tcggaagagg cataaattcc gtcagccagt
     5581 ttagtctgac catctcatct gtaacatcat tggcaacgct acctttgcca tgtttcagaa
     5641 acaactctgg cgcatcgggc ttcccataca atcgatagat tgtcgcacct gattgcccga
     5701 cattatcgcg agcccattta tacccatata aatcagcatc catgttggaa tttaatcgcg
     5761 gcctagagca agacgtttcc cgttgaatat ggctcataac accccttgta ttactgttta
     5821 tgtaagcaga cagttttatt gttcatgacc aaaatccctt aacgtgagtt ttcgttccac
     5881 tgagcgtcag accccgtaga aaagatcaaa ggatcttctt gagatccttt ttttctgcgc
     5941 gtaatctgct gcttgcaaac aaaaaaacca ccgctaccag cggtggtttg tttgccggat
     6001 caagagctac caactctttt tccgaaggta actggcttca gcagagcgca gataccaaat
     6061 actgtccttc tagtgtagcc gtagttaggc caccacttca agaactctgt agcaccgcct
     6121 acatacctcg ctctgctaat cctgttacca gtggctgctg ccagtggcga taagtcgtgt
     6181 cttaccgggt tggactcaag acgatagtta ccggataagg cgcagcggtc gggctgaacg
     6241 gggggttcgt gcacacagcc cagcttggag cgaacgacct acaccgaact gagataccta
     6301 cagcgtgagc tatgagaaag cgccacgctt cccgaaggga gaaaggcgga caggtatccg
     6361 gtaagcggca gggtcggaac aggagagcgc acgagggagc ttccaggggg aaacgcctgg
     6421 tatctttata gtcctgtcgg gtttcgccac ctctgacttg agcgtcgatt tttgtgatgc
     6481 tcgtcagggg ggcggagcct atggaaaaac gccagcaacg cggccttttt acggttcctg
     6541 gccttttgct ggccttttgc tcacatgttc tttcctgcgt tatcccctga ttctgtggat
     6601 aaccgtatta ccgcctttga gtgagctgat accgctcgcc gcagccgaac gaccgagcgc
     6661 agcgagtcag tgagcgagga agcggaagag cgcctgatgc ggtattttct ccttacgcat
     6721 ctgtgcggta tttcacaccg catatatggt gcactctcag tacaatctgc tctgatgccg
     6781 catagttaag ccagtataca ctccgctatc gctacgtgac tgggtcatgg ctgcgccccg
     6841 acacccgcca acacccgctg acgcgccctg acgggcttgt ctgctcccgg catccgctta
     6901 cagacaagct gtgaccgtct ccgggagctg catgtgtcag aggttttcac cgtcatcacc
     6961 gaaacgcgcg aggcagctgc ggtaaagctc atcagcgtgg tcgtgaagcg attcacagat
     7021 gtctgcctgt tcatccgcgt ccagctcgtt gagtttctcc agaagcgtta atgtctggct
     7081 tctgataaag cgggccatgt taagggcggt tttttcctgt ttggtcactg atgcctccgt
     7141 gtaaggggga tttctgttca tgggggtaat gataccgatg aaacgagaga ggatgctcac
     7201 gatacgggtt actgatgatg aacatgcccg gttactggaa cgttgtgagg gtaaacaact
     7261 ggcggtatgg atgcggcggg accagagaaa aatcactcag ggtcaatgcc agcgcttcgt
     7321 taatacagat gtaggtgttc cacagggtag ccagcagcat cctgcgatgc agatccggaa
     7381 cataatggtg cagggcgctg acttccgcgt ttccagactt tacgaaacac ggaaaccgaa
     7441 gaccattcat gttgttgctc aggtcgcaga cgttttgcag cagcagtcgc ttcacgttcg
     7501 ctcgcgtatc ggtgattcat tctgctaacc agtaaggcaa ccccgccagc ctagccgggt
     7561 cctcaacgac aggagcacga tcatgcgcac ccgtggggcc gccatgccgg cgataatggc
     7621 ctgcttctcg ccgaaacgtt tggtggcggg accagtgacg aaggcttgag cgagggcgtg
     7681 caagattccg aataccgcaa gcgacaggcc gatcatcgtc gcgctccagc gaaagcggtc
     7741 ctcgccgaaa atgacccaga gcgctgccgg cacctgtcct acgagttgca tgataaagaa
     7801 gacagtcata agtgcggcga cgatagtcat gccccgcgcc caccggaagg agctgactgg
     7861 gttgaaggct ctcaagggca tcggtcgaga tcccggtgcc taatgagtga gctaacttac
     7921 attaattgcg ttgcgctcac tgcccgcttt ccagtcggga aacctgtcgt gccagctgca
     7981 ttaatgaatc ggccaacgcg cggggagagg cggtttgcgt attgggcgcc agggtggttt
     8041 ttcttttcac cagtgagacg ggcaacagct gattgccctt caccgcctgg ccctgagaga
     8101 gttgcagcaa gcggtccacg ctggtttgcc ccagcaggcg aaaatcctgt ttgatggtgg
     8161 ttaacggcgg gatataacat gagctgtctt cggtatcgtc gtatcccact accgagatat
     8221 ccgcaccaac gcgcagcccg gactcggtaa tggcgcgcat tgcgcccagc gccatctgat
     8281 cgttggcaac cagcatcgca gtgggaacga tgccctcatt cagcatttgc atggtttgtt
     8341 gaaaaccgga catggcactc cagtcgcctt cccgttccgc tatcggctga atttgattgc
     8401 gagtgagata tttatgccag ccagccagac gcagacgcgc cgagacagaa cttaatgggc
     8461 ccgctaacag cgcgatttgc tggtgaccca atgcgaccag atgctccacg cccagtcgcg
     8521 taccgtcttc atgggagaaa ataatactgt tgatgggtgt ctggtcagag acatcaagaa
     8581 ataacgccgg aacattagtg caggcagctt ccacagcaat ggcatcctgg tcatccagcg
     8641 gatagttaat gatcagccca ctgacgcgtt gcgcgagaag attgtgcacc gccgctttac
     8701 aggcttcgac gccgcttcgt tctaccatcg acaccaccac gctggcaccc agttgatcgg
     8761 cgcgagattt aatcgccgcg acaatttgcg acggcgcgtg cagggccaga ctggaggtgg
     8821 caacgccaat cagcaacgac tgtttgcccg ccagttgttg tgccacgcgg ttgggaatgt
     8881 aattcagctc cgccatcgcc gcttccactt tttcccgcgt tttcgcagaa acgtggctgg
     8941 cctggttcac cacgcgggaa acggtctgat aagagacacc ggcatactct gcgacatcgt
     9001 ataacgttac tggtttcaca ttcaccaccc tgaattgact ctcttccggg cgctatcatg
     9061 ccataccgcg aaaggttttg cgccattcga tggtgtccgg gatctcgacg ctctccctta
     9121 tgcgactcct gcattaggaa gcagcccagt agtaggttga ggccgttgag caccgccgcc
     9181 gcaaggaatg gtgcatgcaa ggagatggcg cccaacagtc ccccggccac ggggcctgcc
     9241 accataccca cgccgaaaca agcgctcatg agcccgaagt ggcgagcccg atcttcccca
     9301 tcggtgatgt cggcgatata ggcgccagca accgcacctg tggcgccggt gatgccggcc
     9361 acgatgcgtc cggcgtagag gatcgagatc tcgatcccgc gaaat
//
