# Supplementary material for: A scalable platform to discover antimicrobials of ribosomal origin
Source: Nat Commun. 2022 Oct 17;13:6135. doi: 10.1038/s41467-022-33890-w (PMC9576775; doi:10.1038/s41467-022-33890-w)
Supplement: Supplementary file 5 — Supplementary Data 2 [file 41467_2022_33890_MOESM5_ESM.zip › Supplementary Data 2/8.gb]

LOCUS       pET28a\CrtE\B\I\T7\promtoer\and\terminator\with\spacers        8490 bp    DNA     circular     29-MAR-2016
SOURCE      
  ORGANISM  
COMMENT     This file is created by Vector NTI
            http://www.invitrogen.com/
COMMENT     ORIGDB|GenBank
COMMENT     VNTDATE|-11171271|
COMMENT     VNTDBDATE|-11171271|
COMMENT     LSOWNER|
COMMENT     VNTNAME|pET28a CrtE B I T7 promtoer and terminator with spacers|
COMMENT     VNTAUTHORNAME|Demo User|
COMMENT     Vector_NTI_Display_Data_(Do_Not_Edit!)
COMMENT     (SXF 
COMMENT      (CGexDoc "pET28a CrtE B I T7 promtoer and terminator with spacers" 0 8490 
COMMENT       (CDBMol 0 0 1 1 1 0 0 0 0 "" "" 0 0 0 0 (CObList) (CObList) (CObList) 
COMMENT        (CObList) -1 "") 
COMMENT       (CDocSetData 1 1 0 0 0 0 "MAIN" 1 1 1 1 0 0 1 1 0 1 10 10 4294967295 50 0 
COMMENT        1 0 (CHomObj 0 0 0 3 75) (CWordArray) (CWordArray) 
COMMENT        (CStringList "BsaI" "BbsI") (CStringList "atg" "gtg") 
COMMENT        (CStringList "taa" "tga" "tag") (CObList) 1 "{(0,1),2}" 0 0 "" 0 
COMMENT        4294967295 0 0 0 0 0 0 0 "MAIN" 0 0 30 0 
COMMENT        (CProteinMotifSearchObject 70 20 1 1 1 1 0 0 1 0 0 0 0 0)) 
COMMENT       (CMolPar 0 0 1 2763 2763 1 8490 0 0 0 0 0 0 0 0) (CStringList) 
COMMENT       (CStringList) (CObList) (COAPar 25 250 50 0 6 4 3 7) 
COMMENT       (COAPar 25 250 50 0 6 4 3 7) (COAPar 25 250 50 0 6 4 3 7) 
COMMENT       (CObList #0=(CRSite (CStringList) "BsaI" "ggtctc" 8 12 0 0 "") 
COMMENT        #1=(CRSite (CStringList) "BbsI" "gaagac" 9 13 4 6531 0 6891 0 7265 1 
COMMENT            7604 1 0 "")) 
COMMENT       (CObList 
COMMENT        #2=(CFSignal (CObList) "Adapter ATGG" 21 0 0 1 4 0 (CStringList) 
COMMENT            (CStringList) 1 1 1 1 "1..4") 
COMMENT        #3=(CFSignal (CObList) "T7 promoter" 30 0 0 5 21 0 (CStringList) 
COMMENT            (CStringList) 1 1 1 1 "5..21") 
COMMENT        #4=(CFSignal (CObList) "lac operator" 103 0 0 24 47 0 (CStringList) 
COMMENT            (CStringList) 1 1 1 1 "24..47") 
COMMENT        #5=(CFSignal (CObList) "Adapter CCCT" 21 0 0 441 444 0 (CStringList) 
COMMENT            (CStringList) 1 1 1 1 "441..444") 
COMMENT        #6=(CFSignal (CObList) "T7 terminator" 43 0 0 393 440 0 (CStringList) 
COMMENT            (CStringList) 1 1 1 1 "393..440") 
COMMENT        #7=(CFSignal (CObList) "Adapter AGCG" 21 0 0 3479 3482 0 (CStringList) 
COMMENT            (CStringList) 1 1 1 1 "3348..3351") 
COMMENT        #8=(CFSignal (CObList) "pET28a backbone" 21 0 0 3483 8490 0 
COMMENT            (CStringList) (CStringList) 1 1 1 1 "3352..8359") 
COMMENT        #9=(CFSignal (CObList) "T7 Promoter" 30 0 0 445 461 0 (CStringList) 
COMMENT            (CStringList) 1 1 1 1 "445..461") 
COMMENT        #10=(CFSignal (CObList) "lac operator" 103 0 0 464 487 0 (CStringList) 
COMMENT             (CStringList) 1 1 1 1 "464..487") 
COMMENT        #11=(CFSignal (CObList) "T7 Terminator" 43 0 0 3431 3478 0 (CStringList) 
COMMENT             (CStringList) 1 1 1 1 "2321..2368") 
COMMENT        #12=(CFSignal (CObList) "Lan3_Prec_WP_083560159.1" 4 0 0 86 388 0 
COMMENT             (CStringList) (CStringList) 1 1 1 1 "") 
COMMENT        #13=(CFSignal (CObList) "Lan3_WP_083560159.1" 4 0 0 502 3426 0 
COMMENT             (CStringList) (CStringList) 1 1 1 1 "")) (CObList) (CObList) 
COMMENT       (CObList) (CObList) (CObList) (CObList) 
COMMENT       (CTextView 0 
COMMENT        #14=(CGroupPar (CParagraph 0 (0 0) 1 2 0 0 180) 
COMMENT             (CObjectList 
COMMENT              #15=(CRefLinePar 
COMMENT                   (CLinePar (CParagraph 0 (0 0) 0 2 0 0 233) 
COMMENT                    "pET28a CrtE B I T7 promtoer and terminator with spacers" 2) 
COMMENT                   5 "" 0 4) 
COMMENT              #16=(CFolderPar 
COMMENT                   (CGroupPar (CParagraph 1 (0 0) 1 1 0 0 178) 
COMMENT                    (CObjectList 
COMMENT                     #17=(CLinePar (CParagraph 0 (0 0) 1 2 1 0 180) 
COMMENT                          "DNA 'pET28a CrtE B I T7 promtoer and terminator with spacers'" 
COMMENT                          1) 
COMMENT                     #18=(CLinePar (CParagraph 0 (0 0) 1 2 1 0 180) 
COMMENT                          "Local object" 1) 
COMMENT                     #19=(CLinePar (CParagraph 0 (0 0) 1 2 1 0 180) 
COMMENT                          "Created: 03/29/16 07:06PM" 1) 
COMMENT                     #20=(CLinePar (CParagraph 0 (0 0) 1 2 1 0 180) 
COMMENT                          "Last Modified: 03/29/16 07:06PM" 1) 
COMMENT                     #21=(CLinePar (CParagraph 0 (0 0) 1 2 1 0 180) 
COMMENT                          "length: 8490 bp" 1) 
COMMENT                     #22=(CLinePar (CParagraph 0 (0 0) 1 2 1 0 180) 
COMMENT                          "storage type: Basic" 1) 
COMMENT                     #23=(CLinePar (CParagraph 0 (0 0) 1 2 1 0 180) 
COMMENT                          "form: Circular" 1))) "General Description") 
COMMENT              #24=(CFolderPar 
COMMENT                   (CGroupPar (CParagraph 2 (0 0) 1 1 0 0 178) 
COMMENT                    (CObjectList 
COMMENT                     #25=(CLinePar (CParagraph 0 (0 0) 1 2 1 0 180) 
COMMENT                          "Original Source Database: GenBank" 1) 
COMMENT                     #26=(CLinePar (CParagraph 0 (0 0) 1 2 1 0 180) 
COMMENT                          "Modification Date in the Original DB: 29-MAR-2016" 1))) 
COMMENT                   "Standard Fields") 
COMMENT              #27=(CRefLinePar 
COMMENT                   (CLinePar (CParagraph 0 (0 0) 0 2 0 0 233) "Comments" 2) 1 "" 
COMMENT                   0 0) 
COMMENT              #28=(CFolderPar 
COMMENT                   (CGroupPar (CParagraph 8 (0 0) 1 2 0 0 178) (CObjectList)) 
COMMENT                   "Annotations") 
COMMENT              #29=(CFolderPar 
COMMENT                   (CGroupPar (CParagraph 12 (6 0) 1 1 0 0 178) 
COMMENT                    (CObjectList 
COMMENT                     #30=(CFolderPar 
COMMENT                          (CGroupPar (CParagraph 4 (7 4 0) 1 1 1 0 178) 
COMMENT                           (CObjectList 
COMMENT                            #31=(CFolderPar 
COMMENT                                 (CGroupPar 
COMMENT                                  (CParagraph 86 (3 #12# 0) 1 2 2 0 327) 
COMMENT                                  (CObjectList 
COMMENT                                   #32=(CLinePar 
COMMENT                                        (CParagraph 0 (0 0) 1 2 3 0 180) 
COMMENT                                        "Start: 86    End: 388 " 1))) 
COMMENT                                 "Lan3_Prec_WP_083560159.1") 
COMMENT                            #33=(CFolderPar 
COMMENT                                 (CGroupPar 
COMMENT                                  (CParagraph 502 (3 #13# 0) 1 2 2 0 327) 
COMMENT                                  (CObjectList 
COMMENT                                   #34=(CLinePar 
COMMENT                                        (CParagraph 0 (0 0) 1 2 3 0 180) 
COMMENT                                        "Start: 502   End: 3426" 1))) 
COMMENT                                 "Lan3_WP_083560159.1"))) "CDS (2 total)") 
COMMENT                     #35=(CFolderPar 
COMMENT                          (CGroupPar (CParagraph 21 (7 21 0) 1 1 1 0 178) 
COMMENT                           (CObjectList 
COMMENT                            #36=(CFolderPar 
COMMENT                                 (CGroupPar (CParagraph 1 (3 #2# 0) 1 2 2 0 194) 
COMMENT                                  (CObjectList 
COMMENT                                   #37=(CLinePar 
COMMENT                                        (CParagraph 0 (0 0) 1 2 3 0 180) 
COMMENT                                        "Start: 1     End: 4   " 1) 
COMMENT                                   #38=(CLinePar 
COMMENT                                        (CParagraph 0 (0 0) 1 2 3 0 180) 
COMMENT                                        "Original Location Description:" 1) 
COMMENT                                   #39=(CLinePar 
COMMENT                                        (CParagraph 0 (0 0) 1 2 3 0 180) 
COMMENT                                        "   1..4" 1))) "Adapter ATGG") 
COMMENT                            #40=(CFolderPar 
COMMENT                                 (CGroupPar 
COMMENT                                  (CParagraph 441 (3 #5# 0) 1 2 2 0 194) 
COMMENT                                  (CObjectList 
COMMENT                                   #41=(CLinePar 
COMMENT                                        (CParagraph 0 (0 0) 1 2 3 0 180) 
COMMENT                                        "Start: 441   End: 444 " 1) 
COMMENT                                   #42=(CLinePar 
COMMENT                                        (CParagraph 0 (0 0) 1 2 3 0 180) 
COMMENT                                        "Original Location Description:" 1) 
COMMENT                                   #43=(CLinePar 
COMMENT                                        (CParagraph 0 (0 0) 1 2 3 0 180) 
COMMENT                                        "   441..444" 1))) "Adapter CCCT") 
COMMENT                            #44=(CFolderPar 
COMMENT                                 (CGroupPar 
COMMENT                                  (CParagraph 3479 (3 #7# 0) 1 2 2 0 194) 
COMMENT                                  (CObjectList 
COMMENT                                   #45=(CLinePar 
COMMENT                                        (CParagraph 0 (0 0) 1 2 3 0 180) 
COMMENT                                        "Start: 3479  End: 3482" 1) 
COMMENT                                   #46=(CLinePar 
COMMENT                                        (CParagraph 0 (0 0) 1 2 3 0 180) 
COMMENT                                        "Original Location Description:" 1) 
COMMENT                                   #47=(CLinePar 
COMMENT                                        (CParagraph 0 (0 0) 1 2 3 0 180) 
COMMENT                                        "   3348..3351" 1))) "Adapter AGCG") 
COMMENT                            #48=(CFolderPar 
COMMENT                                 (CGroupPar 
COMMENT                                  (CParagraph 3483 (3 #8# 0) 1 2 2 0 194) 
COMMENT                                  (CObjectList 
COMMENT                                   #49=(CLinePar 
COMMENT                                        (CParagraph 0 (0 0) 1 2 3 0 180) 
COMMENT                                        "Start: 3483  End: 8490" 1) 
COMMENT                                   #50=(CLinePar 
COMMENT                                        (CParagraph 0 (0 0) 1 2 3 0 180) 
COMMENT                                        "Original Location Description:" 1) 
COMMENT                                   #51=(CLinePar 
COMMENT                                        (CParagraph 0 (0 0) 1 2 3 0 180) 
COMMENT                                        "   3352..8359" 1))) "pET28a backbone"))) 
COMMENT                          "Misc. Feature (4 total)") 
COMMENT                     #52=(CFolderPar 
COMMENT                          (CGroupPar (CParagraph 30 (7 30 0) 1 1 1 0 178) 
COMMENT                           (CObjectList 
COMMENT                            #53=(CFolderPar 
COMMENT                                 (CGroupPar (CParagraph 5 (3 #3# 0) 1 2 2 0 194) 
COMMENT                                  (CObjectList 
COMMENT                                   #54=(CLinePar 
COMMENT                                        (CParagraph 0 (0 0) 1 2 3 0 180) 
COMMENT                                        "Start: 5     End: 21  " 1) 
COMMENT                                   #55=(CLinePar 
COMMENT                                        (CParagraph 0 (0 0) 1 2 3 0 180) 
COMMENT                                        "Original Location Description:" 1) 
COMMENT                                   #56=(CLinePar 
COMMENT                                        (CParagraph 0 (0 0) 1 2 3 0 180) 
COMMENT                                        "   5..21" 1))) "T7 promoter") 
COMMENT                            #57=(CFolderPar 
COMMENT                                 (CGroupPar 
COMMENT                                  (CParagraph 445 (3 #9# 0) 1 2 2 0 194) 
COMMENT                                  (CObjectList 
COMMENT                                   #58=(CLinePar 
COMMENT                                        (CParagraph 0 (0 0) 1 2 3 0 180) 
COMMENT                                        "Start: 445   End: 461 " 1) 
COMMENT                                   #59=(CLinePar 
COMMENT                                        (CParagraph 0 (0 0) 1 2 3 0 180) 
COMMENT                                        "Original Location Description:" 1) 
COMMENT                                   #60=(CLinePar 
COMMENT                                        (CParagraph 0 (0 0) 1 2 3 0 180) 
COMMENT                                        "   445..461" 1))) "T7 Promoter"))) 
COMMENT                          "Promoter Prokaryotic (2 total)") 
COMMENT                     #61=(CFolderPar 
COMMENT                          (CGroupPar (CParagraph 43 (7 43 0) 1 1 1 0 178) 
COMMENT                           (CObjectList 
COMMENT                            #62=(CFolderPar 
COMMENT                                 (CGroupPar 
COMMENT                                  (CParagraph 393 (3 #6# 0) 1 2 2 0 194) 
COMMENT                                  (CObjectList 
COMMENT                                   #63=(CLinePar 
COMMENT                                        (CParagraph 0 (0 0) 1 2 3 0 180) 
COMMENT                                        "Start: 393   End: 440 " 1) 
COMMENT                                   #64=(CLinePar 
COMMENT                                        (CParagraph 0 (0 0) 1 2 3 0 180) 
COMMENT                                        "Original Location Description:" 1) 
COMMENT                                   #65=(CLinePar 
COMMENT                                        (CParagraph 0 (0 0) 1 2 3 0 180) 
COMMENT                                        "   393..440" 1))) "T7 terminator") 
COMMENT                            #66=(CFolderPar 
COMMENT                                 (CGroupPar 
COMMENT                                  (CParagraph 3431 (3 #11# 0) 1 2 2 0 194) 
COMMENT                                  (CObjectList 
COMMENT                                   #67=(CLinePar 
COMMENT                                        (CParagraph 0 (0 0) 1 2 3 0 180) 
COMMENT                                        "Start: 3431  End: 3478" 1) 
COMMENT                                   #68=(CLinePar 
COMMENT                                        (CParagraph 0 (0 0) 1 2 3 0 180) 
COMMENT                                        "Original Location Description:" 1) 
COMMENT                                   #69=(CLinePar 
COMMENT                                        (CParagraph 0 (0 0) 1 2 3 0 180) 
COMMENT                                        "   2321..2368" 1))) "T7 Terminator"))) 
COMMENT                          "Terminator (2 total)") 
COMMENT                     #70=(CFolderPar 
COMMENT                          (CGroupPar (CParagraph 103 (7 103 0) 1 1 1 0 178) 
COMMENT                           (CObjectList 
COMMENT                            #71=(CFolderPar 
COMMENT                                 (CGroupPar 
COMMENT                                  (CParagraph 24 (3 #4# 0) 1 2 2 0 194) 
COMMENT                                  (CObjectList 
COMMENT                                   #72=(CLinePar 
COMMENT                                        (CParagraph 0 (0 0) 1 2 3 0 180) 
COMMENT                                        "Start: 24    End: 47  " 1) 
COMMENT                                   #73=(CLinePar 
COMMENT                                        (CParagraph 0 (0 0) 1 2 3 0 180) 
COMMENT                                        "Original Location Description:" 1) 
COMMENT                                   #74=(CLinePar 
COMMENT                                        (CParagraph 0 (0 0) 1 2 3 0 180) 
COMMENT                                        "   24..47" 1))) "lac operator") 
COMMENT                            #75=(CFolderPar 
COMMENT                                 (CGroupPar 
COMMENT                                  (CParagraph 464 (3 #10# 0) 1 2 2 0 194) 
COMMENT                                  (CObjectList 
COMMENT                                   #76=(CLinePar 
COMMENT                                        (CParagraph 0 (0 0) 1 2 3 0 180) 
COMMENT                                        "Start: 464   End: 487 " 1) 
COMMENT                                   #77=(CLinePar 
COMMENT                                        (CParagraph 0 (0 0) 1 2 3 0 180) 
COMMENT                                        "Original Location Description:" 1) 
COMMENT                                   #78=(CLinePar 
COMMENT                                        (CParagraph 0 (0 0) 1 2 3 0 180) 
COMMENT                                        "   464..487" 1))) "lac operator"))) 
COMMENT                          "Operon (2 total)"))) "Feature Map") 
COMMENT              #79=(CFolderPar 
COMMENT                   (CGroupPar (CParagraph 13 (0 0) 1 1 0 0 178) 
COMMENT                    (CObjectList 
COMMENT                     #80=(CRSFolderPar 
COMMENT                          (CFolderPar 
COMMENT                           (CGroupPar (CParagraph 100465144 (8 0) 1 1 1 0 178) 
COMMENT                            (CObjectList 
COMMENT                             #81=(CGroupPar 
COMMENT                                  (CParagraph 0 (10 #1# 0) 1 2 2 0 180) 
COMMENT                                  (CObjectList 
COMMENT                                   #82=(CLinePar 
COMMENT                                        (CParagraph 0 (1 #1# 1) 1 2 2 0 191) 
COMMENT                                        " N1: 6531 " 1) 
COMMENT                                   #83=(CLinePar 
COMMENT                                        (CParagraph 0 (1 #1# 2) 1 2 2 0 191) 
COMMENT                                        " N2: 6891 " 1) 
COMMENT                                   #84=(CLinePar 
COMMENT                                        (CParagraph 0 (1 #1# 3) 1 2 2 0 191) 
COMMENT                                        " N3: 7265 (on complementary strand)" 1) 
COMMENT                                   #85=(CLinePar 
COMMENT                                        (CParagraph 0 (1 #1# 4) 1 2 2 0 191) 
COMMENT                                        " N4: 7604 (on complementary strand)" 1))))) 
COMMENT                           "BbsI: 4 sites") 8 12 "GAAGACNNNNNNN" "CTTCTGNNNNNNN") 
COMMENT                     #86=(CRSFolderPar 
COMMENT                          (CFolderPar 
COMMENT                           (CGroupPar (CParagraph 100465368 (8 0) 1 1 1 0 178) 
COMMENT                            (CObjectList)) "BsaI: 0 sites") 7 11 "GGTCTCNNNNNN" 
COMMENT                          "CCAGAGNNNNNN"))) "Restriction/Methylation Map")))) 
COMMENT       (CGraphView 
COMMENT        (CWStyleSheet 
COMMENT         (CObjectList 
COMMENT          #87=(CWidgetStyle "RSite Label" 1 (LOGPEN 0 0 13408563) 1 0 1 
COMMENT               (LOGFONT 0 0 0 0 400 0 0 0 0 3 2 1 18 "Georgia") 0.555556 0 1 5 
COMMENT               "@N (@S)" 0) 
COMMENT          #88=(CWidgetStyle "Signal Label" 1 (LOGPEN 0 0 0) 1 0 1 
COMMENT               (LOGFONT 0 0 0 0 700 0 0 0 0 3 2 1 34 "Arial") 0.666667 0 1 1 
COMMENT               "@N" 0) 
COMMENT          #89=(CWidgetStyle "Molecule Label 2" 0 0 1 
COMMENT               (LOGFONT 0 0 0 0 400 0 0 0 0 3 2 1 18 "Georgia") 0.555556 0 1 16 
COMMENT               "@L bp" 0) 
COMMENT          #90=(CWidgetStyle "Molecule Label 1" 0 0 1 
COMMENT               (LOGFONT 0 0 0 0 400 0 0 0 0 3 2 1 34 "Verdana") 0.833333 0 1 1 
COMMENT               "@N" 0) 
COMMENT          #91=(CWidgetStyle "Shape 3" 1 (LOGPEN 0 0 3355545) 1 1 
COMMENT               (LOGBRUSH 0 6724095 0) 0 0 1 (LOGSHAPE 9 1 0.8 1.8 0)) 
COMMENT          #92=(CWidgetStyle "Shape 1" 1 (LOGPEN 0 0 6723840) 1 1 
COMMENT               (LOGBRUSH 0 10079334 0) 0 0 1 (LOGSHAPE 9 1 0.8 1.8 0)) 
COMMENT          #93=(CWidgetStyle "Axis" 1 (LOGPEN 0 0 10079436) 2 1 
COMMENT               (LOGBRUSH 0 13434879 0) 0 0 1 (LOGSHAPE 10 1 0 0 0)) 
COMMENT          #94=(CWidgetStyle "Line 2" 1 (LOGPEN 0 0 6723840) 8 0 0 0 1 
COMMENT               (LOGSHAPE 1 1.9 0 0 0)) 
COMMENT          #95=(CWidgetStyle "RSite" 1 (LOGPEN 0 0 10053171) 8 0 0 0 1 
COMMENT               (LOGSHAPE 1 1.9 0 0 0)) 
COMMENT          #96=(CWidgetStyle "Short Signal" 1 (LOGPEN 0 0 13395507) 10 0 0 0 1 
COMMENT               (LOGSHAPE 1 1.9 0 0 0)) 
COMMENT          #97=(CWidgetStyle "Uniq RSite Label" 1 (LOGPEN 0 0 153) 1 0 1 
COMMENT               (LOGFONT 0 0 0 0 400 0 0 0 0 3 2 1 18 "Georgia") 0.555556 128 1 5 
COMMENT               "@N (@S)" 0) 
COMMENT          #98=(CWidgetStyle "Vanilla" 1 (LOGPEN 0 0 0) 1 1 
COMMENT               (LOGBRUSH 0 16777215 0) 1 
COMMENT               (LOGFONT 0 0 0 0 400 0 0 0 0 7 48 2 18 "Times New Roman") 0.8 0 1 
COMMENT               2 "?" 0) 
COMMENT          #99=(CWidgetStyle "Mark 1" 0 0 1 
COMMENT               (LOGFONT 0 0 0 0 400 0 0 0 2 7 48 2 2 "Windings") 0.7 0 1 2 "?" 0) 
COMMENT          #100=(CWidgetStyle "Motif Label" 1 (LOGPEN 0 0 16744512) 1 0 1 
COMMENT                (LOGFONT 0 0 0 0 400 0 0 0 0 3 2 1 34 "Arial") 0.611111 8388608 
COMMENT                1 65535 "@N (@H)" 0) 
COMMENT          #101=(CWidgetStyle "Fragment Label 2" 1 (LOGPEN 0 0 0) 1 0 1 
COMMENT                (LOGFONT 0 0 0 0 400 0 0 0 0 3 2 1 49 "Courier New") 1.05 0 1 48 
COMMENT                "@F bp (molecule @L bp)" 0) 
COMMENT          #102=(CWidgetStyle "Fragment Label 1" 1 (LOGPEN 0 0 0) 1 0 1 
COMMENT                (LOGFONT 0 0 0 0 400 0 0 0 0 3 2 1 34 "Arial") 0.91 0 1 1 
COMMENT                "Fragment of @N" 0) 
COMMENT          #103=(CWidgetStyle "Shape 4" 1 (LOGPEN 0 0 0) 1 1 
COMMENT                (LOGBRUSH 2 8388608 5) 0 0 0) 
COMMENT          #104=(CWidgetStyle "Shape 2" 1 (LOGPEN 0 0 0) 1 1 (LOGBRUSH 0 128 0) 0 
COMMENT                0 0) 
COMMENT          #105=(CWidgetStyle "Shape 0" 1 (LOGPEN 0 0 0) 1 1 (LOGBRUSH 0 0 0) 0 0 
COMMENT                0) 
COMMENT          #106=(CWidgetStyle "ORF" 1 (LOGPEN 0 0 16384) 8 0 0 0 1 
COMMENT                (LOGSHAPE 7 0.2 3.41182 2.86186 0.609808)) 
COMMENT          #107=(CWidgetStyle "Line 4" 1 (LOGPEN 0 0 32768) 8 0 0 0 0) 
COMMENT          #108=(CWidgetStyle "Line 3" 1 (LOGPEN 0 0 16711680) 8 0 0 0 0) 
COMMENT          #109=(CWidgetStyle "Line 1" 1 (LOGPEN 0 0 16711680) 1 0 0 0 0) 
COMMENT          #110=(CWidgetStyle "Short Promoter" 1 (LOGPEN 0 0 128) 6 0 0 0 0) 
COMMENT          #111=(CWidgetStyle "Motif" 1 (LOGPEN 0 0 0) 1 0 0 0 0) 
COMMENT          #112=(CWidgetStyle "Line 0" 1 (LOGPEN 0 0 0) 8 0 0 0 0) 
COMMENT          #113=(CWidgetStyle "Void" 0 0 0 0 0) 
COMMENT          #114=(CWidgetStyle "General Label" 1 (LOGPEN 0 0 0) 1 0 1 
COMMENT                (LOGFONT 0 0 0 0 400 0 0 0 0 3 2 1 18 "Times New Roman") 0.91 0 
COMMENT                1 3 "@T @N " 0) 
COMMENT          #115=(CWidgetStyle "Position" 1 (LOGPEN 0 0 0) 1 0 0 0 0) 
COMMENT          #116=(CWidgetStyle "Annotation" 0 0 1 
COMMENT                (LOGFONT 0 0 0 0 400 0 0 0 0 3 2 1 18 "Times New Roman") 0.91 0 
COMMENT                0 0) 
COMMENT          #117=(CWidgetStyle "Position Label" 1 (LOGPEN 0 0 8388608) 1 0 1 
COMMENT                (LOGFONT 0 0 0 0 400 0 1 0 0 3 2 1 34 "Arial") 0.63 8388608 1 1 
COMMENT                "@N" 0) 
COMMENT          #118=(CWidgetStyle "Range" 1 (LOGPEN 0 0 0) 1 1 
COMMENT                (LOGBRUSH 0 16777215 0) 0 0 0) 
COMMENT          #119=(CWidgetStyle "Range Label" 1 (LOGPEN 0 0 8388608) 1 0 1 
COMMENT                (LOGFONT 0 0 0 0 400 0 1 0 0 3 2 1 34 "Arial") 0.63 8388608 1 1 
COMMENT                "@N" 0) 
COMMENT          #120=(CWidgetStyle "ORF Label" 1 (LOGPEN 0 0 49216) 1 0 1 
COMMENT                (LOGFONT 0 0 0 0 400 0 0 0 0 3 2 1 18 "Times New Roman") 
COMMENT                0.611111 0 1 65535 "@N" 0) 
COMMENT          #121=(CWidgetStyle "CDS Label" 1 (LOGPEN 0 0 4227264) 1 0 1 
COMMENT                (LOGFONT 0 0 0 0 400 0 0 0 0 3 2 1 34 "Arial") 0.555556 255 1 1 
COMMENT                "@N" 0) 
COMMENT          #122=(CWidgetStyle "Shape 5" 1 (LOGPEN 0 0 0) 3 1 
COMMENT                (LOGBRUSH 0 16777113 0) 1 
COMMENT                (LOGFONT 0 0 0 0 400 0 0 0 0 7 48 2 50 "Arial") 0.9 0 0 1 
COMMENT                (LOGSHAPE 9 1 0.8 1.8 0)) 
COMMENT          #123=(CWidgetStyle "CDS" 1 (LOGPEN 0 0 0) 1 1 (LOGBRUSH 2 39423 3) 0 0 
COMMENT                1 (LOGSHAPE 9 1 0.8 1.8 0)) 
COMMENT          #124=(CWidgetStyle "Label 2" 1 (LOGPEN 0 0 4227264) 1 0 1 
COMMENT                (LOGFONT 0 0 0 0 400 0 0 0 0 3 2 1 34 "Arial") 0.944444 8388608 
COMMENT                1 1 "@N" 0) 
COMMENT          #125=(CWidgetStyle "Label 3" 1 (LOGPEN 0 0 8421376) 1 0 1 
COMMENT                (LOGFONT 0 0 0 0 700 255 0 0 0 3 2 1 34 "Arial") 0.833333 255 1 
COMMENT                5 "@N (@S)" 0) 
COMMENT          #126=(CWidgetStyle "Label 4" 1 (LOGPEN 0 0 8437824) 1 0 1 
COMMENT                (LOGFONT 0 0 0 0 400 0 0 0 0 3 2 1 34 "Arial") 0.722222 0 1 5 
COMMENT                "@N (@S)" 0)) 0.164644 1.74233 0.164644 2.53336 
COMMENT         (70 (CShapeMapEntry 0 "Unique RSite" 1 "Uniq RSite Label") 67 
COMMENT          (CShapeMapEntry 0 "ORF" 0 "ORF Label")) 40.0378 40.0378 39 39 0.1 
COMMENT         -6293) 1 1 0 1 1 
COMMENT        (mapper: 22.4543 -19.7027 40.0378 40.0378 0.01 10 -1 8490 8490 1 0 0) 
COMMENT        #127=(CGroupWidget (CWidget 0 (0 0) 1 2 0 0 Nil -1156 100) 
COMMENT              (CObjectList 
COMMENT               #128=(CGroupWidget (CWidget 1 (0 0) 1 2 0 0 Nil -112 100) 
COMMENT                     (CObjectList 
COMMENT                      #129=(CAxis 
COMMENT                            (CWideLine 
COMMENT                             (CWidget 0 (0 0) 1 2 0 0 #93# 100363260 0) 
COMMENT                             (LOGPEN 0 0 10079436) 2 (LOGBRUSH 0 13434879 0) 1 
COMMENT                             6.27492 6.27292 1 0.0214037) 0.0738891) 
COMMENT                      #130=(CLabel (CWidget 1001 (0 0) 1 2 0 0 #90# 1307 100) 
COMMENT                            (LOGPEN 0 0 0) 1 
COMMENT                            (LOGFONT 58 22 0 0 400 0 0 0 0 3 2 1 34 "Verdana") 
COMMENT                            1.74233 0.833333 0 
COMMENT                            "pET28a CrtE B I T7 promtoer and terminator with spacers" 
COMMENT                            "@N" 1 0 0.871165 0 -10 33.0438 1.47361 Nil) 
COMMENT                      #131=(CLabel 
COMMENT                            (CWidget 1002 (0 0) 1 2 0 0 #89# 454629988 100) 
COMMENT                            (LOGPEN 0 0 0) 1 
COMMENT                            (LOGFONT 38 14 0 0 400 0 0 0 0 3 2 1 18 "Georgia") 
COMMENT                            1.74233 0.555556 0 "8490 bp" "@L bp" 16 0 -0.871165 
COMMENT                            0 -10.8 3.04712 0.974079 Nil)) (CObjectList)) 
COMMENT               #132=(CGroupWidget (CWidget 10 (6 0) 1 2 0 0 Nil -598 100) 
COMMENT                     (CObjectList 
COMMENT                      #133=(CGroupWidget 
COMMENT                            (CWidget 4 (7 4 0) 1 2 0 0 Nil 1836020336 100) 
COMMENT                            (CObjectList 
COMMENT                             #134=(CWideArrow 
COMMENT                                   (CWideLine 
COMMENT                                    (CWidget 0 (3 #12# 0) 1 2 0 0 #91# 0 100) 
COMMENT                                    (LOGPEN 0 0 3355545) 1 
COMMENT                                    (LOGBRUSH 0 6724095 0) 1 5.9865 6.21038 1 
COMMENT                                    0.082322) 0.8 1.8 0) 
COMMENT                             #135=(CLabel (CWidget 0 (0 0) 1 2 0 0 #88# 8 100) 
COMMENT                                   (LOGPEN 0 0 0) 1 
COMMENT                                   (LOGFONT 46 17 0 0 700 0 0 0 0 3 2 1 34 
COMMENT                                    "Arial") 1.74233 0.666667 0 
COMMENT                                   "Lan3 Prec WP 083560159.1" "@N" 1 12.4062 
COMMENT                                   12.1963 0 -10 10.615 1.07399 #134#) 
COMMENT                             #136=(CWideArrow 
COMMENT                                   (CWideLine 
COMMENT                                    (CWidget 0 (3 #13# 0) 1 2 0 0 #91# 0 100) 
COMMENT                                    (LOGPEN 0 0 3355545) 1 
COMMENT                                    (LOGBRUSH 0 6724095 0) 1 3.74174 5.903 1 
COMMENT                                    0.082322) 0.8 1.8 0) 
COMMENT                             #137=(CLabel (CWidget 0 (0 0) 1 2 0 0 #88# 8 100) 
COMMENT                                   (LOGPEN 0 0 0) 1 
COMMENT                                   (LOGFONT 46 17 0 0 700 0 0 0 0 3 2 1 34 
COMMENT                                    "Arial") 1.74233 0.666667 0 
COMMENT                                   "Lan3 WP 083560159.1" "@N" 1 18.2921 1.74233 
COMMENT                                   0 -10 8.5669 1.07399 #136#)) (CObjectList)) 
COMMENT                      #138=(CGroupWidget 
COMMENT                            (CWidget 21 (7 21 0) 1 2 0 0 Nil -459 100) 
COMMENT                            (CObjectList 
COMMENT                             #139=(CScratch 
COMMENT                                   (CWidget 0 (3 #2# 0) 1 2 0 0 #96# 0 100) 
COMMENT                                   (LOGPEN 0 8 13395507) 10 1 6.27319 1.9 
COMMENT                                   0.082322 1) 
COMMENT                             #140=(CLabel (CWidget 0 (0 0) 1 2 0 0 #88# 46 100) 
COMMENT                                   (LOGPEN 0 0 0) 1 
COMMENT                                   (LOGFONT 46 17 0 0 700 0 0 0 0 3 2 1 34 
COMMENT                                    "Arial") 1.74233 0.666667 0 "Adapter ATGG" 
COMMENT                                   "@N" 1 4.45535 17.4233 0 -10 5.86945 1.07399 
COMMENT                                   #139#) 
COMMENT                             #141=(CScratch 
COMMENT                                   (CWidget 0 (3 #5# 0) 1 2 0 0 #96# 1 100) 
COMMENT                                   (LOGPEN 0 8 13395507) 10 1 5.94807 1.9 
COMMENT                                   0.082322 1) 
COMMENT                             #142=(CLabel (CWidget 0 (0 0) 1 2 0 0 #88# 8 100) 
COMMENT                                   (LOGPEN 0 0 0) 1 
COMMENT                                   (LOGFONT 46 17 0 0 700 0 0 0 0 3 2 1 34 
COMMENT                                    "Arial") 1.74233 0.666667 0 "Adapter CCCT" 
COMMENT                                   "@N" 1 13.935 8.71165 0 -10 5.86945 1.07399 
COMMENT                                   #141#) 
COMMENT                             #143=(CScratch 
COMMENT                                   (CWidget 0 (3 #7# 0) 1 2 0 0 #96# 1 100) 
COMMENT                                   (LOGPEN 0 8 13395507) 10 1 3.70332 1.9 
COMMENT                                   0.082322 1) 
COMMENT                             #144=(CLabel (CWidget 0 (0 0) 1 2 0 0 #88# 8 100) 
COMMENT                                   (LOGPEN 0 0 0) 1 
COMMENT                                   (LOGFONT 46 17 0 0 700 0 0 0 0 3 2 1 34 
COMMENT                                    "Arial") 1.74233 0.666667 0 "Adapter AGCG" 
COMMENT                                   "@N" 1 11.2205 -12.1963 0 -10 5.96936 1.07399 
COMMENT                                   #143#) 
COMMENT                             #145=(CWideArrow 
COMMENT                                   (CWideLine 
COMMENT                                    (CWidget 0 (3 #8# 0) 1 2 0 0 #92# 0 100) 
COMMENT                                    (LOGPEN 0 0 6723840) 1 
COMMENT                                    (LOGBRUSH 0 10079334 0) 0.835356 6.27319 
COMMENT                                    3.70037 1 0.082322) 0.8 1.8 0) 
COMMENT                             #146=(CLabel (CWidget 0 (0 0) 1 2 0 0 #88# 8 100) 
COMMENT                                   (LOGPEN 0 0 0) 1 
COMMENT                                   (LOGFONT 46 17 0 0 700 0 0 0 0 3 2 1 34 
COMMENT                                    "Arial") 1.74233 0.666667 0 
COMMENT                                   "pET28a backbone" "@N" 1 -17.1447 -3.48466 0 
COMMENT                                   -10 7.0933 1.07399 #145#)) (CObjectList)) 
COMMENT                      #147=(CGroupWidget 
COMMENT                            (CWidget 30 (7 30 0) 1 2 0 0 Nil -738 100) 
COMMENT                            (CObjectList 
COMMENT                             #148=(CPromoterArrow 
COMMENT                                   (CLine 
COMMENT                                    (CWidget 0 (3 #3# 0) 1 2 0 0 #110# 0 100) 
COMMENT                                    (LOGPEN 0 4 128) 6 1.16464 6.18296 6.27023) 
COMMENT                                   0.4 0.082322 1.08464 1.8 1.8 0) 
COMMENT                             #149=(CLabel (CWidget 0 (0 0) 1 2 0 0 #88# 192 100) 
COMMENT                                   (LOGPEN 0 0 0) 1 
COMMENT                                   (LOGFONT 46 17 0 0 700 0 0 0 0 3 2 1 34 
COMMENT                                    "Arial") 1.74233 0.666667 0 "T7 promoter" 
COMMENT                                   "@N" 1 4.36454 13.9386 0 -10 4.9703 1.07399 
COMMENT                                   #148#) 
COMMENT                             #150=(CPromoterArrow 
COMMENT                                   (CLine 
COMMENT                                    (CWidget 0 (3 #9# 0) 1 2 0 0 #110# 0 100) 
COMMENT                                    (LOGPEN 0 4 128) 6 1.16464 5.85785 5.94512) 
COMMENT                                   0.4 0.082322 1.08464 1.8 1.8 0) 
COMMENT                             #151=(CLabel (CWidget 0 (0 0) 1 2 0 0 #88# 1 100) 
COMMENT                                   (LOGPEN 0 0 0) 1 
COMMENT                                   (LOGFONT 46 17 0 0 700 0 0 0 0 3 2 1 34 
COMMENT                                    "Arial") 1.74233 0.666667 0 "T7 Promoter" 
COMMENT                                   "@N" 1 15.4003 5.22699 0 -10 5.02026 1.07399 
COMMENT                                   #150#)) (CObjectList)) 
COMMENT                      #152=(CGroupWidget 
COMMENT                            (CWidget 43 (7 43 0) 1 2 0 0 Nil 745434985 100) 
COMMENT                            (CObjectList 
COMMENT                             #153=(CScratch 
COMMENT                                   (CWidget 0 (3 #6# 0) 1 2 0 0 #96# 1337 100) 
COMMENT                                   (LOGPEN 0 8 13395507) 10 1 5.98354 1.9 
COMMENT                                   0.082322 1) 
COMMENT                             #154=(CLabel (CWidget 0 (0 0) 1 2 0 0 #88# 69 100) 
COMMENT                                   (LOGPEN 0 0 0) 1 
COMMENT                                   (LOGFONT 46 17 0 0 700 0 0 0 0 3 2 1 34 
COMMENT                                    "Arial") 1.74233 0.666667 0 "T7 terminator" 
COMMENT                                   "@N" 1 12.0848 10.454 0 -10 5.41988 1.07399 
COMMENT                                   #153#) 
COMMENT                             #155=(CScratch 
COMMENT                                   (CWidget 0 (3 #11# 0) 1 2 0 0 #96# 1 100) 
COMMENT                                   (LOGPEN 0 8 13395507) 10 1 3.73879 1.9 
COMMENT                                   0.082322 1) 
COMMENT                             #156=(CLabel (CWidget 0 (0 0) 1 2 0 0 #88# 8 100) 
COMMENT                                   (LOGPEN 0 0 0) 1 
COMMENT                                   (LOGFONT 46 17 0 0 700 0 0 0 0 3 2 1 34 
COMMENT                                    "Arial") 1.74233 0.666667 0 "T7 Terminator" 
COMMENT                                   "@N" 1 12.2242 -10.454 0 -10 5.64467 1.07399 
COMMENT                                   #155#)) (CObjectList)) 
COMMENT                      #157=(CGroupWidget 
COMMENT                            (CWidget 103 (7 103 0) 1 2 0 0 Nil -389 100) 
COMMENT                            (CObjectList 
COMMENT                             #158=(CScratch 
COMMENT                                   (CWidget 0 (3 #4# 0) 1 2 0 0 #96# 101099912 
COMMENT                                    100) (LOGPEN 0 8 13395507) 10 1 6.25619 1.9 
COMMENT                                   0.082322 1) 
COMMENT                             #159=(CLabel (CWidget 0 (0 0) 1 2 0 0 #88# 120 100) 
COMMENT                                   (LOGPEN 0 0 0) 1 
COMMENT                                   (LOGFONT 46 17 0 0 700 0 0 0 0 3 2 1 34 
COMMENT                                    "Arial") 1.74233 0.666667 0 "lac operator" 
COMMENT                                   "@N" 1 4.00743 15.681 0 -10 4.84542 1.07399 
COMMENT                                   #158#) 
COMMENT                             #160=(CScratch 
COMMENT                                   (CWidget 0 (3 #10# 0) 1 2 0 0 #96# 865 100) 
COMMENT                                   (LOGPEN 0 8 13395507) 10 1 5.93108 1.9 
COMMENT                                   0.082322 1) 
COMMENT                             #161=(CLabel (CWidget 0 (0 0) 1 2 0 0 #88# 6 100) 
COMMENT                                   (LOGPEN 0 0 0) 1 
COMMENT                                   (LOGFONT 46 17 0 0 700 0 0 0 0 3 2 1 34 
COMMENT                                    "Arial") 1.74233 0.666667 0 "lac operator" 
COMMENT                                   "@N" 1 14.5475 6.96932 0 -10 4.84542 1.07399 
COMMENT                                   #160#)) (CObjectList))) (CObjectList)) 
COMMENT               #162=(CGroupWidget (CWidget 11 (8 0) 1 2 0 0 Nil 1646278194 100) 
COMMENT                     (CObjectList 
COMMENT                      #163=(CGroupWidget 
COMMENT                            (CWidget 4 (10 #1# 0) 1 2 0 0 Nil -182 100) 
COMMENT                            (CObjectList 
COMMENT                             #164=(CScratch 
COMMENT                                   (CWidget 1 (1 #1# 1) 1 2 0 0 #95# 1 100) 
COMMENT                                   (LOGPEN 0 6 10053171) 8 1 1.44823 1.9 
COMMENT                                   0.082322 1) 
COMMENT                             #165=(CLabel (CWidget 0 (0 0) 1 2 0 0 #87# 8 100) 
COMMENT                                   (LOGPEN 0 0 13408563) 1 
COMMENT                                   (LOGFONT 38 14 0 0 400 0 0 0 0 3 2 1 18 
COMMENT                                    "Georgia") 1.74233 0.555556 0 
COMMENT                                   "{\\i Bbs}I (6531)" "@N (@S)" 5 -15.5022 
COMMENT                                   1.74233 0 -10 4.22101 0.974079 #164#) 
COMMENT                             #166=(CScratch 
COMMENT                                   (CWidget 2 (1 #1# 2) 1 2 0 0 #95# 1 100) 
COMMENT                                   (LOGPEN 0 6 10053171) 8 1 1.18223 1.9 
COMMENT                                   0.082322 1) 
COMMENT                             #167=(CLabel (CWidget 0 (0 0) 1 2 0 0 #87# 8 100) 
COMMENT                                   (LOGPEN 0 0 13408563) 1 
COMMENT                                   (LOGFONT 38 14 0 0 400 0 0 0 0 3 2 1 18 
COMMENT                                    "Georgia") 1.74233 0.555556 0 
COMMENT                                   "{\\i Bbs}I (6891)" "@N (@S)" 5 -14.7654 
COMMENT                                   5.22699 0 -10 4.22101 0.974079 #166#) 
COMMENT                             #168=(CScratch 
COMMENT                                   (CWidget 3 (1 #1# 3) 1 2 0 0 #95# 0 100) 
COMMENT                                   (LOGPEN 0 6 10053171) 8 1 0.90588 1.9 
COMMENT                                   0.082322 1) 
COMMENT                             #169=(CLabel 
COMMENT                                   (CWidget 0 (0 0) 1 2 0 0 #87# 1274 100) 
COMMENT                                   (LOGPEN 0 0 13408563) 1 
COMMENT                                   (LOGFONT 38 14 0 0 400 0 0 0 0 3 2 1 18 
COMMENT                                    "Georgia") 1.74233 0.555556 0 
COMMENT                                   "{\\i Bbs}I (7265)" "@N (@S)" 5 -13.1445 
COMMENT                                   8.71165 0 -10 4.27096 0.974079 #168#) 
COMMENT                             #170=(CScratch 
COMMENT                                   (CWidget 4 (1 #1# 4) 1 2 0 0 #95# 1 100) 
COMMENT                                   (LOGPEN 0 6 10053171) 8 1 0.655396 1.9 
COMMENT                                   0.082322 1) 
COMMENT                             #171=(CLabel (CWidget 0 (0 0) 1 2 0 0 #87# 438 100) 
COMMENT                                   (LOGPEN 0 0 13408563) 1 
COMMENT                                   (LOGFONT 38 14 0 0 400 0 0 0 0 3 2 1 18 
COMMENT                                    "Georgia") 1.74233 0.555556 0 
COMMENT                                   "{\\i Bbs}I (7604)" "@N (@S)" 5 -11.1788 
COMMENT                                   10.454 0 -10 4.39585 0.974079 #170#)) 
COMMENT                            (CObjectList))) (CObjectList)) 
COMMENT               #172=(CGroupWidget (CWidget 14 (16 0) 1 2 0 0 Nil 1836020336 100) 
COMMENT                     (CObjectList) (CObjectList)) 
COMMENT               #173=(CGroupWidget (CWidget 12 (0 0) 1 2 0 0 Nil -530 100) 
COMMENT                     (CObjectList) (CObjectList))) (CObjectList))) 
COMMENT       (CSeqView 10 10 (CObjectList) (CObList) 1 (CObList)) (CObList) 87462704 
COMMENT       (CStringList) 2082602632 0 (CObList)))
FEATURES             Location/Qualifiers
     misc_feature    1..4
                     /vntifkey="21"
                     /label=Adapter\ATGG
     promoter        5..21
                     /vntifkey="30"
                     /label=T7\promoter
     operon          24..47
                     /vntifkey="103"
                     /label=lac\operator
     misc_feature    441..444
                     /vntifkey="21"
                     /label=Adapter\CCCT
     terminator      393..440
                     /vntifkey="43"
                     /label=T7\terminator
     misc_feature    3479..3482
                     /vntifkey="21"
                     /label=Adapter\AGCG
     misc_feature    3483..8490
                     /vntifkey="21"
                     /label=pET28a\backbone
     promoter        445..461
                     /vntifkey="30"
                     /label=T7\Promoter
     operon          464..487
                     /vntifkey="103"
                     /label=lac\operator
     terminator      3431..3478
                     /vntifkey="43"
                     /label=T7\Terminator
     CDS             86..388
                     /vntifkey="4"
                     /label=Lan3_Prec_WP_083560159.1
     CDS             502..3426
                     /vntifkey="4"
                     /label=Lan3_WP_083560159.1
BASE COUNT     1938 a      2294 c      2220 g      2038 t 
ORIGIN
        1 atggtaatac gactcactat aggggaattg tgagcggata acaattccaa ggagatatac 
       61 aatgcaccac caccaccacc acgcaatgtc aaacaaacca acgcatgtag atgtggagct 
      121 caacgatgcg cagctcgatc aagtagtggg cggtcaggaa gttttatcgc tccagatgat 
      181 ggatgtgggt caggcagaag ttcctaactg tgtgtcatcg gtgtcttgca atagttctgc 
      241 aagctgcgaa tcgagcgcaa gcgccgtcgt aagcgccgcc acgtaacaga ctagttggaa 
      301 gtgtgtctag atcttagttt tcgtcactag agggcccacg ctttattttt atgatccatt 
      361 gatctcccag acgctgcaag atttgcaacg gtctagcata accccttggg gcctctaaac 
      421 gggtcttgag gggttttttg cccttaatac gactcactat aggggaattg tgagcggata 
      481 acaattccaa ggagatatac aatggctgct tggcttcgtc ctggtgcccc gcccgcaaac 
      541 tccaatactc cgcgctgcac ggctggtaca gcatggagtc attcgtcact gatgtgtcca 
      601 ggcatcggaa gctttcatac gcaaccgttc ctgccttcga gtggaacaat tcgcccgccg 
      661 ttgaatcaca atcatcctgc aggtcctgcc cgccacccgc gcgatagcct gcaggcacct 
      721 gcctttctgc cgccgcgtac gtccatgttc ctgacctttc tgtcacctga gtactatgaa 
      781 acactggaac gtcatcgtcc gagcgctgaa tacctggatc tggtaaagcc gcatcttgat 
      841 gcaggctgga aagttattcc gggcgggtat tggacccgtt gttggccgaa ggaagggcat 
      901 ttagctcatg gttggaagat tcacttagca gcgtccaatg aaaccgcagt ggaattactg 
      961 caacgcaccc tgccattatt aacccaagcg cgtgtctctt ttaaattttg tgccgatccc 
     1021 gcaattctgc gcctttcctt gaacaagaac gcgccccgta caggcgctgg taaattcgtg 
     1081 acgatttacc cggaaaacga ggaacatttt ctgtcattgg ccgaatcgct gcaccaggcg 
     1141 actgagggtc tttggggccc gttcctgctt acagatcgcc catacaaagg ctcaaaggta 
     1201 gtgttttatc gctacggcac ccatttagcc gaggctcgcc ttaacctgcg tggagagcgc 
     1261 gtcccgggta tgacaggacc ggacggctct tggatggacg atcatcgcaa accgcatttc 
     1321 ttcttaccga aatgggcaaa agatccgtta agcggatggc gtatccgtga acaggcacca 
     1381 agttccggag acgtgcgtct gaaccagcgc tatcgcatcg aacgcgcttt gaaatttaat 
     1441 gccagcggcg gtatttatca ggcacttgac acgaaaactg ggcagaccgt gattctgcgt 
     1501 gaggcccgtc ccctgacctc gggctcaccc gagcgcgacg aaggcttcat tctgctggag 
     1561 aaagaggcac gtattctgca acgcttagag tccacggggt atactcctcg ctttgtcgaa 
     1621 ctctttaaac actgggaaca cctcttcttg gtacaggaga aaattgaagc cgaatcgctt 
     1681 tggggctacg caatcggctt ttcacgcgga tcgtcggact tgcgcccccg tgacttcttc 
     1741 tcacgtgtac gtgatacgat gacccagtta gccacggcac tcaaagtgat tcatgcccgc 
     1801 ggcattgtaa tgcgtgactt gacgcgtaat aacattttat tcaccagtga acgccgcctg 
     1861 cgctttattg atctcgaatt tgcttttgaa ttagatggag atacaccctt cacccgctcc 
     1921 tggactgatg gacattcgtc accgcaacaa cgtcgttggg aacgtcctgc tccgtcggac 
     1981 gactggtaca cactgggcgc tatcctcatc gaccagatcg cttttctggc gcctggcttg 
     2041 gacttgaacc gcgaaggcac acttcgttct ttccgccaga cactggaaga ttatcatctg 
     2101 ccactgaaat tgcatgagtt agcgcttgga ctgttggaac cggacgcgag ccgtcgttgg 
     2161 gatttagacc gtgtcctggc agtactgggc gatattcccg aacccaccca tgatactcca 
     2221 attgttccga ttggcggaac cacgccccct gccccaccgc cggcgccgac actcgatgta 
     2281 gaattggatc tcactttggc aggcatcgag cgcttcattg tatcgaaaac cgacgatact 
     2341 cgtgatgatc gtttatggcc agatcgcggc ggtagtttct ctacaaatcc actgaacctg 
     2401 gaattcggtg cggcgggcat tgctgcgttc cttcatcgcc gtccaggtgg ggtgccgacc 
     2461 gcggctgtgg aatggatgaa acgccagtta ccgcgtcatc gctgtccgcc gggcttgttt 
     2521 caagggctgg ctggtaccgc tttggttttg caggaactgg gatgcactga acaagcccgt 
     2581 gccgcaatgg acgaagccgc ctcttcaagc ctgctgcatc aggaattcga tttgttttgg 
     2641 ggcgactccg gttggggcct cgcaaacctg catttctggc gccgcactgg tgaagaacag 
     2701 tatcttaccc gcgcattaga agtagcagaa ttcctgcaac gcactaaaca agaaagctcg 
     2761 cagggtgttt gctggtcctc accaaccgaa acgccgctgg gcctgttcca cggccaatcg 
     2821 ggcccagcat tattcctgac gtatttaagt ttagcccgcc caaaagaagg tttcctggag 
     2881 ttggccgtca aagcactgga ttttgaagtt gcacattgtc agtactcagg tgacgttctt 
     2941 ctgtggtatc cacacaccgc tgcgggtaac gggcagccaa aatcaccaca tatgcgccac 
     3001 ggcacggcgg gcgtggggtc ggctttactg cgtgcgcatg tagcgacagg tgaaccgcgt 
     3061 ttactgcgtt tagcagacca gtgcgcgaac accgtgcgcg accgccacac caacaaatta 
     3121 tggctcaatt acggtctgtc gggttacggt gaattcctgg tagatatgca ccgcctgctc 
     3181 ggcgatgaac gctatctgca ctgggcgtgc tttctgtcgg aagccattat ggcccaccgt 
     3241 atccagaaag aagaagggat tgcattcccg gcggatagtc tgctgcgtat cagttgtgac 
     3301 ctcggtggtg gtatggcagg aattggcttg ttcctgcatc gtctgcgcaa tccgcgcgaa 
     3361 cctcattttc tgtttaatga tgaactgttg ggtttaaatg ctattcgcgg tcagagtacc 
     3421 ccctaacggt ctagcataac cccttggggc ctctaaacgg gtcttgaggg gttttttgag 
     3481 cgctgaaagg aggaactata tccggattgg cgaatgggac gcgccctgta gcggcgcatt 
     3541 aagcgcggcg ggtgtggtgg ttacgcgcag cgtgaccgct acacttgcca gcgccctagc 
     3601 gcccgctcct ttcgctttct tcccttcctt tctcgccacg ttcgccggct ttccccgtca 
     3661 agctctaaat cgggggctcc ctttagggtt ccgatttagt gctttacggc acctcgaccc 
     3721 caaaaaactt gattagggtg atggttcacg tagtgggcca tcgccctgat agacggtttt 
     3781 tcgccctttg acgttggagt ccacgttctt taatagtgga ctcttgttcc aaactggaac 
     3841 aacactcaac cctatctcgg tctattcttt tgatttataa gggattttgc cgatttcggc 
     3901 ctattggtta aaaaatgagc tgatttaaca aaaatttaac gcgaatttta acaaaatatt 
     3961 aacgtttaca atttcaggtg gcacttttcg gggaaatgtg cgcggaaccc ctatttgttt 
     4021 atttttctaa atacattcaa atatgtatcc gctcatgaat taattcttag aaaaactcat 
     4081 cgagcatcaa atgaaactgc aatttattca tatcaggatt atcaatacca tatttttgaa 
     4141 aaagccgttt ctgtaatgaa ggagaaaact caccgaggca gttccatagg atggcaagat 
     4201 cctggtatcg gtctgcgatt ccgactcgtc caacatcaat acaacctatt aatttcccct 
     4261 cgtcaaaaat aaggttatca agtgagaaat caccatgagt gacgactgaa tccggtgaga 
     4321 atggcaaaag tttatgcatt tctttccaga cttgttcaac aggccagcca ttacgctcgt 
     4381 catcaaaatc actcgcatca accaaaccgt tattcattcg tgattgcgcc tgagcgagac 
     4441 gaaatacgcg atcgctgtta aaaggacaat tacaaacagg aatcgaatgc aaccggcgca 
     4501 ggaacactgc cagcgcatca acaatatttt cacctgaatc aggatattct tctaatacct 
     4561 ggaatgctgt tttcccgggg atcgcagtgg tgagtaacca tgcatcatca ggagtacgga 
     4621 taaaatgctt gatggtcgga agaggcataa attccgtcag ccagtttagt ctgaccatct 
     4681 catctgtaac atcattggca acgctacctt tgccatgttt cagaaacaac tctggcgcat 
     4741 cgggcttccc atacaatcga tagattgtcg cacctgattg cccgacatta tcgcgagccc 
     4801 atttataccc atataaatca gcatccatgt tggaatttaa tcgcggccta gagcaagacg 
     4861 tttcccgttg aatatggctc ataacacccc ttgtattact gtttatgtaa gcagacagtt 
     4921 ttattgttca tgaccaaaat cccttaacgt gagttttcgt tccactgagc gtcagacccc 
     4981 gtagaaaaga tcaaaggatc ttcttgagat cctttttttc tgcgcgtaat ctgctgcttg 
     5041 caaacaaaaa aaccaccgct accagcggtg gtttgtttgc cggatcaaga gctaccaact 
     5101 ctttttccga aggtaactgg cttcagcaga gcgcagatac caaatactgt ccttctagtg 
     5161 tagccgtagt taggccacca cttcaagaac tctgtagcac cgcctacata cctcgctctg 
     5221 ctaatcctgt taccagtggc tgctgccagt ggcgataagt cgtgtcttac cgggttggac 
     5281 tcaagacgat agttaccgga taaggcgcag cggtcgggct gaacgggggg ttcgtgcaca 
     5341 cagcccagct tggagcgaac gacctacacc gaactgagat acctacagcg tgagctatga 
     5401 gaaagcgcca cgcttcccga agggagaaag gcggacaggt atccggtaag cggcagggtc 
     5461 ggaacaggag agcgcacgag ggagcttcca gggggaaacg cctggtatct ttatagtcct 
     5521 gtcgggtttc gccacctctg acttgagcgt cgatttttgt gatgctcgtc aggggggcgg 
     5581 agcctatgga aaaacgccag caacgcggcc tttttacggt tcctggcctt ttgctggcct 
     5641 tttgctcaca tgttctttcc tgcgttatcc cctgattctg tggataaccg tattaccgcc 
     5701 tttgagtgag ctgataccgc tcgccgcagc cgaacgaccg agcgcagcga gtcagtgagc 
     5761 gaggaagcgg aagagcgcct gatgcggtat tttctcctta cgcatctgtg cggtatttca 
     5821 caccgcatat atggtgcact ctcagtacaa tctgctctga tgccgcatag ttaagccagt 
     5881 atacactccg ctatcgctac gtgactgggt catggctgcg ccccgacacc cgccaacacc 
     5941 cgctgacgcg ccctgacggg cttgtctgct cccggcatcc gcttacagac aagctgtgac 
     6001 cgtctccggg agctgcatgt gtcagaggtt ttcaccgtca tcaccgaaac gcgcgaggca 
     6061 gctgcggtaa agctcatcag cgtggtcgtg aagcgattca cagatgtctg cctgttcatc 
     6121 cgcgtccagc tcgttgagtt tctccagaag cgttaatgtc tggcttctga taaagcgggc 
     6181 catgttaagg gcggtttttt cctgtttggt cactgatgcc tccgtgtaag ggggatttct 
     6241 gttcatgggg gtaatgatac cgatgaaacg agagaggatg ctcacgatac gggttactga 
     6301 tgatgaacat gcccggttac tggaacgttg tgagggtaaa caactggcgg tatggatgcg 
     6361 gcgggaccag agaaaaatca ctcagggtca atgccagcgc ttcgttaata cagatgtagg 
     6421 tgttccacag ggtagccagc agcatcctgc gatgcagatc cggaacataa tggtgcaggg 
     6481 cgctgacttc cgcgtttcca gactttacga aacacggaaa ccgaagacca ttcatgttgt 
     6541 tgctcaggtc gcagacgttt tgcagcagca gtcgcttcac gttcgctcgc gtatcggtga 
     6601 ttcattctgc taaccagtaa ggcaaccccg ccagcctagc cgggtcctca acgacaggag 
     6661 cacgatcatg cgcacccgtg gggccgccat gccggcgata atggcctgct tctcgccgaa 
     6721 acgtttggtg gcgggaccag tgacgaaggc ttgagcgagg gcgtgcaaga ttccgaatac 
     6781 cgcaagcgac aggccgatca tcgtcgcgct ccagcgaaag cggtcctcgc cgaaaatgac 
     6841 ccagagcgct gccggcacct gtcctacgag ttgcatgata aagaagacag tcataagtgc 
     6901 ggcgacgata gtcatgcccc gcgcccaccg gaaggagctg actgggttga aggctctcaa 
     6961 gggcatcggt cgagatcccg gtgcctaatg agtgagctaa cttacattaa ttgcgttgcg 
     7021 ctcactgccc gctttccagt cgggaaacct gtcgtgccag ctgcattaat gaatcggcca 
     7081 acgcgcgggg agaggcggtt tgcgtattgg gcgccagggt ggtttttctt ttcaccagtg 
     7141 agacgggcaa cagctgattg cccttcaccg cctggccctg agagagttgc agcaagcggt 
     7201 ccacgctggt ttgccccagc aggcgaaaat cctgtttgat ggtggttaac ggcgggatat 
     7261 aacatgagct gtcttcggta tcgtcgtatc ccactaccga gatatccgca ccaacgcgca 
     7321 gcccggactc ggtaatggcg cgcattgcgc ccagcgccat ctgatcgttg gcaaccagca 
     7381 tcgcagtggg aacgatgccc tcattcagca tttgcatggt ttgttgaaaa ccggacatgg 
     7441 cactccagtc gccttcccgt tccgctatcg gctgaatttg attgcgagtg agatatttat 
     7501 gccagccagc cagacgcaga cgcgccgaga cagaacttaa tgggcccgct aacagcgcga 
     7561 tttgctggtg acccaatgcg accagatgct ccacgcccag tcgcgtaccg tcttcatggg 
     7621 agaaaataat actgttgatg ggtgtctggt cagagacatc aagaaataac gccggaacat 
     7681 tagtgcaggc agcttccaca gcaatggcat cctggtcatc cagcggatag ttaatgatca 
     7741 gcccactgac gcgttgcgcg agaagattgt gcaccgccgc tttacaggct tcgacgccgc 
     7801 ttcgttctac catcgacacc accacgctgg cacccagttg atcggcgcga gatttaatcg 
     7861 ccgcgacaat ttgcgacggc gcgtgcaggg ccagactgga ggtggcaacg ccaatcagca 
     7921 acgactgttt gcccgccagt tgttgtgcca cgcggttggg aatgtaattc agctccgcca 
     7981 tcgccgcttc cactttttcc cgcgttttcg cagaaacgtg gctggcctgg ttcaccacgc 
     8041 gggaaacggt ctgataagag acaccggcat actctgcgac atcgtataac gttactggtt 
     8101 tcacattcac caccctgaat tgactctctt ccgggcgcta tcatgccata ccgcgaaagg 
     8161 ttttgcgcca ttcgatggtg tccgggatct cgacgctctc ccttatgcga ctcctgcatt 
     8221 aggaagcagc ccagtagtag gttgaggccg ttgagcaccg ccgccgcaag gaatggtgca 
     8281 tgcaaggaga tggcgcccaa cagtcccccg gccacggggc ctgccaccat acccacgccg 
     8341 aaacaagcgc tcatgagccc gaagtggcga gcccgatctt ccccatcggt gatgtcggcg 
     8401 atataggcgc cagcaaccgc acctgtggcg ccggtgatgc cggccacgat gcgtccggcg 
     8461 tagaggatcg agatctcgat cccgcgaaat 
//
