# Supplementary material for: A scalable platform to discover antimicrobials of ribosomal origin
Source: Nat Commun. 2022 Oct 17;13:6135. doi: 10.1038/s41467-022-33890-w (PMC9576775; doi:10.1038/s41467-022-33890-w)
Supplement: Supplementary file 5 — Supplementary Data 2 [file 41467_2022_33890_MOESM5_ESM.zip › Supplementary Data 2/50.gb]

LOCUS       pET28a\CrtE\B\I\T7\promtoer\and\terminator\with\spacers        8374 bp    DNA     circular     29-MAR-2016
SOURCE      
  ORGANISM  
COMMENT     This file is created by Vector NTI
            http://www.invitrogen.com/
COMMENT     ORIGDB|GenBank
COMMENT     VNTDATE|-11171271|
COMMENT     VNTDBDATE|-11171271|
COMMENT     LSOWNER|
COMMENT     VNTNAME|pET28a CrtE B I T7 promtoer and terminator with spacers|
COMMENT     VNTAUTHORNAME|Demo User|
COMMENT     Vector_NTI_Display_Data_(Do_Not_Edit!)
COMMENT     (SXF 
COMMENT      (CGexDoc "pET28a CrtE B I T7 promtoer and terminator with spacers" 0 8374 
COMMENT       (CDBMol 0 0 1 1 1 0 0 0 0 "" "" 0 0 0 0 (CObList) (CObList) (CObList) 
COMMENT        (CObList) -1 "") 
COMMENT       (CDocSetData 1 1 0 0 0 0 "MAIN" 1 1 1 1 0 0 1 1 0 1 10 10 4294967295 50 0 
COMMENT        1 0 (CHomObj 0 0 0 3 75) (CWordArray) (CWordArray) 
COMMENT        (CStringList "BsaI" "BbsI") (CStringList "atg" "gtg") 
COMMENT        (CStringList "taa" "tga" "tag") (CObList) 1 "{(0,1),2}" 0 0 "" 0 
COMMENT        4294967295 0 0 0 0 0 0 0 "MAIN" 0 0 30 0 
COMMENT        (CProteinMotifSearchObject 70 20 1 1 1 1 0 0 1 0 0 0 0 0)) 
COMMENT       (CMolPar 0 0 1 2763 2763 1 8374 0 0 0 0 0 0 0 0) (CStringList) 
COMMENT       (CStringList) (CObList) (COAPar 25 250 50 0 6 4 3 7) 
COMMENT       (COAPar 25 250 50 0 6 4 3 7) (COAPar 25 250 50 0 6 4 3 7) 
COMMENT       (CObList #0=(CRSite (CStringList) "BsaI" "ggtctc" 8 12 0 0 "") 
COMMENT        #1=(CRSite (CStringList) "BbsI" "gaagac" 9 13 4 6415 0 6775 0 7149 1 
COMMENT            7488 1 0 "")) 
COMMENT       (CObList 
COMMENT        #2=(CFSignal (CObList) "Adapter ATGG" 21 0 0 1 4 0 (CStringList) 
COMMENT            (CStringList) 1 1 1 1 "1..4") 
COMMENT        #3=(CFSignal (CObList) "T7 promoter" 30 0 0 5 21 0 (CStringList) 
COMMENT            (CStringList) 1 1 1 1 "5..21") 
COMMENT        #4=(CFSignal (CObList) "lac operator" 103 0 0 24 47 0 (CStringList) 
COMMENT            (CStringList) 1 1 1 1 "24..47") 
COMMENT        #5=(CFSignal (CObList) "Adapter CCCT" 21 0 0 441 444 0 (CStringList) 
COMMENT            (CStringList) 1 1 1 1 "441..444") 
COMMENT        #6=(CFSignal (CObList) "T7 terminator" 43 0 0 393 440 0 (CStringList) 
COMMENT            (CStringList) 1 1 1 1 "393..440") 
COMMENT        #7=(CFSignal (CObList) "Adapter GCTC" 21 0 0 2414 2417 0 (CStringList) 
COMMENT            (CStringList) 1 1 1 1 "2408..2411") 
COMMENT        #8=(CFSignal (CObList) "Adapter CGGT" 21 0 0 2830 2833 0 (CStringList) 
COMMENT            (CStringList) 1 1 1 1 "2824..2827") 
COMMENT        #9=(CFSignal (CObList) "Adapter AGCG" 21 0 0 3363 3366 0 (CStringList) 
COMMENT            (CStringList) 1 1 1 1 "3357..3360") 
COMMENT        #10=(CFSignal (CObList) "pET28a backbone" 21 0 0 3367 8374 0 
COMMENT             (CStringList) (CStringList) 1 1 1 1 "3361..8368") 
COMMENT        #11=(CFSignal (CObList) "T7 Promoter" 30 0 0 445 461 0 (CStringList) 
COMMENT             (CStringList) 1 1 1 1 "445..461") 
COMMENT        #12=(CFSignal (CObList) "lac operator" 103 0 0 464 487 0 (CStringList) 
COMMENT             (CStringList) 1 1 1 1 "464..487") 
COMMENT        #13=(CFSignal (CObList) "T7 Terminator" 43 0 0 2366 2413 0 (CStringList) 
COMMENT             (CStringList) 1 1 1 1 "2360..2407") 
COMMENT        #14=(CFSignal (CObList) "T7 Promoter" 30 0 0 2418 2474 0 (CStringList) 
COMMENT             (CStringList) 1 1 1 1 "2412..2468") 
COMMENT        #15=(CFSignal (CObList) "T7 Terminator" 43 0 0 2782 2829 0 (CStringList) 
COMMENT             (CStringList) 1 1 1 1 "2776..2823") 
COMMENT        #16=(CFSignal (CObList) "T7 Promoter" 30 0 0 2834 2890 0 (CStringList) 
COMMENT             (CStringList) 1 1 1 1 "2828..2884") 
COMMENT        #17=(CFSignal (CObList) "T7 Terminator" 43 0 0 3315 3362 0 (CStringList) 
COMMENT             (CStringList) 1 1 1 1 "3309..3356") 
COMMENT        #18=(CFSignal (CObList) "las_prec_WP022608083.1" 4 0 0 86 388 0 
COMMENT             (CStringList) (CStringList) 1 1 1 1 "") 
COMMENT        #19=(CFSignal (CObList) "las_WP022608083.1" 4 0 0 502 2361 0 
COMMENT             (CStringList) (CStringList) 1 1 1 1 "") 
COMMENT        #20=(CFSignal (CObList) "las_WP022608084.1" 4 0 0 2475 2777 0 
COMMENT             (CStringList) (CStringList) 1 1 1 1 "") 
COMMENT        #21=(CFSignal (CObList) "las_WP022608085.1" 4 0 0 2891 3310 0 
COMMENT             (CStringList) (CStringList) 1 1 1 1 "")) (CObList) (CObList) 
COMMENT       (CObList) (CObList) (CObList) (CObList) 
COMMENT       (CTextView 0 
COMMENT        #22=(CGroupPar (CParagraph 0 (0 0) 1 2 0 0 180) 
COMMENT             (CObjectList 
COMMENT              #23=(CRefLinePar 
COMMENT                   (CLinePar (CParagraph 0 (0 0) 0 2 0 0 233) 
COMMENT                    "pET28a CrtE B I T7 promtoer and terminator with spacers" 2) 
COMMENT                   5 "" 0 4) 
COMMENT              #24=(CFolderPar 
COMMENT                   (CGroupPar (CParagraph 1 (0 0) 1 1 0 0 178) 
COMMENT                    (CObjectList 
COMMENT                     #25=(CLinePar (CParagraph 0 (0 0) 1 2 1 0 180) 
COMMENT                          "DNA 'pET28a CrtE B I T7 promtoer and terminator with spacers'" 
COMMENT                          1) 
COMMENT                     #26=(CLinePar (CParagraph 0 (0 0) 1 2 1 0 180) 
COMMENT                          "Local object" 1) 
COMMENT                     #27=(CLinePar (CParagraph 0 (0 0) 1 2 1 0 180) 
COMMENT                          "Created: 03/29/16 07:06PM" 1) 
COMMENT                     #28=(CLinePar (CParagraph 0 (0 0) 1 2 1 0 180) 
COMMENT                          "Last Modified: 03/29/16 07:06PM" 1) 
COMMENT                     #29=(CLinePar (CParagraph 0 (0 0) 1 2 1 0 180) 
COMMENT                          "length: 8374 bp" 1) 
COMMENT                     #30=(CLinePar (CParagraph 0 (0 0) 1 2 1 0 180) 
COMMENT                          "storage type: Basic" 1) 
COMMENT                     #31=(CLinePar (CParagraph 0 (0 0) 1 2 1 0 180) 
COMMENT                          "form: Circular" 1))) "General Description") 
COMMENT              #32=(CFolderPar 
COMMENT                   (CGroupPar (CParagraph 2 (0 0) 1 1 0 0 178) 
COMMENT                    (CObjectList 
COMMENT                     #33=(CLinePar (CParagraph 0 (0 0) 1 2 1 0 180) 
COMMENT                          "Original Source Database: GenBank" 1) 
COMMENT                     #34=(CLinePar (CParagraph 0 (0 0) 1 2 1 0 180) 
COMMENT                          "Modification Date in the Original DB: 29-MAR-2016" 1))) 
COMMENT                   "Standard Fields") 
COMMENT              #35=(CRefLinePar 
COMMENT                   (CLinePar (CParagraph 0 (0 0) 0 2 0 0 233) "Comments" 2) 1 "" 
COMMENT                   0 0) 
COMMENT              #36=(CFolderPar 
COMMENT                   (CGroupPar (CParagraph 8 (0 0) 1 2 0 0 178) (CObjectList)) 
COMMENT                   "Annotations") 
COMMENT              #37=(CFolderPar 
COMMENT                   (CGroupPar (CParagraph 12 (6 0) 1 1 0 0 178) 
COMMENT                    (CObjectList 
COMMENT                     #38=(CFolderPar 
COMMENT                          (CGroupPar (CParagraph 4 (7 4 0) 1 1 1 0 178) 
COMMENT                           (CObjectList 
COMMENT                            #39=(CFolderPar 
COMMENT                                 (CGroupPar 
COMMENT                                  (CParagraph 86 (3 #18# 0) 1 2 2 0 327) 
COMMENT                                  (CObjectList 
COMMENT                                   #40=(CLinePar 
COMMENT                                        (CParagraph 0 (0 0) 1 2 3 0 180) 
COMMENT                                        "Start: 86    End: 388 " 1))) 
COMMENT                                 "las_prec_WP022608083.1") 
COMMENT                            #41=(CFolderPar 
COMMENT                                 (CGroupPar 
COMMENT                                  (CParagraph 502 (3 #19# 0) 1 2 2 0 327) 
COMMENT                                  (CObjectList 
COMMENT                                   #42=(CLinePar 
COMMENT                                        (CParagraph 0 (0 0) 1 2 3 0 180) 
COMMENT                                        "Start: 502   End: 2361" 1))) 
COMMENT                                 "las_WP022608083.1") 
COMMENT                            #43=(CFolderPar 
COMMENT                                 (CGroupPar 
COMMENT                                  (CParagraph 2475 (3 #20# 0) 1 2 2 0 327) 
COMMENT                                  (CObjectList 
COMMENT                                   #44=(CLinePar 
COMMENT                                        (CParagraph 0 (0 0) 1 2 3 0 180) 
COMMENT                                        "Start: 2475  End: 2777" 1))) 
COMMENT                                 "las_WP022608084.1") 
COMMENT                            #45=(CFolderPar 
COMMENT                                 (CGroupPar 
COMMENT                                  (CParagraph 2891 (3 #21# 0) 1 2 2 0 327) 
COMMENT                                  (CObjectList 
COMMENT                                   #46=(CLinePar 
COMMENT                                        (CParagraph 0 (0 0) 1 2 3 0 180) 
COMMENT                                        "Start: 2891  End: 3310" 1))) 
COMMENT                                 "las_WP022608085.1"))) "CDS (4 total)") 
COMMENT                     #47=(CFolderPar 
COMMENT                          (CGroupPar (CParagraph 21 (7 21 0) 1 1 1 0 178) 
COMMENT                           (CObjectList 
COMMENT                            #48=(CFolderPar 
COMMENT                                 (CGroupPar (CParagraph 1 (3 #2# 0) 1 2 2 0 194) 
COMMENT                                  (CObjectList 
COMMENT                                   #49=(CLinePar 
COMMENT                                        (CParagraph 0 (0 0) 1 2 3 0 180) 
COMMENT                                        "Start: 1     End: 4   " 1) 
COMMENT                                   #50=(CLinePar 
COMMENT                                        (CParagraph 0 (0 0) 1 2 3 0 180) 
COMMENT                                        "Original Location Description:" 1) 
COMMENT                                   #51=(CLinePar 
COMMENT                                        (CParagraph 0 (0 0) 1 2 3 0 180) 
COMMENT                                        "   1..4" 1))) "Adapter ATGG") 
COMMENT                            #52=(CFolderPar 
COMMENT                                 (CGroupPar 
COMMENT                                  (CParagraph 441 (3 #5# 0) 1 2 2 0 194) 
COMMENT                                  (CObjectList 
COMMENT                                   #53=(CLinePar 
COMMENT                                        (CParagraph 0 (0 0) 1 2 3 0 180) 
COMMENT                                        "Start: 441   End: 444 " 1) 
COMMENT                                   #54=(CLinePar 
COMMENT                                        (CParagraph 0 (0 0) 1 2 3 0 180) 
COMMENT                                        "Original Location Description:" 1) 
COMMENT                                   #55=(CLinePar 
COMMENT                                        (CParagraph 0 (0 0) 1 2 3 0 180) 
COMMENT                                        "   441..444" 1))) "Adapter CCCT") 
COMMENT                            #56=(CFolderPar 
COMMENT                                 (CGroupPar 
COMMENT                                  (CParagraph 2414 (3 #7# 0) 1 2 2 0 194) 
COMMENT                                  (CObjectList 
COMMENT                                   #57=(CLinePar 
COMMENT                                        (CParagraph 0 (0 0) 1 2 3 0 180) 
COMMENT                                        "Start: 2414  End: 2417" 1) 
COMMENT                                   #58=(CLinePar 
COMMENT                                        (CParagraph 0 (0 0) 1 2 3 0 180) 
COMMENT                                        "Original Location Description:" 1) 
COMMENT                                   #59=(CLinePar 
COMMENT                                        (CParagraph 0 (0 0) 1 2 3 0 180) 
COMMENT                                        "   2408..2411" 1))) "Adapter GCTC") 
COMMENT                            #60=(CFolderPar 
COMMENT                                 (CGroupPar 
COMMENT                                  (CParagraph 2830 (3 #8# 0) 1 2 2 0 194) 
COMMENT                                  (CObjectList 
COMMENT                                   #61=(CLinePar 
COMMENT                                        (CParagraph 0 (0 0) 1 2 3 0 180) 
COMMENT                                        "Start: 2830  End: 2833" 1) 
COMMENT                                   #62=(CLinePar 
COMMENT                                        (CParagraph 0 (0 0) 1 2 3 0 180) 
COMMENT                                        "Original Location Description:" 1) 
COMMENT                                   #63=(CLinePar 
COMMENT                                        (CParagraph 0 (0 0) 1 2 3 0 180) 
COMMENT                                        "   2824..2827" 1))) "Adapter CGGT") 
COMMENT                            #64=(CFolderPar 
COMMENT                                 (CGroupPar 
COMMENT                                  (CParagraph 3363 (3 #9# 0) 1 2 2 0 194) 
COMMENT                                  (CObjectList 
COMMENT                                   #65=(CLinePar 
COMMENT                                        (CParagraph 0 (0 0) 1 2 3 0 180) 
COMMENT                                        "Start: 3363  End: 3366" 1) 
COMMENT                                   #66=(CLinePar 
COMMENT                                        (CParagraph 0 (0 0) 1 2 3 0 180) 
COMMENT                                        "Original Location Description:" 1) 
COMMENT                                   #67=(CLinePar 
COMMENT                                        (CParagraph 0 (0 0) 1 2 3 0 180) 
COMMENT                                        "   3357..3360" 1))) "Adapter AGCG") 
COMMENT                            #68=(CFolderPar 
COMMENT                                 (CGroupPar 
COMMENT                                  (CParagraph 3367 (3 #10# 0) 1 2 2 0 194) 
COMMENT                                  (CObjectList 
COMMENT                                   #69=(CLinePar 
COMMENT                                        (CParagraph 0 (0 0) 1 2 3 0 180) 
COMMENT                                        "Start: 3367  End: 8374" 1) 
COMMENT                                   #70=(CLinePar 
COMMENT                                        (CParagraph 0 (0 0) 1 2 3 0 180) 
COMMENT                                        "Original Location Description:" 1) 
COMMENT                                   #71=(CLinePar 
COMMENT                                        (CParagraph 0 (0 0) 1 2 3 0 180) 
COMMENT                                        "   3361..8368" 1))) "pET28a backbone"))) 
COMMENT                          "Misc. Feature (6 total)") 
COMMENT                     #72=(CFolderPar 
COMMENT                          (CGroupPar (CParagraph 30 (7 30 0) 1 1 1 0 178) 
COMMENT                           (CObjectList 
COMMENT                            #73=(CFolderPar 
COMMENT                                 (CGroupPar (CParagraph 5 (3 #3# 0) 1 2 2 0 194) 
COMMENT                                  (CObjectList 
COMMENT                                   #74=(CLinePar 
COMMENT                                        (CParagraph 0 (0 0) 1 2 3 0 180) 
COMMENT                                        "Start: 5     End: 21  " 1) 
COMMENT                                   #75=(CLinePar 
COMMENT                                        (CParagraph 0 (0 0) 1 2 3 0 180) 
COMMENT                                        "Original Location Description:" 1) 
COMMENT                                   #76=(CLinePar 
COMMENT                                        (CParagraph 0 (0 0) 1 2 3 0 180) 
COMMENT                                        "   5..21" 1))) "T7 promoter") 
COMMENT                            #77=(CFolderPar 
COMMENT                                 (CGroupPar 
COMMENT                                  (CParagraph 445 (3 #11# 0) 1 2 2 0 194) 
COMMENT                                  (CObjectList 
COMMENT                                   #78=(CLinePar 
COMMENT                                        (CParagraph 0 (0 0) 1 2 3 0 180) 
COMMENT                                        "Start: 445   End: 461 " 1) 
COMMENT                                   #79=(CLinePar 
COMMENT                                        (CParagraph 0 (0 0) 1 2 3 0 180) 
COMMENT                                        "Original Location Description:" 1) 
COMMENT                                   #80=(CLinePar 
COMMENT                                        (CParagraph 0 (0 0) 1 2 3 0 180) 
COMMENT                                        "   445..461" 1))) "T7 Promoter") 
COMMENT                            #81=(CFolderPar 
COMMENT                                 (CGroupPar 
COMMENT                                  (CParagraph 2418 (3 #14# 0) 1 2 2 0 194) 
COMMENT                                  (CObjectList 
COMMENT                                   #82=(CLinePar 
COMMENT                                        (CParagraph 0 (0 0) 1 2 3 0 180) 
COMMENT                                        "Start: 2418  End: 2474" 1) 
COMMENT                                   #83=(CLinePar 
COMMENT                                        (CParagraph 0 (0 0) 1 2 3 0 180) 
COMMENT                                        "Original Location Description:" 1) 
COMMENT                                   #84=(CLinePar 
COMMENT                                        (CParagraph 0 (0 0) 1 2 3 0 180) 
COMMENT                                        "   2412..2468" 1))) "T7 Promoter") 
COMMENT                            #85=(CFolderPar 
COMMENT                                 (CGroupPar 
COMMENT                                  (CParagraph 2834 (3 #16# 0) 1 2 2 0 194) 
COMMENT                                  (CObjectList 
COMMENT                                   #86=(CLinePar 
COMMENT                                        (CParagraph 0 (0 0) 1 2 3 0 180) 
COMMENT                                        "Start: 2834  End: 2890" 1) 
COMMENT                                   #87=(CLinePar 
COMMENT                                        (CParagraph 0 (0 0) 1 2 3 0 180) 
COMMENT                                        "Original Location Description:" 1) 
COMMENT                                   #88=(CLinePar 
COMMENT                                        (CParagraph 0 (0 0) 1 2 3 0 180) 
COMMENT                                        "   2828..2884" 1))) "T7 Promoter"))) 
COMMENT                          "Promoter Prokaryotic (4 total)") 
COMMENT                     #89=(CFolderPar 
COMMENT                          (CGroupPar (CParagraph 43 (7 43 0) 1 1 1 0 178) 
COMMENT                           (CObjectList 
COMMENT                            #90=(CFolderPar 
COMMENT                                 (CGroupPar 
COMMENT                                  (CParagraph 393 (3 #6# 0) 1 2 2 0 194) 
COMMENT                                  (CObjectList 
COMMENT                                   #91=(CLinePar 
COMMENT                                        (CParagraph 0 (0 0) 1 2 3 0 180) 
COMMENT                                        "Start: 393   End: 440 " 1) 
COMMENT                                   #92=(CLinePar 
COMMENT                                        (CParagraph 0 (0 0) 1 2 3 0 180) 
COMMENT                                        "Original Location Description:" 1) 
COMMENT                                   #93=(CLinePar 
COMMENT                                        (CParagraph 0 (0 0) 1 2 3 0 180) 
COMMENT                                        "   393..440" 1))) "T7 terminator") 
COMMENT                            #94=(CFolderPar 
COMMENT                                 (CGroupPar 
COMMENT                                  (CParagraph 2366 (3 #13# 0) 1 2 2 0 194) 
COMMENT                                  (CObjectList 
COMMENT                                   #95=(CLinePar 
COMMENT                                        (CParagraph 0 (0 0) 1 2 3 0 180) 
COMMENT                                        "Start: 2366  End: 2413" 1) 
COMMENT                                   #96=(CLinePar 
COMMENT                                        (CParagraph 0 (0 0) 1 2 3 0 180) 
COMMENT                                        "Original Location Description:" 1) 
COMMENT                                   #97=(CLinePar 
COMMENT                                        (CParagraph 0 (0 0) 1 2 3 0 180) 
COMMENT                                        "   2360..2407" 1))) "T7 Terminator") 
COMMENT                            #98=(CFolderPar 
COMMENT                                 (CGroupPar 
COMMENT                                  (CParagraph 2782 (3 #15# 0) 1 2 2 0 194) 
COMMENT                                  (CObjectList 
COMMENT                                   #99=(CLinePar 
COMMENT                                        (CParagraph 0 (0 0) 1 2 3 0 180) 
COMMENT                                        "Start: 2782  End: 2829" 1) 
COMMENT                                   #100=(CLinePar 
COMMENT                                         (CParagraph 0 (0 0) 1 2 3 0 180) 
COMMENT                                         "Original Location Description:" 1) 
COMMENT                                   #101=(CLinePar 
COMMENT                                         (CParagraph 0 (0 0) 1 2 3 0 180) 
COMMENT                                         "   2776..2823" 1))) "T7 Terminator") 
COMMENT                            #102=(CFolderPar 
COMMENT                                  (CGroupPar 
COMMENT                                   (CParagraph 3315 (3 #17# 0) 1 2 2 0 194) 
COMMENT                                   (CObjectList 
COMMENT                                    #103=(CLinePar 
COMMENT                                          (CParagraph 0 (0 0) 1 2 3 0 180) 
COMMENT                                          "Start: 3315  End: 3362" 1) 
COMMENT                                    #104=(CLinePar 
COMMENT                                          (CParagraph 0 (0 0) 1 2 3 0 180) 
COMMENT                                          "Original Location Description:" 1) 
COMMENT                                    #105=(CLinePar 
COMMENT                                          (CParagraph 0 (0 0) 1 2 3 0 180) 
COMMENT                                          "   3309..3356" 1))) "T7 Terminator"))) 
COMMENT                          "Terminator (4 total)") 
COMMENT                     #106=(CFolderPar 
COMMENT                           (CGroupPar (CParagraph 103 (7 103 0) 1 1 1 0 178) 
COMMENT                            (CObjectList 
COMMENT                             #107=(CFolderPar 
COMMENT                                   (CGroupPar 
COMMENT                                    (CParagraph 24 (3 #4# 0) 1 2 2 0 194) 
COMMENT                                    (CObjectList 
COMMENT                                     #108=(CLinePar 
COMMENT                                           (CParagraph 0 (0 0) 1 2 3 0 180) 
COMMENT                                           "Start: 24    End: 47  " 1) 
COMMENT                                     #109=(CLinePar 
COMMENT                                           (CParagraph 0 (0 0) 1 2 3 0 180) 
COMMENT                                           "Original Location Description:" 1) 
COMMENT                                     #110=(CLinePar 
COMMENT                                           (CParagraph 0 (0 0) 1 2 3 0 180) 
COMMENT                                           "   24..47" 1))) "lac operator") 
COMMENT                             #111=(CFolderPar 
COMMENT                                   (CGroupPar 
COMMENT                                    (CParagraph 464 (3 #12# 0) 1 2 2 0 194) 
COMMENT                                    (CObjectList 
COMMENT                                     #112=(CLinePar 
COMMENT                                           (CParagraph 0 (0 0) 1 2 3 0 180) 
COMMENT                                           "Start: 464   End: 487 " 1) 
COMMENT                                     #113=(CLinePar 
COMMENT                                           (CParagraph 0 (0 0) 1 2 3 0 180) 
COMMENT                                           "Original Location Description:" 1) 
COMMENT                                     #114=(CLinePar 
COMMENT                                           (CParagraph 0 (0 0) 1 2 3 0 180) 
COMMENT                                           "   464..487" 1))) "lac operator"))) 
COMMENT                           "Operon (2 total)"))) "Feature Map") 
COMMENT              #115=(CFolderPar 
COMMENT                    (CGroupPar (CParagraph 13 (0 0) 1 1 0 0 178) 
COMMENT                     (CObjectList 
COMMENT                      #116=(CRSFolderPar 
COMMENT                            (CFolderPar 
COMMENT                             (CGroupPar (CParagraph 100447024 (8 0) 1 1 1 0 178) 
COMMENT                              (CObjectList 
COMMENT                               #117=(CGroupPar 
COMMENT                                     (CParagraph 0 (10 #1# 0) 1 2 2 0 180) 
COMMENT                                     (CObjectList 
COMMENT                                      #118=(CLinePar 
COMMENT                                            (CParagraph 0 (1 #1# 1) 1 2 2 0 191) 
COMMENT                                            " N1: 6415 " 1) 
COMMENT                                      #119=(CLinePar 
COMMENT                                            (CParagraph 0 (1 #1# 2) 1 2 2 0 191) 
COMMENT                                            " N2: 6775 " 1) 
COMMENT                                      #120=(CLinePar 
COMMENT                                            (CParagraph 0 (1 #1# 3) 1 2 2 0 191) 
COMMENT                                            " N3: 7149 (on complementary strand)" 
COMMENT                                            1) 
COMMENT                                      #121=(CLinePar 
COMMENT                                            (CParagraph 0 (1 #1# 4) 1 2 2 0 191) 
COMMENT                                            " N4: 7488 (on complementary strand)" 
COMMENT                                            1))))) "BbsI: 4 sites") 8 12 
COMMENT                            "GAAGACNNNNNNN" "CTTCTGNNNNNNN") 
COMMENT                      #122=(CRSFolderPar 
COMMENT                            (CFolderPar 
COMMENT                             (CGroupPar (CParagraph 100447248 (8 0) 1 1 1 0 178) 
COMMENT                              (CObjectList)) "BsaI: 0 sites") 7 11 
COMMENT                            "GGTCTCNNNNNN" "CCAGAGNNNNNN"))) 
COMMENT                    "Restriction/Methylation Map")))) 
COMMENT       (CGraphView 
COMMENT        (CWStyleSheet 
COMMENT         (CObjectList 
COMMENT          #123=(CWidgetStyle "RSite Label" 1 (LOGPEN 0 0 13408563) 1 0 1 
COMMENT                (LOGFONT 0 0 0 0 400 0 0 0 0 3 2 1 18 "Georgia") 0.555556 0 1 5 
COMMENT                "@N (@S)" 0) 
COMMENT          #124=(CWidgetStyle "Signal Label" 1 (LOGPEN 0 0 0) 1 0 1 
COMMENT                (LOGFONT 0 0 0 0 700 0 0 0 0 3 2 1 34 "Arial") 0.666667 0 1 1 
COMMENT                "@N" 0) 
COMMENT          #125=(CWidgetStyle "Molecule Label 2" 0 0 1 
COMMENT                (LOGFONT 0 0 0 0 400 0 0 0 0 3 2 1 18 "Georgia") 0.555556 0 1 16 
COMMENT                "@L bp" 0) 
COMMENT          #126=(CWidgetStyle "Molecule Label 1" 0 0 1 
COMMENT                (LOGFONT 0 0 0 0 400 0 0 0 0 3 2 1 34 "Verdana") 0.833333 0 1 1 
COMMENT                "@N" 0) 
COMMENT          #127=(CWidgetStyle "Shape 3" 1 (LOGPEN 0 0 3355545) 1 1 
COMMENT                (LOGBRUSH 0 6724095 0) 0 0 1 (LOGSHAPE 9 1 0.8 1.8 0)) 
COMMENT          #128=(CWidgetStyle "Shape 1" 1 (LOGPEN 0 0 6723840) 1 1 
COMMENT                (LOGBRUSH 0 10079334 0) 0 0 1 (LOGSHAPE 9 1 0.8 1.8 0)) 
COMMENT          #129=(CWidgetStyle "Axis" 1 (LOGPEN 0 0 10079436) 2 1 
COMMENT                (LOGBRUSH 0 13434879 0) 0 0 1 (LOGSHAPE 10 1 0 0 0)) 
COMMENT          #130=(CWidgetStyle "Line 2" 1 (LOGPEN 0 0 6723840) 8 0 0 0 1 
COMMENT                (LOGSHAPE 1 1.9 0 0 0)) 
COMMENT          #131=(CWidgetStyle "RSite" 1 (LOGPEN 0 0 10053171) 8 0 0 0 1 
COMMENT                (LOGSHAPE 1 1.9 0 0 0)) 
COMMENT          #132=(CWidgetStyle "Short Signal" 1 (LOGPEN 0 0 13395507) 10 0 0 0 1 
COMMENT                (LOGSHAPE 1 1.9 0 0 0)) 
COMMENT          #133=(CWidgetStyle "Uniq RSite Label" 1 (LOGPEN 0 0 153) 1 0 1 
COMMENT                (LOGFONT 0 0 0 0 400 0 0 0 0 3 2 1 18 "Georgia") 0.555556 128 1 
COMMENT                5 "@N (@S)" 0) 
COMMENT          #134=(CWidgetStyle "Vanilla" 1 (LOGPEN 0 0 0) 1 1 
COMMENT                (LOGBRUSH 0 16777215 0) 1 
COMMENT                (LOGFONT 0 0 0 0 400 0 0 0 0 7 48 2 18 "Times New Roman") 0.8 0 
COMMENT                1 2 "?" 0) 
COMMENT          #135=(CWidgetStyle "Mark 1" 0 0 1 
COMMENT                (LOGFONT 0 0 0 0 400 0 0 0 2 7 48 2 2 "Windings") 0.7 0 1 2 "?" 
COMMENT                0) 
COMMENT          #136=(CWidgetStyle "Motif Label" 1 (LOGPEN 0 0 16744512) 1 0 1 
COMMENT                (LOGFONT 0 0 0 0 400 0 0 0 0 3 2 1 34 "Arial") 0.611111 8388608 
COMMENT                1 65535 "@N (@H)" 0) 
COMMENT          #137=(CWidgetStyle "Fragment Label 2" 1 (LOGPEN 0 0 0) 1 0 1 
COMMENT                (LOGFONT 0 0 0 0 400 0 0 0 0 3 2 1 49 "Courier New") 1.05 0 1 48 
COMMENT                "@F bp (molecule @L bp)" 0) 
COMMENT          #138=(CWidgetStyle "Fragment Label 1" 1 (LOGPEN 0 0 0) 1 0 1 
COMMENT                (LOGFONT 0 0 0 0 400 0 0 0 0 3 2 1 34 "Arial") 0.91 0 1 1 
COMMENT                "Fragment of @N" 0) 
COMMENT          #139=(CWidgetStyle "Shape 4" 1 (LOGPEN 0 0 0) 1 1 
COMMENT                (LOGBRUSH 2 8388608 5) 0 0 0) 
COMMENT          #140=(CWidgetStyle "Shape 2" 1 (LOGPEN 0 0 0) 1 1 (LOGBRUSH 0 128 0) 0 
COMMENT                0 0) 
COMMENT          #141=(CWidgetStyle "Shape 0" 1 (LOGPEN 0 0 0) 1 1 (LOGBRUSH 0 0 0) 0 0 
COMMENT                0) 
COMMENT          #142=(CWidgetStyle "ORF" 1 (LOGPEN 0 0 16384) 8 0 0 0 1 
COMMENT                (LOGSHAPE 7 0.2 3.41182 2.86186 0.609808)) 
COMMENT          #143=(CWidgetStyle "Line 4" 1 (LOGPEN 0 0 32768) 8 0 0 0 0) 
COMMENT          #144=(CWidgetStyle "Line 3" 1 (LOGPEN 0 0 16711680) 8 0 0 0 0) 
COMMENT          #145=(CWidgetStyle "Line 1" 1 (LOGPEN 0 0 16711680) 1 0 0 0 0) 
COMMENT          #146=(CWidgetStyle "Short Promoter" 1 (LOGPEN 0 0 128) 6 0 0 0 0) 
COMMENT          #147=(CWidgetStyle "Motif" 1 (LOGPEN 0 0 0) 1 0 0 0 0) 
COMMENT          #148=(CWidgetStyle "Line 0" 1 (LOGPEN 0 0 0) 8 0 0 0 0) 
COMMENT          #149=(CWidgetStyle "Void" 0 0 0 0 0) 
COMMENT          #150=(CWidgetStyle "General Label" 1 (LOGPEN 0 0 0) 1 0 1 
COMMENT                (LOGFONT 0 0 0 0 400 0 0 0 0 3 2 1 18 "Times New Roman") 0.91 0 
COMMENT                1 3 "@T @N " 0) 
COMMENT          #151=(CWidgetStyle "Position" 1 (LOGPEN 0 0 0) 1 0 0 0 0) 
COMMENT          #152=(CWidgetStyle "Annotation" 0 0 1 
COMMENT                (LOGFONT 0 0 0 0 400 0 0 0 0 3 2 1 18 "Times New Roman") 0.91 0 
COMMENT                0 0) 
COMMENT          #153=(CWidgetStyle "Position Label" 1 (LOGPEN 0 0 8388608) 1 0 1 
COMMENT                (LOGFONT 0 0 0 0 400 0 1 0 0 3 2 1 34 "Arial") 0.63 8388608 1 1 
COMMENT                "@N" 0) 
COMMENT          #154=(CWidgetStyle "Range" 1 (LOGPEN 0 0 0) 1 1 
COMMENT                (LOGBRUSH 0 16777215 0) 0 0 0) 
COMMENT          #155=(CWidgetStyle "Range Label" 1 (LOGPEN 0 0 8388608) 1 0 1 
COMMENT                (LOGFONT 0 0 0 0 400 0 1 0 0 3 2 1 34 "Arial") 0.63 8388608 1 1 
COMMENT                "@N" 0) 
COMMENT          #156=(CWidgetStyle "ORF Label" 1 (LOGPEN 0 0 49216) 1 0 1 
COMMENT                (LOGFONT 0 0 0 0 400 0 0 0 0 3 2 1 18 "Times New Roman") 
COMMENT                0.611111 0 1 65535 "@N" 0) 
COMMENT          #157=(CWidgetStyle "CDS Label" 1 (LOGPEN 0 0 4227264) 1 0 1 
COMMENT                (LOGFONT 0 0 0 0 400 0 0 0 0 3 2 1 34 "Arial") 0.555556 255 1 1 
COMMENT                "@N" 0) 
COMMENT          #158=(CWidgetStyle "Shape 5" 1 (LOGPEN 0 0 0) 3 1 
COMMENT                (LOGBRUSH 0 16777113 0) 1 
COMMENT                (LOGFONT 0 0 0 0 400 0 0 0 0 7 48 2 50 "Arial") 0.9 0 0 1 
COMMENT                (LOGSHAPE 9 1 0.8 1.8 0)) 
COMMENT          #159=(CWidgetStyle "CDS" 1 (LOGPEN 0 0 0) 1 1 (LOGBRUSH 2 39423 3) 0 0 
COMMENT                1 (LOGSHAPE 9 1 0.8 1.8 0)) 
COMMENT          #160=(CWidgetStyle "Label 2" 1 (LOGPEN 0 0 4227264) 1 0 1 
COMMENT                (LOGFONT 0 0 0 0 400 0 0 0 0 3 2 1 34 "Arial") 0.944444 8388608 
COMMENT                1 1 "@N" 0) 
COMMENT          #161=(CWidgetStyle "Label 3" 1 (LOGPEN 0 0 8421376) 1 0 1 
COMMENT                (LOGFONT 0 0 0 0 700 255 0 0 0 3 2 1 34 "Arial") 0.833333 255 1 
COMMENT                5 "@N (@S)" 0) 
COMMENT          #162=(CWidgetStyle "Label 4" 1 (LOGPEN 0 0 8437824) 1 0 1 
COMMENT                (LOGFONT 0 0 0 0 400 0 0 0 0 3 2 1 34 "Arial") 0.722222 0 1 5 
COMMENT                "@N (@S)" 0)) 0.164644 1.74233 0.164644 2.53336 
COMMENT         (70 (CShapeMapEntry 0 "Unique RSite" 1 "Uniq RSite Label") 67 
COMMENT          (CShapeMapEntry 0 "ORF" 0 "ORF Label")) 40.0378 40.0378 39 39 0.1 
COMMENT         -6293) 1 1 0 1 1 
COMMENT        (mapper: 22.4593 -19.7027 40.0378 40.0378 0.01 10 -1 8374 8374 1 0 0) 
COMMENT        #163=(CGroupWidget (CWidget 0 (0 0) 1 2 0 0 Nil 1836020336 100) 
COMMENT              (CObjectList 
COMMENT               #164=(CGroupWidget (CWidget 1 (0 0) 1 2 0 0 Nil -1367 100) 
COMMENT                     (CObjectList 
COMMENT                      #165=(CAxis 
COMMENT                            (CWideLine 
COMMENT                             (CWidget 0 (0 0) 1 2 0 0 #129# 100659084 0) 
COMMENT                             (LOGPEN 0 0 10079436) 2 (LOGBRUSH 0 13434879 0) 1 
COMMENT                             6.27493 6.27293 1 0.0214037) 0.0749126) 
COMMENT                      #166=(CLabel (CWidget 1001 (0 0) 1 2 0 0 #126# 0 100) 
COMMENT                            (LOGPEN 0 0 0) 1 
COMMENT                            (LOGFONT 58 22 0 0 400 0 0 0 0 3 2 1 34 "Verdana") 
COMMENT                            1.74233 0.833333 0 
COMMENT                            "pET28a CrtE B I T7 promtoer and terminator with spacers" 
COMMENT                            "@N" 1 0 0.871165 0 -10 33.0438 1.47361 Nil) 
COMMENT                      #167=(CLabel 
COMMENT                            (CWidget 1002 (0 0) 1 2 0 0 #125# -133916 100) 
COMMENT                            (LOGPEN 0 0 0) 1 
COMMENT                            (LOGFONT 38 14 0 0 400 0 0 0 0 3 2 1 18 "Georgia") 
COMMENT                            1.74233 0.555556 0 "8374 bp" "@L bp" 16 0 -0.871165 
COMMENT                            0 -10.8 2.99717 0.974079 Nil)) (CObjectList)) 
COMMENT               #168=(CGroupWidget (CWidget 10 (6 0) 1 2 0 0 Nil -879 100) 
COMMENT                     (CObjectList 
COMMENT                      #169=(CGroupWidget 
COMMENT                            (CWidget 4 (7 4 0) 1 2 0 0 Nil -1088 100) 
COMMENT                            (CObjectList 
COMMENT                             #170=(CWideArrow 
COMMENT                                   (CWideLine 
COMMENT                                    (CWidget 0 (3 #18# 0) 1 2 0 0 #127# 0 100) 
COMMENT                                    (LOGPEN 0 0 3355545) 1 
COMMENT                                    (LOGBRUSH 0 6724095 0) 1 5.98252 6.20951 1 
COMMENT                                    0.082322) 0.8 1.8 0) 
COMMENT                             #171=(CLabel (CWidget 0 (0 0) 1 2 0 0 #124# 0 100) 
COMMENT                                   (LOGPEN 0 0 0) 1 
COMMENT                                   (LOGFONT 46 17 0 0 700 0 0 0 0 3 2 1 34 
COMMENT                                    "Arial") 1.74233 0.666667 0 
COMMENT                                   "las prec WP022608083.1" "@N" 1 11.7964 
COMMENT                                   12.1963 0 -10 9.54098 1.07399 #170#) 
COMMENT                             #172=(CWideArrow 
COMMENT                                   (CWideLine 
COMMENT                                    (CWidget 0 (3 #19# 0) 1 2 0 0 #127# 0 100) 
COMMENT                                    (LOGPEN 0 0 3355545) 1 
COMMENT                                    (LOGBRUSH 0 6724095 0) 1 4.5045 5.89787 1 
COMMENT                                    0.082322) 0.8 1.8 0) 
COMMENT                             #173=(CLabel 
COMMENT                                   (CWidget 0 (0 0) 1 2 0 0 #124# -396829 100) 
COMMENT                                   (LOGPEN 0 0 0) 1 
COMMENT                                   (LOGFONT 46 17 0 0 700 0 0 0 0 3 2 1 34 
COMMENT                                    "Arial") 1.74233 0.666667 0 
COMMENT                                   "las WP022608083.1" "@N" 1 17.3886 3.48466 0 
COMMENT                                   -10 7.56785 1.07399 #172#) 
COMMENT                             #174=(CWideArrow 
COMMENT                                   (CWideLine 
COMMENT                                    (CWidget 0 (3 #20# 0) 1 2 0 0 #127# 0 100) 
COMMENT                                    (LOGPEN 0 0 3355545) 1 
COMMENT                                    (LOGBRUSH 0 6724095 0) 1 4.19286 4.41985 1 
COMMENT                                    0.082322) 0.8 1.8 0) 
COMMENT                             #175=(CLabel 
COMMENT                                   (CWidget 0 (0 0) 1 2 0 0 #124# -74124 100) 
COMMENT                                   (LOGPEN 0 0 0) 1 
COMMENT                                   (LOGFONT 46 17 0 0 700 0 0 0 0 3 2 1 34 
COMMENT                                    "Arial") 1.74233 0.666667 0 
COMMENT                                   "las WP022608084.1" "@N" 1 16.9579 -6.96932 0 
COMMENT                                   -10 7.56785 1.07399 #174#) 
COMMENT                             #176=(CWideArrow 
COMMENT                                   (CWideLine 
COMMENT                                    (CWidget 0 (3 #21# 0) 1 2 0 0 #127# 0 100) 
COMMENT                                    (LOGPEN 0 0 3355545) 1 
COMMENT                                    (LOGBRUSH 0 6724095 0) 1 3.79358 4.10821 1 
COMMENT                                    0.082322) 0.8 1.8 0) 
COMMENT                             #177=(CLabel 
COMMENT                                   (CWidget 0 (0 0) 1 2 0 0 #124# 1731093605 100) 
COMMENT                                   (LOGPEN 0 0 0) 1 
COMMENT                                   (LOGFONT 46 17 0 0 700 0 0 0 0 3 2 1 34 
COMMENT                                    "Arial") 1.74233 0.666667 0 
COMMENT                                   "las WP022608085.1" "@N" 1 14.8424 -13.9386 0 
COMMENT                                   -10 7.56785 1.07399 #176#)) (CObjectList)) 
COMMENT                      #178=(CGroupWidget 
COMMENT                            (CWidget 21 (7 21 0) 1 2 0 0 Nil -842 100) 
COMMENT                            (CObjectList 
COMMENT                             #179=(CScratch 
COMMENT                                   (CWidget 0 (3 #2# 0) 1 2 0 0 #132# 101202616 
COMMENT                                    100) (LOGPEN 0 8 13395507) 10 1 6.27319 1.9 
COMMENT                                   0.082322 1) 
COMMENT                             #180=(CLabel 
COMMENT                                   (CWidget 0 (0 0) 1 2 0 0 #124# -68990 100) 
COMMENT                                   (LOGPEN 0 0 0) 1 
COMMENT                                   (LOGFONT 46 17 0 0 700 0 0 0 0 3 2 1 34 
COMMENT                                    "Arial") 1.74233 0.666667 0 "Adapter ATGG" 
COMMENT                                   "@N" 1 4.45535 17.4233 0 -10 5.86945 1.07399 
COMMENT                                   #179#) 
COMMENT                             #181=(CScratch 
COMMENT                                   (CWidget 0 (3 #5# 0) 1 2 0 0 #132# 1 100) 
COMMENT                                   (LOGPEN 0 8 13395507) 10 1 5.94357 1.9 
COMMENT                                   0.082322 1) 
COMMENT                             #182=(CLabel (CWidget 0 (0 0) 1 2 0 0 #124# 0 100) 
COMMENT                                   (LOGPEN 0 0 0) 1 
COMMENT                                   (LOGFONT 46 17 0 0 700 0 0 0 0 3 2 1 34 
COMMENT                                    "Arial") 1.74233 0.666667 0 "Adapter CCCT" 
COMMENT                                   "@N" 1 13.935 8.71165 0 -10 5.86945 1.07399 
COMMENT                                   #181#) 
COMMENT                             #183=(CScratch 
COMMENT                                   (CWidget 0 (3 #7# 0) 1 2 0 0 #132# 101051048 
COMMENT                                    100) (LOGPEN 0 8 13395507) 10 1 4.46554 1.9 
COMMENT                                   0.082322 1) 
COMMENT                             #184=(CLabel 
COMMENT                                   (CWidget 0 (0 0) 1 2 0 0 #124# 22776772 100) 
COMMENT                                   (LOGPEN 0 0 0) 1 
COMMENT                                   (LOGFONT 46 17 0 0 700 0 0 0 0 3 2 1 34 
COMMENT                                    "Arial") 1.74233 0.666667 0 "Adapter GCTC" 
COMMENT                                   "@N" 1 16.4291 -3.48466 0 -10 5.86945 1.07399 
COMMENT                                   #183#) 
COMMENT                             #185=(CScratch 
COMMENT                                   (CWidget 0 (3 #8# 0) 1 2 0 0 #132# 1 100) 
COMMENT                                   (LOGPEN 0 8 13395507) 10 1 4.15391 1.9 
COMMENT                                   0.082322 1) 
COMMENT                             #186=(CLabel 
COMMENT                                   (CWidget 0 (0 0) 1 2 0 0 #124# -3126 100) 
COMMENT                                   (LOGPEN 0 0 0) 1 
COMMENT                                   (LOGFONT 46 17 0 0 700 0 0 0 0 3 2 1 34 
COMMENT                                    "Arial") 1.74233 0.666667 0 "Adapter CGGT" 
COMMENT                                   "@N" 1 15.3018 -10.454 0 -10 5.86945 1.07399 
COMMENT                                   #185#) 
COMMENT                             #187=(CScratch 
COMMENT                                   (CWidget 0 (3 #9# 0) 1 2 0 0 #132# 1 100) 
COMMENT                                   (LOGPEN 0 8 13395507) 10 1 3.75462 1.9 
COMMENT                                   0.082322 1) 
COMMENT                             #188=(CLabel 
COMMENT                                   (CWidget 0 (0 0) 1 2 0 0 #124# 2082602612 100) 
COMMENT                                   (LOGPEN 0 0 0) 1 
COMMENT                                   (LOGFONT 46 17 0 0 700 0 0 0 0 3 2 1 34 
COMMENT                                    "Arial") 1.74233 0.666667 0 "Adapter AGCG" 
COMMENT                                   "@N" 1 12.0984 -17.4233 0 -10 5.96936 1.07399 
COMMENT                                   #187#) 
COMMENT                             #189=(CWideArrow 
COMMENT                                   (CWideLine 
COMMENT                                    (CWidget 0 (3 #10# 0) 1 2 0 0 #128# 0 100) 
COMMENT                                    (LOGPEN 0 0 6723840) 1 
COMMENT                                    (LOGBRUSH 0 10079334 0) 0.835356 6.27319 
COMMENT                                    3.75163 1 0.082322) 0.8 1.8 0) 
COMMENT                             #190=(CLabel 
COMMENT                                   (CWidget 0 (0 0) 1 2 0 0 #124# -396827 100) 
COMMENT                                   (LOGPEN 0 0 0) 1 
COMMENT                                   (LOGFONT 46 17 0 0 700 0 0 0 0 3 2 1 34 
COMMENT                                    "Arial") 1.74233 0.666667 0 
COMMENT                                   "pET28a backbone" "@N" 1 -17.1447 -3.48466 0 
COMMENT                                   -10 7.0933 1.07399 #189#)) (CObjectList)) 
COMMENT                      #191=(CGroupWidget 
COMMENT                            (CWidget 30 (7 30 0) 1 2 0 0 Nil -782 100) 
COMMENT                            (CObjectList 
COMMENT                             #192=(CPromoterArrow 
COMMENT                                   (CLine 
COMMENT                                    (CWidget 0 (3 #3# 0) 1 2 0 0 #146# 0 100) 
COMMENT                                    (LOGPEN 0 4 128) 6 1.16464 6.18292 6.27019) 
COMMENT                                   0.4 0.082322 1.08464 1.8 1.8 0) 
COMMENT                             #193=(CLabel 
COMMENT                                   (CWidget 0 (0 0) 1 2 0 0 #124# -69466 100) 
COMMENT                                   (LOGPEN 0 0 0) 1 
COMMENT                                   (LOGFONT 46 17 0 0 700 0 0 0 0 3 2 1 34 
COMMENT                                    "Arial") 1.74233 0.666667 0 "T7 promoter" 
COMMENT                                   "@N" 1 4.36509 13.9386 0 -10 4.9703 1.07399 
COMMENT                                   #192#) 
COMMENT                             #194=(CPromoterArrow 
COMMENT                                   (CLine 
COMMENT                                    (CWidget 0 (3 #11# 0) 1 2 0 0 #146# 0 100) 
COMMENT                                    (LOGPEN 0 4 128) 6 1.16464 5.85331 5.94057) 
COMMENT                                   0.4 0.082322 1.08464 1.8 1.8 0) 
COMMENT                             #195=(CLabel (CWidget 0 (0 0) 1 2 0 0 #124# 0 100) 
COMMENT                                   (LOGPEN 0 0 0) 1 
COMMENT                                   (LOGFONT 46 17 0 0 700 0 0 0 0 3 2 1 34 
COMMENT                                    "Arial") 1.74233 0.666667 0 "T7 Promoter" 
COMMENT                                   "@N" 1 15.4003 5.22699 0 -10 5.02026 1.07399 
COMMENT                                   #194#) 
COMMENT                             #196=(CPromoterArrow 
COMMENT                                   (CLine 
COMMENT                                    (CWidget 0 (3 #14# 0) 1 2 0 0 #146# 0 100) 
COMMENT                                    (LOGPEN 0 4 128) 6 1.16464 4.37528 4.46255) 
COMMENT                                   0.4 0.082322 1.08464 1.8 1.8 0) 
COMMENT                             #197=(CLabel (CWidget 0 (0 0) 1 2 0 0 #124# 0 100) 
COMMENT                                   (LOGPEN 0 0 0) 1 
COMMENT                                   (LOGFONT 46 17 0 0 700 0 0 0 0 3 2 1 34 
COMMENT                                    "Arial") 1.74233 0.666667 0 "T7 Promoter" 
COMMENT                                   "@N" 1 15.8815 -5.22699 0 -10 5.02026 1.07399 
COMMENT                                   #196#) 
COMMENT                             #198=(CPromoterArrow 
COMMENT                                   (CLine 
COMMENT                                    (CWidget 0 (3 #16# 0) 1 2 0 0 #146# 0 100) 
COMMENT                                    (LOGPEN 0 4 128) 6 1.16464 4.06364 4.15091) 
COMMENT                                   0.4 0.082322 1.08464 1.8 1.8 0) 
COMMENT                             #199=(CLabel 
COMMENT                                   (CWidget 0 (0 0) 1 2 0 0 #124# -68659 100) 
COMMENT                                   (LOGPEN 0 0 0) 1 
COMMENT                                   (LOGFONT 46 17 0 0 700 0 0 0 0 3 2 1 34 
COMMENT                                    "Arial") 1.74233 0.666667 0 "T7 Promoter" 
COMMENT                                   "@N" 1 14.5715 -12.1963 0 -10 5.02026 1.07399 
COMMENT                                   #198#)) (CObjectList)) 
COMMENT                      #200=(CGroupWidget 
COMMENT                            (CWidget 43 (7 43 0) 1 2 0 0 Nil -738 100) 
COMMENT                            (CObjectList 
COMMENT                             #201=(CScratch 
COMMENT                                   (CWidget 0 (3 #6# 0) 1 2 0 0 #132# 101202056 
COMMENT                                    100) (LOGPEN 0 8 13395507) 10 1 5.97953 1.9 
COMMENT                                   0.082322 1) 
COMMENT                             #202=(CLabel (CWidget 0 (0 0) 1 2 0 0 #124# 0 100) 
COMMENT                                   (LOGPEN 0 0 0) 1 
COMMENT                                   (LOGFONT 46 17 0 0 700 0 0 0 0 3 2 1 34 
COMMENT                                    "Arial") 1.74233 0.666667 0 "T7 terminator" 
COMMENT                                   "@N" 1 12.0848 10.454 0 -10 5.41988 1.07399 
COMMENT                                   #201#) 
COMMENT                             #203=(CScratch 
COMMENT                                   (CWidget 0 (3 #13# 0) 1 2 0 0 #132# 1 100) 
COMMENT                                   (LOGPEN 0 8 13395507) 10 1 4.5015 1.9 
COMMENT                                   0.082322 1) 
COMMENT                             #204=(CLabel 
COMMENT                                   (CWidget 0 (0 0) 1 2 0 0 #124# 1818847041 100) 
COMMENT                                   (LOGPEN 0 0 0) 1 
COMMENT                                   (LOGFONT 46 17 0 0 700 0 0 0 0 3 2 1 34 
COMMENT                                    "Arial") 1.74233 0.666667 0 "T7 Terminator" 
COMMENT                                   "@N" 1 16.5701 -1.74233 0 -10 5.64467 1.07399 
COMMENT                                   #203#) 
COMMENT                             #205=(CScratch 
COMMENT                                   (CWidget 0 (3 #15# 0) 1 2 0 0 #132# 101050568 
COMMENT                                    100) (LOGPEN 0 8 13395507) 10 1 4.18986 1.9 
COMMENT                                   0.082322 1) 
COMMENT                             #206=(CLabel 
COMMENT                                   (CWidget 0 (0 0) 1 2 0 0 #124# 339257641 100) 
COMMENT                                   (LOGPEN 0 0 0) 1 
COMMENT                                   (LOGFONT 46 17 0 0 700 0 0 0 0 3 2 1 34 
COMMENT                                    "Arial") 1.74233 0.666667 0 "T7 Terminator" 
COMMENT                                   "@N" 1 15.2785 -8.71165 0 -10 5.64467 1.07399 
COMMENT                                   #205#) 
COMMENT                             #207=(CScratch 
COMMENT                                   (CWidget 0 (3 #17# 0) 1 2 0 0 #132# 1 100) 
COMMENT                                   (LOGPEN 0 8 13395507) 10 1 3.79058 1.9 
COMMENT                                   0.082322 1) 
COMMENT                             #208=(CLabel 
COMMENT                                   (CWidget 0 (0 0) 1 2 0 0 #124# 1818389861 100) 
COMMENT                                   (LOGPEN 0 0 0) 1 
COMMENT                                   (LOGFONT 46 17 0 0 700 0 0 0 0 3 2 1 34 
COMMENT                                    "Arial") 1.74233 0.666667 0 "T7 Terminator" 
COMMENT                                   "@N" 1 12.2307 -15.681 0 -10 5.64467 1.07399 
COMMENT                                   #207#)) (CObjectList)) 
COMMENT                      #209=(CGroupWidget 
COMMENT                            (CWidget 103 (7 103 0) 1 2 0 0 Nil -1298 100) 
COMMENT                            (CObjectList 
COMMENT                             #210=(CScratch 
COMMENT                                   (CWidget 0 (3 #4# 0) 1 2 0 0 #132# 101202416 
COMMENT                                    100) (LOGPEN 0 8 13395507) 10 1 6.25596 1.9 
COMMENT                                   0.082322 1) 
COMMENT                             #211=(CLabel (CWidget 0 (0 0) 1 2 0 0 #124# 25 100) 
COMMENT                                   (LOGPEN 0 0 0) 1 
COMMENT                                   (LOGFONT 46 17 0 0 700 0 0 0 0 3 2 1 34 
COMMENT                                    "Arial") 1.74233 0.666667 0 "lac operator" 
COMMENT                                   "@N" 1 4.01059 15.681 0 -10 4.84542 1.07399 
COMMENT                                   #210#) 
COMMENT                             #212=(CScratch 
COMMENT                                   (CWidget 0 (3 #12# 0) 1 2 0 0 #132# 101052488 
COMMENT                                    100) (LOGPEN 0 8 13395507) 10 1 5.92634 1.9 
COMMENT                                   0.082322 1) 
COMMENT                             #213=(CLabel 
COMMENT                                   (CWidget 0 (0 0) 1 2 0 0 #124# -69463 100) 
COMMENT                                   (LOGPEN 0 0 0) 1 
COMMENT                                   (LOGFONT 46 17 0 0 700 0 0 0 0 3 2 1 34 
COMMENT                                    "Arial") 1.74233 0.666667 0 "lac operator" 
COMMENT                                   "@N" 1 14.5475 6.96932 0 -10 4.84542 1.07399 
COMMENT                                   #212#)) (CObjectList))) (CObjectList)) 
COMMENT               #214=(CGroupWidget (CWidget 11 (8 0) 1 2 0 0 Nil -1228 100) 
COMMENT                     (CObjectList 
COMMENT                      #215=(CGroupWidget 
COMMENT                            (CWidget 4 (10 #1# 0) 1 2 0 0 Nil -949 100) 
COMMENT                            (CObjectList 
COMMENT                             #216=(CScratch 
COMMENT                                   (CWidget 1 (1 #1# 1) 1 2 0 0 #131# 58650872 
COMMENT                                    100) (LOGPEN 0 6 10053171) 8 1 1.46829 1.9 
COMMENT                                   0.082322 1) 
COMMENT                             #217=(CLabel 
COMMENT                                   (CWidget 0 (0 0) 1 2 0 0 #123# 2081894036 100) 
COMMENT                                   (LOGPEN 0 0 13408563) 1 
COMMENT                                   (LOGFONT 38 14 0 0 400 0 0 0 0 3 2 1 18 
COMMENT                                    "Georgia") 1.74233 0.555556 0 
COMMENT                                   "{\\i Bbs}I (6415)" "@N (@S)" 5 -15.5325 
COMMENT                                   1.74233 0 -10 4.27096 0.974079 #216#) 
COMMENT                             #218=(CScratch 
COMMENT                                   (CWidget 2 (1 #1# 2) 1 2 0 0 #131# 0 100) 
COMMENT                                   (LOGPEN 0 6 10053171) 8 1 1.1986 1.9 0.082322 
COMMENT                                   1) 
COMMENT                             #219=(CLabel 
COMMENT                                   (CWidget 0 (0 0) 1 2 0 0 #123# -69207 100) 
COMMENT                                   (LOGPEN 0 0 13408563) 1 
COMMENT                                   (LOGFONT 38 14 0 0 400 0 0 0 0 3 2 1 18 
COMMENT                                    "Georgia") 1.74233 0.555556 0 
COMMENT                                   "{\\i Bbs}I (6775)" "@N (@S)" 5 -14.8298 
COMMENT                                   5.22699 0 -10 4.27096 0.974079 #218#) 
COMMENT                             #220=(CScratch 
COMMENT                                   (CWidget 3 (1 #1# 3) 1 2 0 0 #131# 58651040 
COMMENT                                    100) (LOGPEN 0 6 10053171) 8 1 0.918429 1.9 
COMMENT                                   0.082322 1) 
COMMENT                             #221=(CLabel 
COMMENT                                   (CWidget 0 (0 0) 1 2 0 0 #123# 261 100) 
COMMENT                                   (LOGPEN 0 0 13408563) 1 
COMMENT                                   (LOGFONT 38 14 0 0 400 0 0 0 0 3 2 1 18 
COMMENT                                    "Georgia") 1.74233 0.555556 0 
COMMENT                                   "{\\i Bbs}I (7149)" "@N (@S)" 5 -13.2043 
COMMENT                                   8.71165 0 -10 4.27096 0.974079 #220#) 
COMMENT                             #222=(CScratch 
COMMENT                                   (CWidget 4 (1 #1# 4) 1 2 0 0 #131# 101202136 
COMMENT                                    100) (LOGPEN 0 6 10053171) 8 1 0.664475 1.9 
COMMENT                                   0.082322 1) 
COMMENT                             #223=(CLabel 
COMMENT                                   (CWidget 0 (0 0) 1 2 0 0 #123# -2767998 100) 
COMMENT                                   (LOGPEN 0 0 13408563) 1 
COMMENT                                   (LOGFONT 38 14 0 0 400 0 0 0 0 3 2 1 18 
COMMENT                                    "Georgia") 1.74233 0.555556 0 
COMMENT                                   "{\\i Bbs}I (7488)" "@N (@S)" 5 -11.1962 
COMMENT                                   10.454 0 -10 4.34589 0.974079 #222#)) 
COMMENT                            (CObjectList))) (CObjectList)) 
COMMENT               #224=(CGroupWidget (CWidget 14 (16 0) 1 2 0 0 Nil -251 100) 
COMMENT                     (CObjectList) (CObjectList)) 
COMMENT               #225=(CGroupWidget (CWidget 12 (0 0) 1 2 0 0 Nil -600 100) 
COMMENT                     (CObjectList) (CObjectList))) (CObjectList))) 
COMMENT       (CSeqView 10 10 (CObjectList) (CObList) 1 (CObList)) (CObList) 87462704 
COMMENT       (CStringList) 2082602632 0 (CObList)))
FEATURES             Location/Qualifiers
     misc_feature    1..4
                     /vntifkey="21"
                     /label=Adapter\ATGG
     promoter        5..21
                     /vntifkey="30"
                     /label=T7\promoter
     operon          24..47
                     /vntifkey="103"
                     /label=lac\operator
     misc_feature    441..444
                     /vntifkey="21"
                     /label=Adapter\CCCT
     terminator      393..440
                     /vntifkey="43"
                     /label=T7\terminator
     misc_feature    2414..2417
                     /vntifkey="21"
                     /label=Adapter\GCTC
     misc_feature    2830..2833
                     /vntifkey="21"
                     /label=Adapter\CGGT
     misc_feature    3363..3366
                     /vntifkey="21"
                     /label=Adapter\AGCG
     misc_feature    3367..8374
                     /vntifkey="21"
                     /label=pET28a\backbone
     promoter        445..461
                     /vntifkey="30"
                     /label=T7\Promoter
     operon          464..487
                     /vntifkey="103"
                     /label=lac\operator
     terminator      2366..2413
                     /vntifkey="43"
                     /label=T7\Terminator
     promoter        2418..2474
                     /vntifkey="30"
                     /label=T7\Promoter
     terminator      2782..2829
                     /vntifkey="43"
                     /label=T7\Terminator
     promoter        2834..2890
                     /vntifkey="30"
                     /label=T7\Promoter
     terminator      3315..3362
                     /vntifkey="43"
                     /label=T7\Terminator
     CDS             86..388
                     /vntifkey="4"
                     /label=las_prec_WP022608083.1
     CDS             502..2361
                     /vntifkey="4"
                     /label=las_WP022608083.1
     CDS             2475..2777
                     /vntifkey="4"
                     /label=las_WP022608084.1
     CDS             2891..3310
                     /vntifkey="4"
                     /label=las_WP022608085.1
BASE COUNT     2037 a      2111 c      2145 g      2081 t 
ORIGIN
        1 atggtaatac gactcactat aggggaattg tgagcggata acaattccaa ggagatatac 
       61 aatgcaccac caccaccacc acgcaatgca gacgagtatt gactcaaaga aacagtacca 
      121 agaaccgcgc attgtttgcg tcggcgatgc cgtgaaaatg accctgtcct tcggtcagtc 
      181 gctgatccgc gacgcgcgtt ggcgttttcc tattgatccc tcagcataac tacgcatccc 
      241 tctaggcctt acttaaccgg atacagtgac tttgacaggt ttgtgggcta cagcaatcac 
      301 ttgcatagct gcgtatggag gaagcaactc ttgagtgtta atatgttgac ccctgtatta 
      361 gggatgcggg tagtagatgt gggcagagcg gtctagcata accccttggg gcctctaaac 
      421 gggtcttgag gggttttttg cccttaatac gactcactat aggggaattg tgagcggata 
      481 acaattccaa ggagatatac aatgaagcgt tggttctgcg gcagcgtcaa gggcaatgag 
      541 gaaaacaaca acctcgaact gctggagccg ttaaaaggta aaagtatttg gaccggtctg 
      601 tcgtcgtttt ggctgtgcgg cagctggcag gaacagcagt atatttcgct gacggaagga 
      661 agcgtgaagg tggttttcgt gggaacgtgc ctgagcagcc gcgagaatct ggtgcgcaaa 
      721 ctgaaagccg ccaaacagct tcgtaattac tcattgttga tgcaactgcc gggaaattat 
      781 aacctgattg tacagtcagg cgaagatact tacattttcg tggatgcaat gggcgtccgt 
      841 ctgatcttct atgcaagttg gaactcgtca attatttata gtagcattag cttgagcctg 
      901 caaaagctga tcaaagctga agtcgatctt cagtggctgg cgacgagcct tgccggcatc 
      961 tcgaccctgt cgttatcaaa gattcgcagt cctttcaaga atatcaaact tatcccgccg 
     1021 ggaaactacc tgcacattac cccgactaat tctaagctga agaagtattg ggttactatt 
     1081 agcggttata aaccgttcgc tgaatcagca aacgcgctgc aggagtgctt gctgaaaagc 
     1141 gtggaaggcc gcgcctctct gtatggtaat gcgtcaagtg atctctcagg cggctttgat 
     1201 tcgacgacta ttgccatgat cgcagccaaa atgttaaata agaaaggcaa gaagttctat 
     1261 actgtgacgg agaaaactca ctcggcgatt cgttcatccg atatccgcta cgcagaagat 
     1321 gcggctaacc tgtatcctaa tattgaagca ctgatgttgt gtaaagaaaa tattcctctg 
     1381 gagtatggca gcctgaatct cattccgttc accgattttc cgaacccggc actcgcatat 
     1441 tgcatgggcg gtctggatta cgtgatgaaa gcgattcgta gcatcaatag ccaagtccac 
     1501 atgagcggtg agggcggtga tgcggtcctg atgagcgtgg gctacagcta tctgattgat 
     1561 ctgatgcgta aagcaagctt tagccgtttc tttctgcatc tggccggctg gtgccgcgtg 
     1621 catagtttaa gcctgttggg gttgcttagt cttgtcgtta aacgcagcat ccttagttat 
     1681 cccaattggc tgcaaaaggt aaaacgtctg gaattcagtg atttaaaatt aaaccaacgc 
     1741 agtaaatctt ttcgtatggc atgggacatt ttaccaacga ttgcaagctg gcatagcgac 
     1801 caactgggag aacaggtaat tgcagaattg caggatctta cagaaatcgc ggtaccgttt 
     1861 agtggatcca tgggtgaaca cttgacaatc tcgctcattc agcttaatgc tatttcggcc 
     1921 cgtacgattc aacaggttgc ggatctttac gatgtgaacc tggaataccc ttatttcgat 
     1981 cgtctggtgg tggaagcgtg tctgtccgca cgcccgtacg aacgcaccag cccgatttct 
     2041 tataaacccc tgctggttga agcttttaag gatattctcc caccatcgat ctacgtgcgt 
     2101 aacaccaaag gtgagtatgt tgccgatgaa tttatcggct tcaaggccaa ccttaacggt 
     2161 attaacagta gcctggagaa ctcccagtta gtacgcctcg gactggtaga tgcctctaaa 
     2221 ctgcgcgccg caatgcagaa ttttgtcatg ggattgggcg acgagttagc cctgtttagc 
     2281 ccgaccttgg cgaccgaggc gtggctccgt tgtttaaatg agtcacgcca cgaattctgg 
     2341 aacttccgca acagtcgtta acggtctagc ataacccctt ggggcctcta aacgggtctt 
     2401 gaggggtttt ttggctctaa tacgactcac tataggggaa ttgtgagcgg ataacaattc 
     2461 caaggagata tacaatgaat gatactcgta ttccaagtta cgtgtcgact acctacttcc 
     2521 aagattcggc aattattctg gattcgcgta agaacacgta ttacactctt aacgactcgg 
     2581 ctgccacctt ttggaagctg ttaatcgaac tgaactccat cgtagaagct attgaacaag 
     2641 tgaagaacct gtatgatctg ccgtcggaca ccctggtcca agacatgaaa ctgtttgcga 
     2701 ccacgcttga ggacttgggt ctgattaaac gcgtttaata ccgcaactac actaagctga 
     2761 gataactccg tagttgacgg tctagcataa ccccttgggg cctctaaacg ggtcttgagg 
     2821 ggttttttgc ggttaatacg actcactata ggggaattgt gagcggataa caattccaag 
     2881 gagatataca atggataccg atatgtcggt tgaactgatt aacctctcat taaagccgcg 
     2941 cgaatattta aaggggctta ccaccattgt aattgcgtat ctcgcggtga atctgctgag 
     3001 tttggaacgc atcggcgcgc tgctccgtaa atttaaacgc tccagctgtc aggagttaaa 
     3061 cacctgcgag gctgaaatta tttgggccgc aattcacaag tctagtttgt actttccagg 
     3121 ccgtgtagcc tgcttggaat tatctctggc gtttactatc tatgccctga tctccaagcg 
     3181 cagctcgatc tggtgcgtag gggtagctgt agatccaatt cgcgcgcatg cgtgggtaga 
     3241 ggttgaacag aaaccgttcc acgaaaagaa tgatttatat ttatacttca agaaaattct 
     3301 ggtggtgtaa cggtctagca taaccccttg gggcctctaa acgggtcttg aggggttttt 
     3361 tgagcgctga aaggaggaac tatatccgga ttggcgaatg ggacgcgccc tgtagcggcg 
     3421 cattaagcgc ggcgggtgtg gtggttacgc gcagcgtgac cgctacactt gccagcgccc 
     3481 tagcgcccgc tcctttcgct ttcttccctt cctttctcgc cacgttcgcc ggctttcccc 
     3541 gtcaagctct aaatcggggg ctccctttag ggttccgatt tagtgcttta cggcacctcg 
     3601 accccaaaaa acttgattag ggtgatggtt cacgtagtgg gccatcgccc tgatagacgg 
     3661 tttttcgccc tttgacgttg gagtccacgt tctttaatag tggactcttg ttccaaactg 
     3721 gaacaacact caaccctatc tcggtctatt cttttgattt ataagggatt ttgccgattt 
     3781 cggcctattg gttaaaaaat gagctgattt aacaaaaatt taacgcgaat tttaacaaaa 
     3841 tattaacgtt tacaatttca ggtggcactt ttcggggaaa tgtgcgcgga acccctattt 
     3901 gtttattttt ctaaatacat tcaaatatgt atccgctcat gaattaattc ttagaaaaac 
     3961 tcatcgagca tcaaatgaaa ctgcaattta ttcatatcag gattatcaat accatatttt 
     4021 tgaaaaagcc gtttctgtaa tgaaggagaa aactcaccga ggcagttcca taggatggca 
     4081 agatcctggt atcggtctgc gattccgact cgtccaacat caatacaacc tattaatttc 
     4141 ccctcgtcaa aaataaggtt atcaagtgag aaatcaccat gagtgacgac tgaatccggt 
     4201 gagaatggca aaagtttatg catttctttc cagacttgtt caacaggcca gccattacgc 
     4261 tcgtcatcaa aatcactcgc atcaaccaaa ccgttattca ttcgtgattg cgcctgagcg 
     4321 agacgaaata cgcgatcgct gttaaaagga caattacaaa caggaatcga atgcaaccgg 
     4381 cgcaggaaca ctgccagcgc atcaacaata ttttcacctg aatcaggata ttcttctaat 
     4441 acctggaatg ctgttttccc ggggatcgca gtggtgagta accatgcatc atcaggagta 
     4501 cggataaaat gcttgatggt cggaagaggc ataaattccg tcagccagtt tagtctgacc 
     4561 atctcatctg taacatcatt ggcaacgcta cctttgccat gtttcagaaa caactctggc 
     4621 gcatcgggct tcccatacaa tcgatagatt gtcgcacctg attgcccgac attatcgcga 
     4681 gcccatttat acccatataa atcagcatcc atgttggaat ttaatcgcgg cctagagcaa 
     4741 gacgtttccc gttgaatatg gctcataaca ccccttgtat tactgtttat gtaagcagac 
     4801 agttttattg ttcatgacca aaatccctta acgtgagttt tcgttccact gagcgtcaga 
     4861 ccccgtagaa aagatcaaag gatcttcttg agatcctttt tttctgcgcg taatctgctg 
     4921 cttgcaaaca aaaaaaccac cgctaccagc ggtggtttgt ttgccggatc aagagctacc 
     4981 aactcttttt ccgaaggtaa ctggcttcag cagagcgcag ataccaaata ctgtccttct 
     5041 agtgtagccg tagttaggcc accacttcaa gaactctgta gcaccgccta catacctcgc 
     5101 tctgctaatc ctgttaccag tggctgctgc cagtggcgat aagtcgtgtc ttaccgggtt 
     5161 ggactcaaga cgatagttac cggataaggc gcagcggtcg ggctgaacgg ggggttcgtg 
     5221 cacacagccc agcttggagc gaacgaccta caccgaactg agatacctac agcgtgagct 
     5281 atgagaaagc gccacgcttc ccgaagggag aaaggcggac aggtatccgg taagcggcag 
     5341 ggtcggaaca ggagagcgca cgagggagct tccaggggga aacgcctggt atctttatag 
     5401 tcctgtcggg tttcgccacc tctgacttga gcgtcgattt ttgtgatgct cgtcaggggg 
     5461 gcggagccta tggaaaaacg ccagcaacgc ggccttttta cggttcctgg ccttttgctg 
     5521 gccttttgct cacatgttct ttcctgcgtt atcccctgat tctgtggata accgtattac 
     5581 cgcctttgag tgagctgata ccgctcgccg cagccgaacg accgagcgca gcgagtcagt 
     5641 gagcgaggaa gcggaagagc gcctgatgcg gtattttctc cttacgcatc tgtgcggtat 
     5701 ttcacaccgc atatatggtg cactctcagt acaatctgct ctgatgccgc atagttaagc 
     5761 cagtatacac tccgctatcg ctacgtgact gggtcatggc tgcgccccga cacccgccaa 
     5821 cacccgctga cgcgccctga cgggcttgtc tgctcccggc atccgcttac agacaagctg 
     5881 tgaccgtctc cgggagctgc atgtgtcaga ggttttcacc gtcatcaccg aaacgcgcga 
     5941 ggcagctgcg gtaaagctca tcagcgtggt cgtgaagcga ttcacagatg tctgcctgtt 
     6001 catccgcgtc cagctcgttg agtttctcca gaagcgttaa tgtctggctt ctgataaagc 
     6061 gggccatgtt aagggcggtt ttttcctgtt tggtcactga tgcctccgtg taagggggat 
     6121 ttctgttcat gggggtaatg ataccgatga aacgagagag gatgctcacg atacgggtta 
     6181 ctgatgatga acatgcccgg ttactggaac gttgtgaggg taaacaactg gcggtatgga 
     6241 tgcggcggga ccagagaaaa atcactcagg gtcaatgcca gcgcttcgtt aatacagatg 
     6301 taggtgttcc acagggtagc cagcagcatc ctgcgatgca gatccggaac ataatggtgc 
     6361 agggcgctga cttccgcgtt tccagacttt acgaaacacg gaaaccgaag accattcatg 
     6421 ttgttgctca ggtcgcagac gttttgcagc agcagtcgct tcacgttcgc tcgcgtatcg 
     6481 gtgattcatt ctgctaacca gtaaggcaac cccgccagcc tagccgggtc ctcaacgaca 
     6541 ggagcacgat catgcgcacc cgtggggccg ccatgccggc gataatggcc tgcttctcgc 
     6601 cgaaacgttt ggtggcggga ccagtgacga aggcttgagc gagggcgtgc aagattccga 
     6661 ataccgcaag cgacaggccg atcatcgtcg cgctccagcg aaagcggtcc tcgccgaaaa 
     6721 tgacccagag cgctgccggc acctgtccta cgagttgcat gataaagaag acagtcataa 
     6781 gtgcggcgac gatagtcatg ccccgcgccc accggaagga gctgactggg ttgaaggctc 
     6841 tcaagggcat cggtcgagat cccggtgcct aatgagtgag ctaacttaca ttaattgcgt 
     6901 tgcgctcact gcccgctttc cagtcgggaa acctgtcgtg ccagctgcat taatgaatcg 
     6961 gccaacgcgc ggggagaggc ggtttgcgta ttgggcgcca gggtggtttt tcttttcacc 
     7021 agtgagacgg gcaacagctg attgcccttc accgcctggc cctgagagag ttgcagcaag 
     7081 cggtccacgc tggtttgccc cagcaggcga aaatcctgtt tgatggtggt taacggcggg 
     7141 atataacatg agctgtcttc ggtatcgtcg tatcccacta ccgagatatc cgcaccaacg 
     7201 cgcagcccgg actcggtaat ggcgcgcatt gcgcccagcg ccatctgatc gttggcaacc 
     7261 agcatcgcag tgggaacgat gccctcattc agcatttgca tggtttgttg aaaaccggac 
     7321 atggcactcc agtcgccttc ccgttccgct atcggctgaa tttgattgcg agtgagatat 
     7381 ttatgccagc cagccagacg cagacgcgcc gagacagaac ttaatgggcc cgctaacagc 
     7441 gcgatttgct ggtgacccaa tgcgaccaga tgctccacgc ccagtcgcgt accgtcttca 
     7501 tgggagaaaa taatactgtt gatgggtgtc tggtcagaga catcaagaaa taacgccgga 
     7561 acattagtgc aggcagcttc cacagcaatg gcatcctggt catccagcgg atagttaatg 
     7621 atcagcccac tgacgcgttg cgcgagaaga ttgtgcaccg ccgctttaca ggcttcgacg 
     7681 ccgcttcgtt ctaccatcga caccaccacg ctggcaccca gttgatcggc gcgagattta 
     7741 atcgccgcga caatttgcga cggcgcgtgc agggccagac tggaggtggc aacgccaatc 
     7801 agcaacgact gtttgcccgc cagttgttgt gccacgcggt tgggaatgta attcagctcc 
     7861 gccatcgccg cttccacttt ttcccgcgtt ttcgcagaaa cgtggctggc ctggttcacc 
     7921 acgcgggaaa cggtctgata agagacaccg gcatactctg cgacatcgta taacgttact 
     7981 ggtttcacat tcaccaccct gaattgactc tcttccgggc gctatcatgc cataccgcga 
     8041 aaggttttgc gccattcgat ggtgtccggg atctcgacgc tctcccttat gcgactcctg 
     8101 cattaggaag cagcccagta gtaggttgag gccgttgagc accgccgccg caaggaatgg 
     8161 tgcatgcaag gagatggcgc ccaacagtcc cccggccacg gggcctgcca ccatacccac 
     8221 gccgaaacaa gcgctcatga gcccgaagtg gcgagcccga tcttccccat cggtgatgtc 
     8281 ggcgatatag gcgccagcaa ccgcacctgt ggcgccggtg atgccggcca cgatgcgtcc 
     8341 ggcgtagagg atcgagatct cgatcccgcg aaat 
//
