# Supplementary material for: A scalable platform to discover antimicrobials of ribosomal origin
Source: Nat Commun. 2022 Oct 17;13:6135. doi: 10.1038/s41467-022-33890-w (PMC9576775; doi:10.1038/s41467-022-33890-w)
Supplement: Supplementary file 5 — Supplementary Data 2 [file 41467_2022_33890_MOESM5_ESM.zip › Supplementary Data 2/7.gb]

LOCUS       pET28a\CrtE\B\I\T7\promtoer\and\terminator\with\spacers        8772 bp    DNA     circular     29-MAR-2016
SOURCE      
  ORGANISM  
COMMENT     This file is created by Vector NTI
            http://www.invitrogen.com/
COMMENT     ORIGDB|GenBank
COMMENT     VNTDATE|-11171271|
COMMENT     VNTDBDATE|-11171271|
COMMENT     LSOWNER|
COMMENT     VNTNAME|pET28a CrtE B I T7 promtoer and terminator with spacers|
COMMENT     VNTAUTHORNAME|Demo User|
COMMENT     Vector_NTI_Display_Data_(Do_Not_Edit!)
COMMENT     (SXF 
COMMENT      (CGexDoc "pET28a CrtE B I T7 promtoer and terminator with spacers" 0 8772 
COMMENT       (CDBMol 0 0 1 1 1 0 0 0 0 "" "" 0 0 0 0 (CObList) (CObList) (CObList) 
COMMENT        (CObList) -1 "") 
COMMENT       (CDocSetData 1 1 0 0 0 0 "MAIN" 1 1 1 1 0 0 1 1 0 1 10 10 4294967295 50 0 
COMMENT        1 0 (CHomObj 0 0 0 3 75) (CWordArray) (CWordArray) 
COMMENT        (CStringList "BsaI" "BbsI") (CStringList "atg" "gtg") 
COMMENT        (CStringList "taa" "tga" "tag") (CObList) 1 "{(0,1),2}" 0 0 "" 0 
COMMENT        4294967295 0 0 0 0 0 0 0 "MAIN" 0 0 30 0 
COMMENT        (CProteinMotifSearchObject 70 20 1 1 1 1 0 0 1 0 0 0 0 0)) 
COMMENT       (CMolPar 0 0 1 2763 2763 1 8772 0 0 0 0 0 0 0 0) (CStringList) 
COMMENT       (CStringList) (CObList) (COAPar 25 250 50 0 6 4 3 7) 
COMMENT       (COAPar 25 250 50 0 6 4 3 7) (COAPar 25 250 50 0 6 4 3 7) 
COMMENT       (CObList #0=(CRSite (CStringList) "BsaI" "ggtctc" 8 12 0 0 "") 
COMMENT        #1=(CRSite (CStringList) "BbsI" "gaagac" 9 13 4 6813 0 7173 0 7547 1 
COMMENT            7886 1 0 "")) 
COMMENT       (CObList 
COMMENT        #2=(CFSignal (CObList) "Adapter ATGG" 21 0 0 1 4 0 (CStringList) 
COMMENT            (CStringList) 1 1 1 1 "1..4") 
COMMENT        #3=(CFSignal (CObList) "T7 promoter" 30 0 0 5 21 0 (CStringList) 
COMMENT            (CStringList) 1 1 1 1 "5..21") 
COMMENT        #4=(CFSignal (CObList) "lac operator" 103 0 0 24 47 0 (CStringList) 
COMMENT            (CStringList) 1 1 1 1 "24..47") 
COMMENT        #5=(CFSignal (CObList) "Adapter CCCT" 21 0 0 441 444 0 (CStringList) 
COMMENT            (CStringList) 1 1 1 1 "441..444") 
COMMENT        #6=(CFSignal (CObList) "T7 terminator" 43 0 0 393 440 0 (CStringList) 
COMMENT            (CStringList) 1 1 1 1 "393..440") 
COMMENT        #7=(CFSignal (CObList) "Adapter AGCG" 21 0 0 3761 3764 0 (CStringList) 
COMMENT            (CStringList) 1 1 1 1 "3348..3351") 
COMMENT        #8=(CFSignal (CObList) "pET28a backbone" 21 0 0 3765 8772 0 
COMMENT            (CStringList) (CStringList) 1 1 1 1 "3352..8359") 
COMMENT        #9=(CFSignal (CObList) "T7 Promoter" 30 0 0 445 461 0 (CStringList) 
COMMENT            (CStringList) 1 1 1 1 "445..461") 
COMMENT        #10=(CFSignal (CObList) "lac operator" 103 0 0 464 487 0 (CStringList) 
COMMENT             (CStringList) 1 1 1 1 "464..487") 
COMMENT        #11=(CFSignal (CObList) "T7 Terminator" 43 0 0 3713 3760 0 (CStringList) 
COMMENT             (CStringList) 1 1 1 1 "2321..2368") 
COMMENT        #12=(CFSignal (CObList) "Lan2_Prec_WP_069969407.1" 4 0 0 86 388 0 
COMMENT             (CStringList) (CStringList) 1 1 1 1 "") 
COMMENT        #13=(CFSignal (CObList) "Lan2_WP_069969407.1" 4 0 0 502 3708 0 
COMMENT             (CStringList) (CStringList) 1 1 1 1 "")) (CObList) (CObList) 
COMMENT       (CObList) (CObList) (CObList) (CObList) 
COMMENT       (CTextView 0 
COMMENT        #14=(CGroupPar (CParagraph 0 (0 0) 1 2 0 0 180) 
COMMENT             (CObjectList 
COMMENT              #15=(CRefLinePar 
COMMENT                   (CLinePar (CParagraph 0 (0 0) 0 2 0 0 233) 
COMMENT                    "pET28a CrtE B I T7 promtoer and terminator with spacers" 2) 
COMMENT                   5 "" 0 4) 
COMMENT              #16=(CFolderPar 
COMMENT                   (CGroupPar (CParagraph 1 (0 0) 1 1 0 0 178) 
COMMENT                    (CObjectList 
COMMENT                     #17=(CLinePar (CParagraph 0 (0 0) 1 2 1 0 180) 
COMMENT                          "DNA 'pET28a CrtE B I T7 promtoer and terminator with spacers'" 
COMMENT                          1) 
COMMENT                     #18=(CLinePar (CParagraph 0 (0 0) 1 2 1 0 180) 
COMMENT                          "Local object" 1) 
COMMENT                     #19=(CLinePar (CParagraph 0 (0 0) 1 2 1 0 180) 
COMMENT                          "Created: 03/29/16 07:06PM" 1) 
COMMENT                     #20=(CLinePar (CParagraph 0 (0 0) 1 2 1 0 180) 
COMMENT                          "Last Modified: 03/29/16 07:06PM" 1) 
COMMENT                     #21=(CLinePar (CParagraph 0 (0 0) 1 2 1 0 180) 
COMMENT                          "length: 8772 bp" 1) 
COMMENT                     #22=(CLinePar (CParagraph 0 (0 0) 1 2 1 0 180) 
COMMENT                          "storage type: Basic" 1) 
COMMENT                     #23=(CLinePar (CParagraph 0 (0 0) 1 2 1 0 180) 
COMMENT                          "form: Circular" 1))) "General Description") 
COMMENT              #24=(CFolderPar 
COMMENT                   (CGroupPar (CParagraph 2 (0 0) 1 1 0 0 178) 
COMMENT                    (CObjectList 
COMMENT                     #25=(CLinePar (CParagraph 0 (0 0) 1 2 1 0 180) 
COMMENT                          "Original Source Database: GenBank" 1) 
COMMENT                     #26=(CLinePar (CParagraph 0 (0 0) 1 2 1 0 180) 
COMMENT                          "Modification Date in the Original DB: 29-MAR-2016" 1))) 
COMMENT                   "Standard Fields") 
COMMENT              #27=(CRefLinePar 
COMMENT                   (CLinePar (CParagraph 0 (0 0) 0 2 0 0 233) "Comments" 2) 1 "" 
COMMENT                   0 0) 
COMMENT              #28=(CFolderPar 
COMMENT                   (CGroupPar (CParagraph 8 (0 0) 1 2 0 0 178) (CObjectList)) 
COMMENT                   "Annotations") 
COMMENT              #29=(CFolderPar 
COMMENT                   (CGroupPar (CParagraph 12 (6 0) 1 1 0 0 178) 
COMMENT                    (CObjectList 
COMMENT                     #30=(CFolderPar 
COMMENT                          (CGroupPar (CParagraph 4 (7 4 0) 1 1 1 0 178) 
COMMENT                           (CObjectList 
COMMENT                            #31=(CFolderPar 
COMMENT                                 (CGroupPar 
COMMENT                                  (CParagraph 86 (3 #12# 0) 1 2 2 0 327) 
COMMENT                                  (CObjectList 
COMMENT                                   #32=(CLinePar 
COMMENT                                        (CParagraph 0 (0 0) 1 2 3 0 180) 
COMMENT                                        "Start: 86    End: 388 " 1))) 
COMMENT                                 "Lan2_Prec_WP_069969407.1") 
COMMENT                            #33=(CFolderPar 
COMMENT                                 (CGroupPar 
COMMENT                                  (CParagraph 502 (3 #13# 0) 1 2 2 0 327) 
COMMENT                                  (CObjectList 
COMMENT                                   #34=(CLinePar 
COMMENT                                        (CParagraph 0 (0 0) 1 2 3 0 180) 
COMMENT                                        "Start: 502   End: 3708" 1))) 
COMMENT                                 "Lan2_WP_069969407.1"))) "CDS (2 total)") 
COMMENT                     #35=(CFolderPar 
COMMENT                          (CGroupPar (CParagraph 21 (7 21 0) 1 1 1 0 178) 
COMMENT                           (CObjectList 
COMMENT                            #36=(CFolderPar 
COMMENT                                 (CGroupPar (CParagraph 1 (3 #2# 0) 1 2 2 0 194) 
COMMENT                                  (CObjectList 
COMMENT                                   #37=(CLinePar 
COMMENT                                        (CParagraph 0 (0 0) 1 2 3 0 180) 
COMMENT                                        "Start: 1     End: 4   " 1) 
COMMENT                                   #38=(CLinePar 
COMMENT                                        (CParagraph 0 (0 0) 1 2 3 0 180) 
COMMENT                                        "Original Location Description:" 1) 
COMMENT                                   #39=(CLinePar 
COMMENT                                        (CParagraph 0 (0 0) 1 2 3 0 180) 
COMMENT                                        "   1..4" 1))) "Adapter ATGG") 
COMMENT                            #40=(CFolderPar 
COMMENT                                 (CGroupPar 
COMMENT                                  (CParagraph 441 (3 #5# 0) 1 2 2 0 194) 
COMMENT                                  (CObjectList 
COMMENT                                   #41=(CLinePar 
COMMENT                                        (CParagraph 0 (0 0) 1 2 3 0 180) 
COMMENT                                        "Start: 441   End: 444 " 1) 
COMMENT                                   #42=(CLinePar 
COMMENT                                        (CParagraph 0 (0 0) 1 2 3 0 180) 
COMMENT                                        "Original Location Description:" 1) 
COMMENT                                   #43=(CLinePar 
COMMENT                                        (CParagraph 0 (0 0) 1 2 3 0 180) 
COMMENT                                        "   441..444" 1))) "Adapter CCCT") 
COMMENT                            #44=(CFolderPar 
COMMENT                                 (CGroupPar 
COMMENT                                  (CParagraph 3761 (3 #7# 0) 1 2 2 0 194) 
COMMENT                                  (CObjectList 
COMMENT                                   #45=(CLinePar 
COMMENT                                        (CParagraph 0 (0 0) 1 2 3 0 180) 
COMMENT                                        "Start: 3761  End: 3764" 1) 
COMMENT                                   #46=(CLinePar 
COMMENT                                        (CParagraph 0 (0 0) 1 2 3 0 180) 
COMMENT                                        "Original Location Description:" 1) 
COMMENT                                   #47=(CLinePar 
COMMENT                                        (CParagraph 0 (0 0) 1 2 3 0 180) 
COMMENT                                        "   3348..3351" 1))) "Adapter AGCG") 
COMMENT                            #48=(CFolderPar 
COMMENT                                 (CGroupPar 
COMMENT                                  (CParagraph 3765 (3 #8# 0) 1 2 2 0 194) 
COMMENT                                  (CObjectList 
COMMENT                                   #49=(CLinePar 
COMMENT                                        (CParagraph 0 (0 0) 1 2 3 0 180) 
COMMENT                                        "Start: 3765  End: 8772" 1) 
COMMENT                                   #50=(CLinePar 
COMMENT                                        (CParagraph 0 (0 0) 1 2 3 0 180) 
COMMENT                                        "Original Location Description:" 1) 
COMMENT                                   #51=(CLinePar 
COMMENT                                        (CParagraph 0 (0 0) 1 2 3 0 180) 
COMMENT                                        "   3352..8359" 1))) "pET28a backbone"))) 
COMMENT                          "Misc. Feature (4 total)") 
COMMENT                     #52=(CFolderPar 
COMMENT                          (CGroupPar (CParagraph 30 (7 30 0) 1 1 1 0 178) 
COMMENT                           (CObjectList 
COMMENT                            #53=(CFolderPar 
COMMENT                                 (CGroupPar (CParagraph 5 (3 #3# 0) 1 2 2 0 194) 
COMMENT                                  (CObjectList 
COMMENT                                   #54=(CLinePar 
COMMENT                                        (CParagraph 0 (0 0) 1 2 3 0 180) 
COMMENT                                        "Start: 5     End: 21  " 1) 
COMMENT                                   #55=(CLinePar 
COMMENT                                        (CParagraph 0 (0 0) 1 2 3 0 180) 
COMMENT                                        "Original Location Description:" 1) 
COMMENT                                   #56=(CLinePar 
COMMENT                                        (CParagraph 0 (0 0) 1 2 3 0 180) 
COMMENT                                        "   5..21" 1))) "T7 promoter") 
COMMENT                            #57=(CFolderPar 
COMMENT                                 (CGroupPar 
COMMENT                                  (CParagraph 445 (3 #9# 0) 1 2 2 0 194) 
COMMENT                                  (CObjectList 
COMMENT                                   #58=(CLinePar 
COMMENT                                        (CParagraph 0 (0 0) 1 2 3 0 180) 
COMMENT                                        "Start: 445   End: 461 " 1) 
COMMENT                                   #59=(CLinePar 
COMMENT                                        (CParagraph 0 (0 0) 1 2 3 0 180) 
COMMENT                                        "Original Location Description:" 1) 
COMMENT                                   #60=(CLinePar 
COMMENT                                        (CParagraph 0 (0 0) 1 2 3 0 180) 
COMMENT                                        "   445..461" 1))) "T7 Promoter"))) 
COMMENT                          "Promoter Prokaryotic (2 total)") 
COMMENT                     #61=(CFolderPar 
COMMENT                          (CGroupPar (CParagraph 43 (7 43 0) 1 1 1 0 178) 
COMMENT                           (CObjectList 
COMMENT                            #62=(CFolderPar 
COMMENT                                 (CGroupPar 
COMMENT                                  (CParagraph 393 (3 #6# 0) 1 2 2 0 194) 
COMMENT                                  (CObjectList 
COMMENT                                   #63=(CLinePar 
COMMENT                                        (CParagraph 0 (0 0) 1 2 3 0 180) 
COMMENT                                        "Start: 393   End: 440 " 1) 
COMMENT                                   #64=(CLinePar 
COMMENT                                        (CParagraph 0 (0 0) 1 2 3 0 180) 
COMMENT                                        "Original Location Description:" 1) 
COMMENT                                   #65=(CLinePar 
COMMENT                                        (CParagraph 0 (0 0) 1 2 3 0 180) 
COMMENT                                        "   393..440" 1))) "T7 terminator") 
COMMENT                            #66=(CFolderPar 
COMMENT                                 (CGroupPar 
COMMENT                                  (CParagraph 3713 (3 #11# 0) 1 2 2 0 194) 
COMMENT                                  (CObjectList 
COMMENT                                   #67=(CLinePar 
COMMENT                                        (CParagraph 0 (0 0) 1 2 3 0 180) 
COMMENT                                        "Start: 3713  End: 3760" 1) 
COMMENT                                   #68=(CLinePar 
COMMENT                                        (CParagraph 0 (0 0) 1 2 3 0 180) 
COMMENT                                        "Original Location Description:" 1) 
COMMENT                                   #69=(CLinePar 
COMMENT                                        (CParagraph 0 (0 0) 1 2 3 0 180) 
COMMENT                                        "   2321..2368" 1))) "T7 Terminator"))) 
COMMENT                          "Terminator (2 total)") 
COMMENT                     #70=(CFolderPar 
COMMENT                          (CGroupPar (CParagraph 103 (7 103 0) 1 1 1 0 178) 
COMMENT                           (CObjectList 
COMMENT                            #71=(CFolderPar 
COMMENT                                 (CGroupPar 
COMMENT                                  (CParagraph 24 (3 #4# 0) 1 2 2 0 194) 
COMMENT                                  (CObjectList 
COMMENT                                   #72=(CLinePar 
COMMENT                                        (CParagraph 0 (0 0) 1 2 3 0 180) 
COMMENT                                        "Start: 24    End: 47  " 1) 
COMMENT                                   #73=(CLinePar 
COMMENT                                        (CParagraph 0 (0 0) 1 2 3 0 180) 
COMMENT                                        "Original Location Description:" 1) 
COMMENT                                   #74=(CLinePar 
COMMENT                                        (CParagraph 0 (0 0) 1 2 3 0 180) 
COMMENT                                        "   24..47" 1))) "lac operator") 
COMMENT                            #75=(CFolderPar 
COMMENT                                 (CGroupPar 
COMMENT                                  (CParagraph 464 (3 #10# 0) 1 2 2 0 194) 
COMMENT                                  (CObjectList 
COMMENT                                   #76=(CLinePar 
COMMENT                                        (CParagraph 0 (0 0) 1 2 3 0 180) 
COMMENT                                        "Start: 464   End: 487 " 1) 
COMMENT                                   #77=(CLinePar 
COMMENT                                        (CParagraph 0 (0 0) 1 2 3 0 180) 
COMMENT                                        "Original Location Description:" 1) 
COMMENT                                   #78=(CLinePar 
COMMENT                                        (CParagraph 0 (0 0) 1 2 3 0 180) 
COMMENT                                        "   464..487" 1))) "lac operator"))) 
COMMENT                          "Operon (2 total)"))) "Feature Map") 
COMMENT              #79=(CFolderPar 
COMMENT                   (CGroupPar (CParagraph 13 (0 0) 1 1 0 0 178) 
COMMENT                    (CObjectList 
COMMENT                     #80=(CRSFolderPar 
COMMENT                          (CFolderPar 
COMMENT                           (CGroupPar (CParagraph 100465144 (8 0) 1 1 1 0 178) 
COMMENT                            (CObjectList 
COMMENT                             #81=(CGroupPar 
COMMENT                                  (CParagraph 0 (10 #1# 0) 1 2 2 0 180) 
COMMENT                                  (CObjectList 
COMMENT                                   #82=(CLinePar 
COMMENT                                        (CParagraph 0 (1 #1# 1) 1 2 2 0 191) 
COMMENT                                        " N1: 6813 " 1) 
COMMENT                                   #83=(CLinePar 
COMMENT                                        (CParagraph 0 (1 #1# 2) 1 2 2 0 191) 
COMMENT                                        " N2: 7173 " 1) 
COMMENT                                   #84=(CLinePar 
COMMENT                                        (CParagraph 0 (1 #1# 3) 1 2 2 0 191) 
COMMENT                                        " N3: 7547 (on complementary strand)" 1) 
COMMENT                                   #85=(CLinePar 
COMMENT                                        (CParagraph 0 (1 #1# 4) 1 2 2 0 191) 
COMMENT                                        " N4: 7886 (on complementary strand)" 1))))) 
COMMENT                           "BbsI: 4 sites") 8 12 "GAAGACNNNNNNN" "CTTCTGNNNNNNN") 
COMMENT                     #86=(CRSFolderPar 
COMMENT                          (CFolderPar 
COMMENT                           (CGroupPar (CParagraph 100465368 (8 0) 1 1 1 0 178) 
COMMENT                            (CObjectList)) "BsaI: 0 sites") 7 11 "GGTCTCNNNNNN" 
COMMENT                          "CCAGAGNNNNNN"))) "Restriction/Methylation Map")))) 
COMMENT       (CGraphView 
COMMENT        (CWStyleSheet 
COMMENT         (CObjectList 
COMMENT          #87=(CWidgetStyle "RSite Label" 1 (LOGPEN 0 0 13408563) 1 0 1 
COMMENT               (LOGFONT 0 0 0 0 400 0 0 0 0 3 2 1 18 "Georgia") 0.555556 0 1 5 
COMMENT               "@N (@S)" 0) 
COMMENT          #88=(CWidgetStyle "Signal Label" 1 (LOGPEN 0 0 0) 1 0 1 
COMMENT               (LOGFONT 0 0 0 0 700 0 0 0 0 3 2 1 34 "Arial") 0.666667 0 1 1 
COMMENT               "@N" 0) 
COMMENT          #89=(CWidgetStyle "Molecule Label 2" 0 0 1 
COMMENT               (LOGFONT 0 0 0 0 400 0 0 0 0 3 2 1 18 "Georgia") 0.555556 0 1 16 
COMMENT               "@L bp" 0) 
COMMENT          #90=(CWidgetStyle "Molecule Label 1" 0 0 1 
COMMENT               (LOGFONT 0 0 0 0 400 0 0 0 0 3 2 1 34 "Verdana") 0.833333 0 1 1 
COMMENT               "@N" 0) 
COMMENT          #91=(CWidgetStyle "Shape 3" 1 (LOGPEN 0 0 3355545) 1 1 
COMMENT               (LOGBRUSH 0 6724095 0) 0 0 1 (LOGSHAPE 9 1 0.8 1.8 0)) 
COMMENT          #92=(CWidgetStyle "Shape 1" 1 (LOGPEN 0 0 6723840) 1 1 
COMMENT               (LOGBRUSH 0 10079334 0) 0 0 1 (LOGSHAPE 9 1 0.8 1.8 0)) 
COMMENT          #93=(CWidgetStyle "Axis" 1 (LOGPEN 0 0 10079436) 2 1 
COMMENT               (LOGBRUSH 0 13434879 0) 0 0 1 (LOGSHAPE 10 1 0 0 0)) 
COMMENT          #94=(CWidgetStyle "Line 2" 1 (LOGPEN 0 0 6723840) 8 0 0 0 1 
COMMENT               (LOGSHAPE 1 1.9 0 0 0)) 
COMMENT          #95=(CWidgetStyle "RSite" 1 (LOGPEN 0 0 10053171) 8 0 0 0 1 
COMMENT               (LOGSHAPE 1 1.9 0 0 0)) 
COMMENT          #96=(CWidgetStyle "Short Signal" 1 (LOGPEN 0 0 13395507) 10 0 0 0 1 
COMMENT               (LOGSHAPE 1 1.9 0 0 0)) 
COMMENT          #97=(CWidgetStyle "Uniq RSite Label" 1 (LOGPEN 0 0 153) 1 0 1 
COMMENT               (LOGFONT 0 0 0 0 400 0 0 0 0 3 2 1 18 "Georgia") 0.555556 128 1 5 
COMMENT               "@N (@S)" 0) 
COMMENT          #98=(CWidgetStyle "Vanilla" 1 (LOGPEN 0 0 0) 1 1 
COMMENT               (LOGBRUSH 0 16777215 0) 1 
COMMENT               (LOGFONT 0 0 0 0 400 0 0 0 0 7 48 2 18 "Times New Roman") 0.8 0 1 
COMMENT               2 "?" 0) 
COMMENT          #99=(CWidgetStyle "Mark 1" 0 0 1 
COMMENT               (LOGFONT 0 0 0 0 400 0 0 0 2 7 48 2 2 "Windings") 0.7 0 1 2 "?" 0) 
COMMENT          #100=(CWidgetStyle "Motif Label" 1 (LOGPEN 0 0 16744512) 1 0 1 
COMMENT                (LOGFONT 0 0 0 0 400 0 0 0 0 3 2 1 34 "Arial") 0.611111 8388608 
COMMENT                1 65535 "@N (@H)" 0) 
COMMENT          #101=(CWidgetStyle "Fragment Label 2" 1 (LOGPEN 0 0 0) 1 0 1 
COMMENT                (LOGFONT 0 0 0 0 400 0 0 0 0 3 2 1 49 "Courier New") 1.05 0 1 48 
COMMENT                "@F bp (molecule @L bp)" 0) 
COMMENT          #102=(CWidgetStyle "Fragment Label 1" 1 (LOGPEN 0 0 0) 1 0 1 
COMMENT                (LOGFONT 0 0 0 0 400 0 0 0 0 3 2 1 34 "Arial") 0.91 0 1 1 
COMMENT                "Fragment of @N" 0) 
COMMENT          #103=(CWidgetStyle "Shape 4" 1 (LOGPEN 0 0 0) 1 1 
COMMENT                (LOGBRUSH 2 8388608 5) 0 0 0) 
COMMENT          #104=(CWidgetStyle "Shape 2" 1 (LOGPEN 0 0 0) 1 1 (LOGBRUSH 0 128 0) 0 
COMMENT                0 0) 
COMMENT          #105=(CWidgetStyle "Shape 0" 1 (LOGPEN 0 0 0) 1 1 (LOGBRUSH 0 0 0) 0 0 
COMMENT                0) 
COMMENT          #106=(CWidgetStyle "ORF" 1 (LOGPEN 0 0 16384) 8 0 0 0 1 
COMMENT                (LOGSHAPE 7 0.2 3.41182 2.86186 0.609808)) 
COMMENT          #107=(CWidgetStyle "Line 4" 1 (LOGPEN 0 0 32768) 8 0 0 0 0) 
COMMENT          #108=(CWidgetStyle "Line 3" 1 (LOGPEN 0 0 16711680) 8 0 0 0 0) 
COMMENT          #109=(CWidgetStyle "Line 1" 1 (LOGPEN 0 0 16711680) 1 0 0 0 0) 
COMMENT          #110=(CWidgetStyle "Short Promoter" 1 (LOGPEN 0 0 128) 6 0 0 0 0) 
COMMENT          #111=(CWidgetStyle "Motif" 1 (LOGPEN 0 0 0) 1 0 0 0 0) 
COMMENT          #112=(CWidgetStyle "Line 0" 1 (LOGPEN 0 0 0) 8 0 0 0 0) 
COMMENT          #113=(CWidgetStyle "Void" 0 0 0 0 0) 
COMMENT          #114=(CWidgetStyle "General Label" 1 (LOGPEN 0 0 0) 1 0 1 
COMMENT                (LOGFONT 0 0 0 0 400 0 0 0 0 3 2 1 18 "Times New Roman") 0.91 0 
COMMENT                1 3 "@T @N " 0) 
COMMENT          #115=(CWidgetStyle "Position" 1 (LOGPEN 0 0 0) 1 0 0 0 0) 
COMMENT          #116=(CWidgetStyle "Annotation" 0 0 1 
COMMENT                (LOGFONT 0 0 0 0 400 0 0 0 0 3 2 1 18 "Times New Roman") 0.91 0 
COMMENT                0 0) 
COMMENT          #117=(CWidgetStyle "Position Label" 1 (LOGPEN 0 0 8388608) 1 0 1 
COMMENT                (LOGFONT 0 0 0 0 400 0 1 0 0 3 2 1 34 "Arial") 0.63 8388608 1 1 
COMMENT                "@N" 0) 
COMMENT          #118=(CWidgetStyle "Range" 1 (LOGPEN 0 0 0) 1 1 
COMMENT                (LOGBRUSH 0 16777215 0) 0 0 0) 
COMMENT          #119=(CWidgetStyle "Range Label" 1 (LOGPEN 0 0 8388608) 1 0 1 
COMMENT                (LOGFONT 0 0 0 0 400 0 1 0 0 3 2 1 34 "Arial") 0.63 8388608 1 1 
COMMENT                "@N" 0) 
COMMENT          #120=(CWidgetStyle "ORF Label" 1 (LOGPEN 0 0 49216) 1 0 1 
COMMENT                (LOGFONT 0 0 0 0 400 0 0 0 0 3 2 1 18 "Times New Roman") 
COMMENT                0.611111 0 1 65535 "@N" 0) 
COMMENT          #121=(CWidgetStyle "CDS Label" 1 (LOGPEN 0 0 4227264) 1 0 1 
COMMENT                (LOGFONT 0 0 0 0 400 0 0 0 0 3 2 1 34 "Arial") 0.555556 255 1 1 
COMMENT                "@N" 0) 
COMMENT          #122=(CWidgetStyle "Shape 5" 1 (LOGPEN 0 0 0) 3 1 
COMMENT                (LOGBRUSH 0 16777113 0) 1 
COMMENT                (LOGFONT 0 0 0 0 400 0 0 0 0 7 48 2 50 "Arial") 0.9 0 0 1 
COMMENT                (LOGSHAPE 9 1 0.8 1.8 0)) 
COMMENT          #123=(CWidgetStyle "CDS" 1 (LOGPEN 0 0 0) 1 1 (LOGBRUSH 2 39423 3) 0 0 
COMMENT                1 (LOGSHAPE 9 1 0.8 1.8 0)) 
COMMENT          #124=(CWidgetStyle "Label 2" 1 (LOGPEN 0 0 4227264) 1 0 1 
COMMENT                (LOGFONT 0 0 0 0 400 0 0 0 0 3 2 1 34 "Arial") 0.944444 8388608 
COMMENT                1 1 "@N" 0) 
COMMENT          #125=(CWidgetStyle "Label 3" 1 (LOGPEN 0 0 8421376) 1 0 1 
COMMENT                (LOGFONT 0 0 0 0 700 255 0 0 0 3 2 1 34 "Arial") 0.833333 255 1 
COMMENT                5 "@N (@S)" 0) 
COMMENT          #126=(CWidgetStyle "Label 4" 1 (LOGPEN 0 0 8437824) 1 0 1 
COMMENT                (LOGFONT 0 0 0 0 400 0 0 0 0 3 2 1 34 "Arial") 0.722222 0 1 5 
COMMENT                "@N (@S)" 0)) 0.164644 1.74233 0.164644 2.53336 
COMMENT         (70 (CShapeMapEntry 0 "Unique RSite" 1 "Uniq RSite Label") 67 
COMMENT          (CShapeMapEntry 0 "ORF" 0 "ORF Label")) 40.0378 40.0378 39 39 0.1 
COMMENT         -6293) 1 1 0 1 1 
COMMENT        (mapper: 22.6141 -19.7027 40.0378 40.0378 0.01 10 -1 8772 8772 1 0 0) 
COMMENT        #127=(CGroupWidget (CWidget 0 (0 0) 1 2 0 0 Nil 543236211 100) 
COMMENT              (CObjectList 
COMMENT               #128=(CGroupWidget (CWidget 1 (0 0) 1 2 0 0 Nil 1701605229 100) 
COMMENT                     (CObjectList 
COMMENT                      #129=(CAxis 
COMMENT                            (CWideLine 
COMMENT                             (CWidget 0 (0 0) 1 2 0 0 #93# 100356484 0) 
COMMENT                             (LOGPEN 0 0 10079436) 2 (LOGBRUSH 0 13434879 0) 1 
COMMENT                             6.2749 6.2729 1 0.0214037) 0.0715137) 
COMMENT                      #130=(CLabel 
COMMENT                            (CWidget 1001 (0 0) 1 2 0 0 #90# 458299948 100) 
COMMENT                            (LOGPEN 0 0 0) 1 
COMMENT                            (LOGFONT 58 22 0 0 400 0 0 0 0 3 2 1 34 "Verdana") 
COMMENT                            1.74233 0.833333 0 
COMMENT                            "pET28a CrtE B I T7 promtoer and terminator with spacers" 
COMMENT                            "@N" 1 0 0.871165 0 -10 33.0438 1.47361 Nil) 
COMMENT                      #131=(CLabel (CWidget 1002 (0 0) 1 2 0 0 #89# 0 100) 
COMMENT                            (LOGPEN 0 0 0) 1 
COMMENT                            (LOGFONT 38 14 0 0 400 0 0 0 0 3 2 1 18 "Georgia") 
COMMENT                            1.74233 0.555556 0 "8772 bp" "@L bp" 16 0 -0.871165 
COMMENT                            0 -10.8 2.92224 0.974079 Nil)) (CObjectList)) 
COMMENT               #132=(CGroupWidget (CWidget 10 (6 0) 1 2 0 0 Nil -598 100) 
COMMENT                     (CObjectList 
COMMENT                      #133=(CGroupWidget 
COMMENT                            (CWidget 4 (7 4 0) 1 2 0 0 Nil 1836020336 100) 
COMMENT                            (CObjectList 
COMMENT                             #134=(CWideArrow 
COMMENT                                   (CWideLine 
COMMENT                                    (CWidget 0 (3 #12# 0) 1 2 0 0 #91# 0 100) 
COMMENT                                    (LOGPEN 0 0 3355545) 1 
COMMENT                                    (LOGBRUSH 0 6724095 0) 1 5.99571 6.2124 1 
COMMENT                                    0.082322) 0.8 1.8 0) 
COMMENT                             #135=(CLabel 
COMMENT                                   (CWidget 0 (0 0) 1 2 0 0 #88# 463805168 100) 
COMMENT                                   (LOGPEN 0 0 0) 1 
COMMENT                                   (LOGFONT 46 17 0 0 700 0 0 0 0 3 2 1 34 
COMMENT                                    "Arial") 1.74233 0.666667 0 
COMMENT                                   "Lan2 Prec WP 069969407.1" "@N" 1 12.4062 
COMMENT                                   12.1963 0 -10 10.615 1.07399 #134#) 
COMMENT                             #136=(CWideArrow 
COMMENT                                   (CWideLine 
COMMENT                                    (CWidget 0 (3 #13# 0) 1 2 0 0 #91# 0 100) 
COMMENT                                    (LOGPEN 0 0 3355545) 1 
COMMENT                                    (LOGBRUSH 0 6724095 0) 1 3.62146 5.9149 1 
COMMENT                                    0.082322) 0.8 1.8 0) 
COMMENT                             #137=(CLabel (CWidget 0 (0 0) 1 2 0 0 #88# 0 100) 
COMMENT                                   (LOGPEN 0 0 0) 1 
COMMENT                                   (LOGFONT 46 17 0 0 700 0 0 0 0 3 2 1 34 
COMMENT                                    "Arial") 1.74233 0.666667 0 
COMMENT                                   "Lan2 WP 069969407.1" "@N" 1 18.3535 0 0 -10 
COMMENT                                   8.5669 1.07399 #136#)) (CObjectList)) 
COMMENT                      #138=(CGroupWidget 
COMMENT                            (CWidget 21 (7 21 0) 1 2 0 0 Nil 1701672291 100) 
COMMENT                            (CObjectList 
COMMENT                             #139=(CScratch 
COMMENT                                   (CWidget 0 (3 #2# 0) 1 2 0 0 #96# 101120152 
COMMENT                                    100) (LOGPEN 0 8 13395507) 10 1 6.27319 1.9 
COMMENT                                   0.082322 1) 
COMMENT                             #140=(CLabel 
COMMENT                                   (CWidget 0 (0 0) 1 2 0 0 #88# 454629988 100) 
COMMENT                                   (LOGPEN 0 0 0) 1 
COMMENT                                   (LOGFONT 46 17 0 0 700 0 0 0 0 3 2 1 34 
COMMENT                                    "Arial") 1.74233 0.666667 0 "Adapter ATGG" 
COMMENT                                   "@N" 1 4.45535 17.4233 0 -10 5.86945 1.07399 
COMMENT                                   #139#) 
COMMENT                             #141=(CScratch 
COMMENT                                   (CWidget 0 (3 #5# 0) 1 2 0 0 #96# 0 100) 
COMMENT                                   (LOGPEN 0 8 13395507) 10 1 5.95852 1.9 
COMMENT                                   0.082322 1) 
COMMENT                             #142=(CLabel 
COMMENT                                   (CWidget 0 (0 0) 1 2 0 0 #88# 456464960 100) 
COMMENT                                   (LOGPEN 0 0 0) 1 
COMMENT                                   (LOGFONT 46 17 0 0 700 0 0 0 0 3 2 1 34 
COMMENT                                    "Arial") 1.74233 0.666667 0 "Adapter CCCT" 
COMMENT                                   "@N" 1 13.935 8.71165 0 -10 5.86945 1.07399 
COMMENT                                   #141#) 
COMMENT                             #143=(CScratch 
COMMENT                                   (CWidget 0 (3 #7# 0) 1 2 0 0 #96# 57353576 
COMMENT                                    100) (LOGPEN 0 8 13395507) 10 1 3.58427 1.9 
COMMENT                                   0.082322 1) 
COMMENT                             #144=(CLabel 
COMMENT                                   (CWidget 0 (0 0) 1 2 0 0 #88# 452270976 100) 
COMMENT                                   (LOGPEN 0 0 0) 1 
COMMENT                                   (LOGFONT 46 17 0 0 700 0 0 0 0 3 2 1 34 
COMMENT                                    "Arial") 1.74233 0.666667 0 "Adapter AGCG" 
COMMENT                                   "@N" 1 9.9343 -13.9386 0 -10 5.96936 1.07399 
COMMENT                                   #143#) 
COMMENT                             #145=(CWideArrow 
COMMENT                                   (CWideLine 
COMMENT                                    (CWidget 0 (3 #8# 0) 1 2 0 0 #92# 0 100) 
COMMENT                                    (LOGPEN 0 0 6723840) 1 
COMMENT                                    (LOGBRUSH 0 10079334 0) 0.835356 6.27319 
COMMENT                                    3.58141 1 0.082322) 0.8 1.8 0) 
COMMENT                             #146=(CLabel 
COMMENT                                   (CWidget 0 (0 0) 1 2 0 0 #88# 465640156 100) 
COMMENT                                   (LOGPEN 0 0 0) 1 
COMMENT                                   (LOGFONT 46 17 0 0 700 0 0 0 0 3 2 1 34 
COMMENT                                    "Arial") 1.74233 0.666667 0 
COMMENT                                   "pET28a backbone" "@N" 1 -17.2941 -3.48466 0 
COMMENT                                   -10 7.0933 1.07399 #145#)) (CObjectList)) 
COMMENT                      #147=(CGroupWidget 
COMMENT                            (CWidget 30 (7 30 0) 1 2 0 0 Nil 543236211 100) 
COMMENT                            (CObjectList 
COMMENT                             #148=(CPromoterArrow 
COMMENT                                   (CLine 
COMMENT                                    (CWidget 0 (3 #3# 0) 1 2 0 0 #110# 0 100) 
COMMENT                                    (LOGPEN 0 4 128) 6 1.16464 6.18306 6.27032) 
COMMENT                                   0.4 0.082322 1.08464 1.8 1.8 0) 
COMMENT                             #149=(CLabel 
COMMENT                                   (CWidget 0 (0 0) 1 2 0 0 #88# -942356524 100) 
COMMENT                                   (LOGPEN 0 0 0) 1 
COMMENT                                   (LOGFONT 46 17 0 0 700 0 0 0 0 3 2 1 34 
COMMENT                                    "Arial") 1.74233 0.666667 0 "T7 promoter" 
COMMENT                                   "@N" 1 4.36326 13.9386 0 -10 4.9703 1.07399 
COMMENT                                   #148#) 
COMMENT                             #150=(CPromoterArrow 
COMMENT                                   (CLine 
COMMENT                                    (CWidget 0 (3 #9# 0) 1 2 0 0 #110# 0 100) 
COMMENT                                    (LOGPEN 0 4 128) 6 1.16464 5.8684 5.95566) 
COMMENT                                   0.4 0.082322 1.08464 1.8 1.8 0) 
COMMENT                             #151=(CLabel (CWidget 0 (0 0) 1 2 0 0 #88# 0 100) 
COMMENT                                   (LOGPEN 0 0 0) 1 
COMMENT                                   (LOGFONT 46 17 0 0 700 0 0 0 0 3 2 1 34 
COMMENT                                    "Arial") 1.74233 0.666667 0 "T7 Promoter" 
COMMENT                                   "@N" 1 15.4003 5.22699 0 -10 5.02026 1.07399 
COMMENT                                   #150#)) (CObjectList)) 
COMMENT                      #152=(CGroupWidget 
COMMENT                            (CWidget 43 (7 43 0) 1 2 0 0 Nil -389 100) 
COMMENT                            (CObjectList 
COMMENT                             #153=(CScratch 
COMMENT                                   (CWidget 0 (3 #6# 0) 1 2 0 0 #96# 0 100) 
COMMENT                                   (LOGPEN 0 8 13395507) 10 1 5.99285 1.9 
COMMENT                                   0.082322 1) 
COMMENT                             #154=(CLabel 
COMMENT                                   (CWidget 0 (0 0) 1 2 0 0 #88# 460134920 100) 
COMMENT                                   (LOGPEN 0 0 0) 1 
COMMENT                                   (LOGFONT 46 17 0 0 700 0 0 0 0 3 2 1 34 
COMMENT                                    "Arial") 1.74233 0.666667 0 "T7 terminator" 
COMMENT                                   "@N" 1 12.0848 10.454 0 -10 5.41988 1.07399 
COMMENT                                   #153#) 
COMMENT                             #155=(CScratch 
COMMENT                                   (CWidget 0 (3 #11# 0) 1 2 0 0 #96# 101121032 
COMMENT                                    100) (LOGPEN 0 8 13395507) 10 1 3.6186 1.9 
COMMENT                                   0.082322 1) 
COMMENT                             #156=(CLabel 
COMMENT                                   (CWidget 0 (0 0) 1 2 0 0 #88# 467475128 100) 
COMMENT                                   (LOGPEN 0 0 0) 1 
COMMENT                                   (LOGFONT 46 17 0 0 700 0 0 0 0 3 2 1 34 
COMMENT                                    "Arial") 1.74233 0.666667 0 "T7 Terminator" 
COMMENT                                   "@N" 1 10.0567 -12.1963 0 -10 5.64467 1.07399 
COMMENT                                   #155#)) (CObjectList)) 
COMMENT                      #157=(CGroupWidget 
COMMENT                            (CWidget 103 (7 103 0) 1 2 0 0 Nil -459 100) 
COMMENT                            (CObjectList 
COMMENT                             #158=(CScratch 
COMMENT                                   (CWidget 0 (3 #4# 0) 1 2 0 0 #96# 0 100) 
COMMENT                                   (LOGPEN 0 8 13395507) 10 1 6.25674 1.9 
COMMENT                                   0.082322 1) 
COMMENT                             #159=(CLabel (CWidget 0 (0 0) 1 2 0 0 #88# 0 100) 
COMMENT                                   (LOGPEN 0 0 0) 1 
COMMENT                                   (LOGFONT 46 17 0 0 700 0 0 0 0 3 2 1 34 
COMMENT                                    "Arial") 1.74233 0.666667 0 "lac operator" 
COMMENT                                   "@N" 1 4.00008 15.681 0 -10 4.84542 1.07399 
COMMENT                                   #158#) 
COMMENT                             #160=(CScratch 
COMMENT                                   (CWidget 0 (3 #10# 0) 1 2 0 0 #96# 101253400 
COMMENT                                    100) (LOGPEN 0 8 13395507) 10 1 5.94208 1.9 
COMMENT                                   0.082322 1) 
COMMENT                             #161=(CLabel 
COMMENT                                   (CWidget 0 (0 0) 1 2 0 0 #88# 469310084 100) 
COMMENT                                   (LOGPEN 0 0 0) 1 
COMMENT                                   (LOGFONT 46 17 0 0 700 0 0 0 0 3 2 1 34 
COMMENT                                    "Arial") 1.74233 0.666667 0 "lac operator" 
COMMENT                                   "@N" 1 14.5475 6.96932 0 -10 4.84542 1.07399 
COMMENT                                   #160#)) (CObjectList))) (CObjectList)) 
COMMENT               #162=(CGroupWidget (CWidget 11 (8 0) 1 2 0 0 Nil 1836020336 100) 
COMMENT                     (CObjectList 
COMMENT                      #163=(CGroupWidget 
COMMENT                            (CWidget 4 (10 #1# 0) 1 2 0 0 Nil -530 100) 
COMMENT                            (CObjectList 
COMMENT                             #164=(CScratch 
COMMENT                                   (CWidget 1 (1 #1# 1) 1 2 0 0 #95# 57363976 
COMMENT                                    100) (LOGPEN 0 6 10053171) 8 1 1.40167 1.9 
COMMENT                                   0.082322 1) 
COMMENT                             #165=(CLabel (CWidget 0 (0 0) 1 2 0 0 #87# 0 100) 
COMMENT                                   (LOGPEN 0 0 13408563) 1 
COMMENT                                   (LOGFONT 38 14 0 0 400 0 0 0 0 3 2 1 18 
COMMENT                                    "Georgia") 1.74233 0.555556 0 
COMMENT                                   "{\\i Bbs}I (6813)" "@N (@S)" 5 -15.5073 
COMMENT                                   1.74233 0 -10 4.22101 0.974079 #164#) 
COMMENT                             #166=(CScratch 
COMMENT                                   (CWidget 2 (1 #1# 2) 1 2 0 0 #95# 100465432 
COMMENT                                    100) (LOGPEN 0 6 10053171) 8 1 1.14422 1.9 
COMMENT                                   0.082322 1) 
COMMENT                             #167=(CLabel 
COMMENT                                   (CWidget 0 (0 0) 1 2 0 0 #87# 446766076 100) 
COMMENT                                   (LOGPEN 0 0 13408563) 1 
COMMENT                                   (LOGFONT 38 14 0 0 400 0 0 0 0 3 2 1 18 
COMMENT                                    "Georgia") 1.74233 0.555556 0 
COMMENT                                   "{\\i Bbs}I (7173)" "@N (@S)" 5 -14.6511 
COMMENT                                   5.22699 0 -10 4.22101 0.974079 #166#) 
COMMENT                             #168=(CScratch 
COMMENT                                   (CWidget 3 (1 #1# 3) 1 2 0 0 #95# 101252448 
COMMENT                                    100) (LOGPEN 0 6 10053171) 8 1 0.876758 1.9 
COMMENT                                   0.082322 1) 
COMMENT                             #169=(CLabel 
COMMENT                                   (CWidget 0 (0 0) 1 2 0 0 #87# 461969940 100) 
COMMENT                                   (LOGPEN 0 0 13408563) 1 
COMMENT                                   (LOGFONT 38 14 0 0 400 0 0 0 0 3 2 1 18 
COMMENT                                    "Georgia") 1.74233 0.555556 0 
COMMENT                                   "{\\i Bbs}I (7547)" "@N (@S)" 5 -12.8808 
COMMENT                                   8.71165 0 -10 4.34589 0.974079 #168#) 
COMMENT                             #170=(CScratch 
COMMENT                                   (CWidget 4 (1 #1# 4) 1 2 0 0 #95# 0 100) 
COMMENT                                   (LOGPEN 0 6 10053171) 8 1 0.634327 1.9 
COMMENT                                   0.082322 1) 
COMMENT                             #171=(CLabel 
COMMENT                                   (CWidget 0 (0 0) 1 2 0 0 #87# 268730756 100) 
COMMENT                                   (LOGPEN 0 0 13408563) 1 
COMMENT                                   (LOGFONT 38 14 0 0 400 0 0 0 0 3 2 1 18 
COMMENT                                    "Georgia") 1.74233 0.555556 0 
COMMENT                                   "{\\i Bbs}I (7886)" "@N (@S)" 5 -11.1962 
COMMENT                                   10.454 0 -10 4.27096 0.974079 #170#)) 
COMMENT                            (CObjectList))) (CObjectList)) 
COMMENT               #172=(CGroupWidget (CWidget 14 (16 0) 1 2 0 0 Nil -1297 100) 
COMMENT                     (CObjectList) (CObjectList)) 
COMMENT               #173=(CGroupWidget (CWidget 12 (0 0) 1 2 0 0 Nil -738 100) 
COMMENT                     (CObjectList) (CObjectList))) (CObjectList))) 
COMMENT       (CSeqView 10 10 (CObjectList) (CObList) 1 (CObList)) (CObList) 87462704 
COMMENT       (CStringList) 2082602632 0 (CObList)))
FEATURES             Location/Qualifiers
     misc_feature    1..4
                     /vntifkey="21"
                     /label=Adapter\ATGG
     promoter        5..21
                     /vntifkey="30"
                     /label=T7\promoter
     operon          24..47
                     /vntifkey="103"
                     /label=lac\operator
     misc_feature    441..444
                     /vntifkey="21"
                     /label=Adapter\CCCT
     terminator      393..440
                     /vntifkey="43"
                     /label=T7\terminator
     misc_feature    3761..3764
                     /vntifkey="21"
                     /label=Adapter\AGCG
     misc_feature    3765..8772
                     /vntifkey="21"
                     /label=pET28a\backbone
     promoter        445..461
                     /vntifkey="30"
                     /label=T7\Promoter
     operon          464..487
                     /vntifkey="103"
                     /label=lac\operator
     terminator      3713..3760
                     /vntifkey="43"
                     /label=T7\Terminator
     CDS             86..388
                     /vntifkey="4"
                     /label=Lan2_Prec_WP_069969407.1
     CDS             502..3708
                     /vntifkey="4"
                     /label=Lan2_WP_069969407.1
BASE COUNT     1976 a      2375 c      2312 g      2109 t 
ORIGIN
        1 atggtaatac gactcactat aggggaattg tgagcggata acaattccaa ggagatatac 
       61 aatgcaccac caccaccacc acgcaatgtt taacctggat attatccgcg cctggaaaga 
      121 tgagaactac cgcgatagtc tcaccgaggc gcagcgttct caattaccgg aaaacccggc 
      181 aggattgatt gagttgaccg acgaagatat gagctcggta tcgggcggtt gctgttgcgg 
      241 aagcagcgcg tgctcgagct tagtacatca tatgggagtg gaagagagtt ccacactggc 
      301 ctaaagctct tctcccctgc ggtcacgtct atagaaatta caccattaac cctcctgaga 
      361 accgggaggc gggaatccgt cacgtatgcg gtctagcata accccttggg gcctctaaac 
      421 gggtcttgag gggttttttg cccttaatac gactcactat aggggaattg tgagcggata 
      481 acaattccaa ggagatatac aatggatctg tctgttttcc agggtttcaa gggtgagcgc 
      541 gcactgaccc tgtccgaacg tagcctggcc ttatcccagg aaaaggggtc gagcgcactg 
      601 ccaatgaacg ctgaattttc cgaccgccgc cgccagcgtt ggcaaaccga atttcgcggg 
      661 aacacggcat tctttcaaca gcacctggcc cagattggaa ttaccgaaag ccagtttcgc 
      721 tatctgctgg gtgagtttcc ggaaaatctt cgcaagcgcc atccggaact gttagcatgg 
      781 gagactcaaa ttcaaacagc ctttgcgcag tttccacctc agtcccaaga gagtggcttc 
      841 tttagcgcga tcgcgccact cattgaacaa ggtaaaaccc gtttatccca gcagctgtca 
      901 gccctcgcag cccagcatag caccgccctt ccattcgaaa tcgaaagctt agaacgtctg 
      961 cttctgccgg ccttgtcaga gcgtttacaa gaaattttca atcctacgtt cgttctggag 
     1021 ctgaacgttg cgcgcctgca ggaccgtctt tccggcgaca ccccgagcga tcgctttcag 
     1081 tcctttgttc aacacttgca agacccagaa ttttgtctga gcctgctcca ggaatatccg 
     1141 gtgctggtac gtcagtgcgc gattgccatt gattgttggg tcgagggttc ccaggaactt 
     1201 ctgcaacgcc tgtgtacgga ctgggacctg atttgtgcac agctgtcgcc gcagaccgaa 
     1261 ccgggcattc tggttcacat tcatccggga gccggcgatc gtcatcatcg cggccgttcg 
     1321 gttacgctgc tccagtttag ctcaggtttt cgcctcgtat acaaacctaa accactggct 
     1381 gttgatctgc attttcaaga actgctggcc tggattaatc agaactctaa ctttctgccg 
     1441 ttttcatgct ggcagggcat tgatcgtggg gaatacggct ggatggaatt tatcgccccg 
     1501 cagacttgcc agaccccggc agaaattgaa cgcttttatc agcgtctggg cgggtacctg 
     1561 gcgctgctgt atttgctggc cggcaccgac tttcatgccg agaatcttat tgcagttggc 
     1621 gagcaaccga ttttgatcga cctggaatcc ttatttcagc cataccctga cgcatcggaa 
     1681 gatctgaaca cagtactgcc ggcacgtcgc cagattgcac aaagcgtatt gcgcattggt 
     1741 ctgttaccgc gccgtctcct tttgaaccgt cagcacgagg ctgtcgacgc tagcggaatg 
     1801 ggtggggaca gtcaacaact ggcagctgac cgcatcccgc atcttgcagc cattggcacc 
     1861 gatactatgc gcgttgttcg ccagcccggc cgtctgcgtg aaacgcataa tcagccgtca 
     1921 ttaaatgacc gtcccatcca aattcttgat tatcgcgaag ccatcgcatg tggtttctca 
     1981 gcgctgtatc gcttcattct caaatctcgc gaccgcctgg aaccgttact tgagtcgttc 
     2041 gcctcagacc cgattcgcat cttcttgcgt gaaacccgca cctacagctt actgttacgc 
     2101 gaaagttttc acccggacgt gctgcgtgat gcactggaac gtgatcgctt attcaacaaa 
     2161 ttatgggtgg atgtaaagaa ccacccatac cttgcgcagc tgatcccagc ggaacgtgag 
     2221 gcactgtggc tgggcgatat tcctaaattc actacccgtc cgaattcgcg tcatctggcg 
     2281 ctgaataatg ccgagtctct gacgcatttc ttctcgcaaa cgggattaga attagtgcaa 
     2341 caccgcctgc aatgtttctc agaggacgac ctgcaacagc agttgcagtt tattgactcg 
     2401 gcgctgacca cactggcaat ggttgccgag gtgaaaactg cccctgcata cgctattccg 
     2461 aaatttagca ccgttagtga cgaagcaagc gccattgcgt cgtacctgca ggccgcatgt 
     2521 gagattggtg atcgcttgga aggcttagca gcacgtgatc gtcagctggc tggatgggtt 
     2581 gcacccgttt taaccgatgc ccgtcactgg gccgtgtccc cgttgggttg ggacctgttt 
     2641 gagggccttc ctggtattgc tttgtttctg gcgtatttgg gcgaaatcac ccaagaacaa 
     2701 cgctatacca ccttggcaca ggccgccatt gcaagcctgc tgtatcagat tcgcagcgag 
     2761 gattatctta ttgcgtcgat cggagcgttt agtggctggg gcggcttgat ttactctctg 
     2821 actcacctgg gcattttatg gcagcaaccg cacctcttgg aacaggcctt ggcctgggtg 
     2881 gaattgctgc cggagcgcat cgcgcaggat cgccagttcg atattatggg cggtgctgca 
     2941 ggttgcattg gcgccctggt agcacttggg gagtgcgtcg gagcaagcaa cgttcgcgcg 
     3001 gctgcaattc agtgtggcga ccgtctctta cagaacgcgc agaccatgcc acagggcatg 
     3061 ggatggatta cgttgccaca gtgtccgccg cttagcggtt ttagccatgg tgccgctggc 
     3121 atcgcctggg cactgctgaa acttgcccac cttagcggag aagcccgctt ccaagaagcc 
     3181 gccggggcag ctattgcgta tgaacgtagc ctcttttcga tccgtgcaca aaattggctg 
     3241 gatctccgcc accgtggcga tagcggcacc gatcgctatg caaatcgtgc gttcggcatg 
     3301 ggctggtccc atggagcgcc gggcattggc ttaggacgct tacatagcct gaaactgatg 
     3361 gatgatccgg atctgcgcgt cgaactggat ctggcactgg aaacgacgac ccgtcatggc 
     3421 tttggctaca accactcgct tggcaatggt gatcttggaa atctggaatt tctggattcc 
     3481 gcccagcagc agctgagtct gccgcagggt cgttcacaag tgcatcaaat ggccatgggc 
     3541 atcttagcgt caatccagca gcagggatgg gtatgcgatt tgccgctcgg cgtggaatct 
     3601 ttaggcctta tgaccggtct tgcaggtatt gggtatggtt tcctgcgctt agccaaaccg 
     3661 gatcgcgtac cgtcgctgtt ggtattagca ccgccgcccc tgcgttaacg gtctagcata 
     3721 accccttggg gcctctaaac gggtcttgag gggttttttg agcgctgaaa ggaggaacta 
     3781 tatccggatt ggcgaatggg acgcgccctg tagcggcgca ttaagcgcgg cgggtgtggt 
     3841 ggttacgcgc agcgtgaccg ctacacttgc cagcgcccta gcgcccgctc ctttcgcttt 
     3901 cttcccttcc tttctcgcca cgttcgccgg ctttccccgt caagctctaa atcgggggct 
     3961 ccctttaggg ttccgattta gtgctttacg gcacctcgac cccaaaaaac ttgattaggg 
     4021 tgatggttca cgtagtgggc catcgccctg atagacggtt tttcgccctt tgacgttgga 
     4081 gtccacgttc tttaatagtg gactcttgtt ccaaactgga acaacactca accctatctc 
     4141 ggtctattct tttgatttat aagggatttt gccgatttcg gcctattggt taaaaaatga 
     4201 gctgatttaa caaaaattta acgcgaattt taacaaaata ttaacgttta caatttcagg 
     4261 tggcactttt cggggaaatg tgcgcggaac ccctatttgt ttatttttct aaatacattc 
     4321 aaatatgtat ccgctcatga attaattctt agaaaaactc atcgagcatc aaatgaaact 
     4381 gcaatttatt catatcagga ttatcaatac catatttttg aaaaagccgt ttctgtaatg 
     4441 aaggagaaaa ctcaccgagg cagttccata ggatggcaag atcctggtat cggtctgcga 
     4501 ttccgactcg tccaacatca atacaaccta ttaatttccc ctcgtcaaaa ataaggttat 
     4561 caagtgagaa atcaccatga gtgacgactg aatccggtga gaatggcaaa agtttatgca 
     4621 tttctttcca gacttgttca acaggccagc cattacgctc gtcatcaaaa tcactcgcat 
     4681 caaccaaacc gttattcatt cgtgattgcg cctgagcgag acgaaatacg cgatcgctgt 
     4741 taaaaggaca attacaaaca ggaatcgaat gcaaccggcg caggaacact gccagcgcat 
     4801 caacaatatt ttcacctgaa tcaggatatt cttctaatac ctggaatgct gttttcccgg 
     4861 ggatcgcagt ggtgagtaac catgcatcat caggagtacg gataaaatgc ttgatggtcg 
     4921 gaagaggcat aaattccgtc agccagttta gtctgaccat ctcatctgta acatcattgg 
     4981 caacgctacc tttgccatgt ttcagaaaca actctggcgc atcgggcttc ccatacaatc 
     5041 gatagattgt cgcacctgat tgcccgacat tatcgcgagc ccatttatac ccatataaat 
     5101 cagcatccat gttggaattt aatcgcggcc tagagcaaga cgtttcccgt tgaatatggc 
     5161 tcataacacc ccttgtatta ctgtttatgt aagcagacag ttttattgtt catgaccaaa 
     5221 atcccttaac gtgagttttc gttccactga gcgtcagacc ccgtagaaaa gatcaaagga 
     5281 tcttcttgag atcctttttt tctgcgcgta atctgctgct tgcaaacaaa aaaaccaccg 
     5341 ctaccagcgg tggtttgttt gccggatcaa gagctaccaa ctctttttcc gaaggtaact 
     5401 ggcttcagca gagcgcagat accaaatact gtccttctag tgtagccgta gttaggccac 
     5461 cacttcaaga actctgtagc accgcctaca tacctcgctc tgctaatcct gttaccagtg 
     5521 gctgctgcca gtggcgataa gtcgtgtctt accgggttgg actcaagacg atagttaccg 
     5581 gataaggcgc agcggtcggg ctgaacgggg ggttcgtgca cacagcccag cttggagcga 
     5641 acgacctaca ccgaactgag atacctacag cgtgagctat gagaaagcgc cacgcttccc 
     5701 gaagggagaa aggcggacag gtatccggta agcggcaggg tcggaacagg agagcgcacg 
     5761 agggagcttc cagggggaaa cgcctggtat ctttatagtc ctgtcgggtt tcgccacctc 
     5821 tgacttgagc gtcgattttt gtgatgctcg tcaggggggc ggagcctatg gaaaaacgcc 
     5881 agcaacgcgg cctttttacg gttcctggcc ttttgctggc cttttgctca catgttcttt 
     5941 cctgcgttat cccctgattc tgtggataac cgtattaccg cctttgagtg agctgatacc 
     6001 gctcgccgca gccgaacgac cgagcgcagc gagtcagtga gcgaggaagc ggaagagcgc 
     6061 ctgatgcggt attttctcct tacgcatctg tgcggtattt cacaccgcat atatggtgca 
     6121 ctctcagtac aatctgctct gatgccgcat agttaagcca gtatacactc cgctatcgct 
     6181 acgtgactgg gtcatggctg cgccccgaca cccgccaaca cccgctgacg cgccctgacg 
     6241 ggcttgtctg ctcccggcat ccgcttacag acaagctgtg accgtctccg ggagctgcat 
     6301 gtgtcagagg ttttcaccgt catcaccgaa acgcgcgagg cagctgcggt aaagctcatc 
     6361 agcgtggtcg tgaagcgatt cacagatgtc tgcctgttca tccgcgtcca gctcgttgag 
     6421 tttctccaga agcgttaatg tctggcttct gataaagcgg gccatgttaa gggcggtttt 
     6481 ttcctgtttg gtcactgatg cctccgtgta agggggattt ctgttcatgg gggtaatgat 
     6541 accgatgaaa cgagagagga tgctcacgat acgggttact gatgatgaac atgcccggtt 
     6601 actggaacgt tgtgagggta aacaactggc ggtatggatg cggcgggacc agagaaaaat 
     6661 cactcagggt caatgccagc gcttcgttaa tacagatgta ggtgttccac agggtagcca 
     6721 gcagcatcct gcgatgcaga tccggaacat aatggtgcag ggcgctgact tccgcgtttc 
     6781 cagactttac gaaacacgga aaccgaagac cattcatgtt gttgctcagg tcgcagacgt 
     6841 tttgcagcag cagtcgcttc acgttcgctc gcgtatcggt gattcattct gctaaccagt 
     6901 aaggcaaccc cgccagccta gccgggtcct caacgacagg agcacgatca tgcgcacccg 
     6961 tggggccgcc atgccggcga taatggcctg cttctcgccg aaacgtttgg tggcgggacc 
     7021 agtgacgaag gcttgagcga gggcgtgcaa gattccgaat accgcaagcg acaggccgat 
     7081 catcgtcgcg ctccagcgaa agcggtcctc gccgaaaatg acccagagcg ctgccggcac 
     7141 ctgtcctacg agttgcatga taaagaagac agtcataagt gcggcgacga tagtcatgcc 
     7201 ccgcgcccac cggaaggagc tgactgggtt gaaggctctc aagggcatcg gtcgagatcc 
     7261 cggtgcctaa tgagtgagct aacttacatt aattgcgttg cgctcactgc ccgctttcca 
     7321 gtcgggaaac ctgtcgtgcc agctgcatta atgaatcggc caacgcgcgg ggagaggcgg 
     7381 tttgcgtatt gggcgccagg gtggtttttc ttttcaccag tgagacgggc aacagctgat 
     7441 tgcccttcac cgcctggccc tgagagagtt gcagcaagcg gtccacgctg gtttgcccca 
     7501 gcaggcgaaa atcctgtttg atggtggtta acggcgggat ataacatgag ctgtcttcgg 
     7561 tatcgtcgta tcccactacc gagatatccg caccaacgcg cagcccggac tcggtaatgg 
     7621 cgcgcattgc gcccagcgcc atctgatcgt tggcaaccag catcgcagtg ggaacgatgc 
     7681 cctcattcag catttgcatg gtttgttgaa aaccggacat ggcactccag tcgccttccc 
     7741 gttccgctat cggctgaatt tgattgcgag tgagatattt atgccagcca gccagacgca 
     7801 gacgcgccga gacagaactt aatgggcccg ctaacagcgc gatttgctgg tgacccaatg 
     7861 cgaccagatg ctccacgccc agtcgcgtac cgtcttcatg ggagaaaata atactgttga 
     7921 tgggtgtctg gtcagagaca tcaagaaata acgccggaac attagtgcag gcagcttcca 
     7981 cagcaatggc atcctggtca tccagcggat agttaatgat cagcccactg acgcgttgcg 
     8041 cgagaagatt gtgcaccgcc gctttacagg cttcgacgcc gcttcgttct accatcgaca 
     8101 ccaccacgct ggcacccagt tgatcggcgc gagatttaat cgccgcgaca atttgcgacg 
     8161 gcgcgtgcag ggccagactg gaggtggcaa cgccaatcag caacgactgt ttgcccgcca 
     8221 gttgttgtgc cacgcggttg ggaatgtaat tcagctccgc catcgccgct tccacttttt 
     8281 cccgcgtttt cgcagaaacg tggctggcct ggttcaccac gcgggaaacg gtctgataag 
     8341 agacaccggc atactctgcg acatcgtata acgttactgg tttcacattc accaccctga 
     8401 attgactctc ttccgggcgc tatcatgcca taccgcgaaa ggttttgcgc cattcgatgg 
     8461 tgtccgggat ctcgacgctc tcccttatgc gactcctgca ttaggaagca gcccagtagt 
     8521 aggttgaggc cgttgagcac cgccgccgca aggaatggtg catgcaagga gatggcgccc 
     8581 aacagtcccc cggccacggg gcctgccacc atacccacgc cgaaacaagc gctcatgagc 
     8641 ccgaagtggc gagcccgatc ttccccatcg gtgatgtcgg cgatataggc gccagcaacc 
     8701 gcacctgtgg cgccggtgat gccggccacg atgcgtccgg cgtagaggat cgagatctcg 
     8761 atcccgcgaa at 
//
