# Supplementary material for: A scalable platform to discover antimicrobials of ribosomal origin
Source: Nat Commun. 2022 Oct 17;13:6135. doi: 10.1038/s41467-022-33890-w (PMC9576775; doi:10.1038/s41467-022-33890-w)
Supplement: Supplementary file 7 — Source Data [file 41467_2022_33890_MOESM7_ESM.xlsx]

## Sheet: Fig. 3
Cluster_num	RiPP Class	Number of refactored genes	Refactor success/failure	Number of correct colonies/total number of checked colonies	Assembly fidelity
1	Class II lanthipeptide	2	Success	2/2	1
2	Class II lanthipeptide	2	Success	2/2	1
3	Class II lanthipeptide	2	Success	2/2	1
4	Class II lanthipeptide	2	Success	2/2	1
5	Class II lanthipeptide	2	Success	2/2	1
6	Class II lanthipeptide	2	Success	2/2	1
7	Class II lanthipeptide	2	Success	2/2	1
8	Class III lanthipeptide	2	Success	2/2	1
9	Class III lanthipeptide	2	Success	2/2	1
10	Class II lanthipeptide	2	Success	2/2	1
11	Class IV lanthipeptide	2	Success	2/2	1
12	Class IV lanthipeptide	2	Success	2/2	1
13	Class IV lanthipeptide	2	Success	2/2	1
14	graspetide	2	Success	2/2	1
15	graspetide	2	Success	2/2	1
16	graspetide	2	Success	2/2	1
17	epipeptide	2	Success	2/2	1
18	epipeptide	2	Success	2/2	1
19	ranthipeptide	2	Success	2/2	1
20	ranthipeptide	2	Success	2/2	1
21	ranthipeptide	2	Success	2/2	1
22	sactipeptide	2	Success	2/2	1
23	sactipeptide	2	Success	2/2	1
24	sactipeptide	2	Success	2/2	1
25	sactipeptide	2	Success	2/2	1
26	glycocin	2	Success	2/2	1
27	Class IV Lanthipeptide	2	Success	2/2	1
28	Class III lanthipeptide	2	Success	2/2	1
29	glycocin	2	Success	2/2	1
30	graspetide	2	Success	2/2	1
31	graspetide	2	Success	2/2	1
32	glycocin	2	Success	2/2	1
33	glycocin	2	Success	2/2	1
34	Class III lanthipeptide	2	Success	2/2	1
35	Class IV Lanthipeptide	2	Success	2/2	1
36	Class IV Lanthipeptide	3	Success	2/2	1
37	graspetide	3	Success	2/2	1
38	linaridin	3	Success	2/2	1
39	lasso peptide	3	Success	2/2	1
40	Class I lanthipeptide	3	Success	2/2	1
41	Class I lanthipeptide	3	Success	2/2	1
42	Class II lanthipeptide	3	Success	2/2	1
43	graspetide	3	Success	2/2	1
44	Class IV lanthipeptide	3	Success	2/2	1
45	sactipeptide	3	Success	2/2	1
46	graspetide	3	Success	2/2	1
47	lasso peptide	4	Success	2/4	0.5
48	lasso peptide	4	Success	3/6	0.5
49	lasso peptide	4	Success	1/6	0.166667
50	lasso peptide	4	Success	2/4	0.5
51	lasso peptide	4	Success	3/4	0.75
52	Class III lanthipeptide	4	Success	1/2	0.5
53	Class I lanthipeptide	4	Success	2/6	0.333333
54	graspetide	4	Success	3/5	0.6
55	Class II lanthipeptide	4	Success	2/14	0.142857
56	Class III lanthipeptide	4	Success	3/6	0.5
57	Class III lanthipeptide	4	Success	4/6	0.666667
58	Linear azole-containing peptides	4	Success	3/6	0.5
59	linaridin	4	Success	3/6	0.5
60	linaridin	4	Success	3/6	0.5
61	linaridin	4	Success	4/6	0.666667
62	Linear azole-containing peptides	4	Success	4/6	0.666667
63	Linear azole-containing peptides	4	Success	5/6	0.833333
64	Linear azole-containing peptides	5	Success	5/6	0.833333
65	Linear azole-containing peptides	5	Success	3/6	0.5
66	epipeptide	5	Failure	0/12	0
67	glycocin	5	Success	3/9	0.333333
68	Class I lanthipeptide	5	Success	1/1	1
69	Class I lanthipeptide	5	Failure	0/12	0
70	Class I lanthipeptide	5	Success	2/6	0.333333
71	Class I lanthipeptide	5	Success	3/7	0.428571
72	Linear azole-containing peptides	5	Success	3/5	0.6
73	lasso peptide	5	Success	4/8	0.5
74	Thiopeptide	5	Success	1/6	0.166667
75	graspetide	5	Success	1/6	0.166667
76	graspetide	6	Success	1/6	0.166667
77	Class II lanthipeptide	6	Failure	0/12	0
78	lasso peptide	6	Success	1/2	0.5
79	Linear azole-containing peptides-not yet screened	6	Success	4/6	0.666667
80	Linear azole-containing peptides-not yet screened	6	Success	6/6	1
81	epipeptide	7	Success	5/10	0.5
82	Class II lanthipeptide	7	Success	1/4	0.25
83	Linear azole-containing peptides	7	Failure	0/12	0
84	lasso peptide	7	Success	1/8	0.125
85	Thiopeptide	7	Failure	0/12	0
86	Thiopeptide	7	Failure	0/12	0
87	Thiopeptide	7	Failure	0/12	0
88	Class II lanthipeptide	8	Success	1/3	0
89	lasso peptide	8	Failure	0/10	0.333333
90	Thioamitides	8	Success	1/6	0.166667
91	Thiopeptide	8	Failure	0/12	0
92	Thiopeptide	8	Failure	0/12	0
93	Thiopeptide	8	Failure	0/12	0
94	Linear azole-containing peptides	9	Success	1/4	0.25
95	Thioamitides	9	Failure	0/10	0
96	Thiopeptide	9	Failure	0/10	0

## Sheet: Fig. 3a
RiPP Family	Successlly refactored pathways	Total number of pathways
LanI	6	7
LanII	12	13
LanIII	7	7
LanIV	7	7
Gra	11	11
Epi	3	4
Lin	4	4
Glk	5	5
Las	9	10
Ran	3	3
Sac	5	5
Lap	9	10
Tha	1	2
Thp	1	8

## Sheet: Fig. 3b
Number of genes	Successully refactored BGCs	Total number of BGCs
2	35	35
3	11	11
4	17	17
5	10	12
6	4	5
7	3	7
8	2	6
9	1	3

## Sheet: Fig. 3c
Number of genes	Assembly Fidelity
2	1	1	1	1	1	1	1	1	1	1	1	1	1	1	1	1	1	1	1	1	1	1	1	1	1	1	1	1	1	1	1	1	1	1	1
3	1	1	1	1	1	1	1	1	1	1	1
4	0.5	0.5	0.166667	0.5	0.75	0.5	0.333333	0.6	0.142857	0.5	0.666667	0.5	0.5	0.5	0.666667	0.666667	0.833333
5	0.833333	0.5	0	0.333333	1	0	0.333333	0.428571	0.6	0.5	0.166667	0.166667
6	0.166667	0	0.5	0.666667	1	0	0.25	0	0.125	0	0	0
7	0.5	0.25	0	0.125	0	0	0
8	0	0.333333	0.166667	0	0	0
9	0.25	0	0
